# Supplementary material for: Proteomic clustering reveals the kinetics of disease biomarkers in bovine and human models of post-traumatic osteoarthritis
Source: Osteoarthr Cartil Open. 2021 Jun 10;3(4):100191. doi: 10.1016/j.ocarto.2021.100191 (PMC9611763; doi:10.1016/j.ocarto.2021.100191)
Supplement: Multimedia component 3 [file mmc3.xlsx]

## Sheet: Imputed bovine data
Replicate		1	1	1	1	1	2	2	2	2	2	3	3	3	3	3	1	1	1	1	1	2	2	2	2	2	3	3	3	3	3	1	1	1	1	1	2	2	2	2	2	3	3	3	3	3	1	1	1
Day		4	8	12	16	20	4	8	12	16	20	4	8	12	16	20	4	8	12	16	20	4	8	12	16	20	4	8	12	16	20	4	8	12	16	20	4	8	12	16	20	4	8	12	16	20	4	8	12
Treatment		N	N	N	N	N	N	N	N	N	N	N	N	N	N	N	C	C	C	C	C	C	C	C	C	C	C	C	C	C	C	IC	IC	IC	IC	IC	IC	IC	IC	IC	IC	IC	IC	IC	IC	IC	CD	CD	CD
Uncharacterized protein	TPT1	8.2827e+06	1.11739e+07	3.17224e+06	1.00993e+06	1.98697e+06	3.57838e+06	6.47372e+06	2.43539e+06	1.13692e+06	346879	1.75407e+06	3.27718e+06	2.4668e+06	2.02277e+06	1.05574e+06	6.49588e+07	23640416	21364855	8.24752e+06	5.51963e+06	38544572	5.69623e+06	1.15551e+07	4.13856e+06	3.47839e+06	23424234	1.63107e+06	4.47026e+06	1.42866e+06	2.14281e+06	12285562	1.02356e+07	1.27782e+07	7.79111e+06	4.41461e+06	4.43581e+06	2.98901e+06	9.73138e+06	3.94216e+06	4.26094e+06	5.06314e+06	1.0327e+06	5.64167e+06	2.17241e+06	2.9115e+06	27555904	1.57329e+07	1.39517e+07
Histone H2A	HIST1H2AC	8.04909e+06	4261950	6.26708e+06	4.58651e+06	161521	3.48621e+06	3.36151e+06	3.55776e+06	4.49371e+06	858644	2.02403e+06	3628339	788702	1.28135e+06	867981	11175958	1.52169e+07	6984037	1.32738e+07	9.90911e+06	1.80912e+06	1.39491e+07	12201679	18107215	20507165	6.26415e+06	6.89035e+06	3.71462e+06	197443	1.26875e+07	12913272	28077011	48924134	15958734	1.00347e+07	6.43531e+06	24423234	29512514	9.48707e+06	18666003	6.82215e+06	8.71375e+06	15023004	21249178	15252302	8.73909e+06	8.52163e+06	2.82556e+06
Histone H2A	HIST1H2AJ	18883667	16124739	1.11239e+07	5.41631e+06	5.91005e+06	1.13606e+07	1.29014e+07	1.43435e+07	1.11055e+07	196777	7464332	10284671	8.99827e+06	5.47693e+06	3.65676e+06	35051599	39953800	34262079	6.21854e+07	46120830	12882457	32597027	34773514	46623068	42441038	2.34808e+07	2.05634e+07	1.07939e+07	2.45552e+07	25095306	30786799	84907832	113527152	74067656	42047102	2.08608e+07	52610380	67562972	2.67164e+07	6.24157e+07	20113992	19554927	62604022	44298819	39361574	26456393	31731829	1.12534e+07
Apolipoprotein E	APOE	5.17661e+07	6.77362e+07	4.32311e+07	5.48284e+07	7.41832e+07	3.10446e+07	53442798	2.2557e+07	3.41715e+07	3.02635e+07	4.35511e+07	4.57886e+07	3.44097e+07	3.31229e+07	3.27557e+07	3.86636e+07	2.66494e+07	2.98556e+07	6.10292e+07	5.35643e+07	1.814e+07	2.09929e+07	1.88372e+07	2.26483e+07	2.12379e+07	2.19656e+07	1.34369e+07	1.83585e+07	2.25219e+07	2.544e+07	2.58212e+07	2.66183e+07	1.16427e+07	1.91191e+07	31938151	1.99247e+07	1.67973e+07	1.47625e+07	2.17797e+07	2.21494e+07	2.0156e+07	7.13993e+06	7.3351e+06	1.1095e+07	1.75989e+07	4.46391e+07	2.21222e+07	5208924
14-3-3 protein beta/alpha	YWHAB	1.98387e+07	2.63447e+07	1.51712e+07	4.99999e+06	4.11341e+06	1.31588e+07	1.86952e+07	7.84396e+06	1.2241e+06	1.50763e+06	984834	8.59578e+06	1.22143e+07	3.44809e+06	1.81034e+06	1.17539e+08	4.20248e+07	4.61317e+07	2.30262e+07	2.5563e+07	5.95164e+07	1.54797e+07	1.7351e+07	7.00453e+06	1.02921e+07	5.17413e+07	8.55412e+06	9.55896e+06	5.10607e+06	6.16283e+06	1.98167e+07	1.89333e+07	3.77451e+07	2.10842e+07	2.17992e+07	10506915	8.84212e+06	1.88437e+07	1.24085e+07	1.30013e+07	1.0042e+07	3.25676e+06	1.41275e+07	5.54931e+06	7227566	6.45157e+07	38367303	34745332
Isocitrate dehydrogenase [NADP]	IDH1	2.24352e+06	4.76604e+07	1.75703e+07	6899561	4752933	1.86359e+06	1.11496e+07	2.81256e+06	6.13765e+06	2.45116e+06	25244512	7.64533e+06	7.01328e+06	297380	1.79637e+06	5.81532e+07	4.45112e+07	3.20109e+07	3.77576e+07	1.39572e+07	3.07442e+07	3.43315e+07	1.41397e+07	7.86272e+06	1.2184e+07	2.77461e+07	9.15921e+06	7.45935e+06	6.98503e+06	8.53658e+06	3.56084e+07	2.88443e+07	2.72092e+07	2.46493e+07	2.96422e+07	1.90046e+07	9.48866e+06	1.80964e+07	1.58959e+07	1.66382e+07	3.76239e+07	1.50276e+07	1.54787e+07	1.17928e+07	6.69194e+06	10462295	1.94197e+07	7.15069e+06
Plexin domain containing 2	PLXDC2	26211414	17476246	1.2016e+07	1.21672e+07	1.4337e+07	8.70931e+06	4.299e+06	3.44091e+06	3.75393e+06	3.62784e+06	8.52074e+06	4.88544e+06	4.3272e+06	3.19848e+06	3.33093e+06	18094361	2.57274e+06	1.20987e+07	1.21185e+07	9.27223e+06	4.92307e+06	3.36474e+06	3.22982e+06	4.0849e+06	3829815	4.25753e+06	2.2727e+06	2.86079e+06	3.10262e+06	3.01818e+06	10314768	8.40726e+06	6.72583e+06	9.05897e+06	8.44046e+06	4.23587e+06	2.09258e+06	2.02442e+06	3.37448e+06	5.09614e+06	2.61043e+06	1.07985e+06	2.40269e+06	2.633e+06	3.00005e+06	8.12391e+06	1.78661e+06	7.19252e+06
SPARC related modular calcium binding 1	SMOC1	1.87855e+08	1.66441e+08	1.85894e+08	2.15136e+08	3.38105e+08	1.16671e+08	9.06953e+07	9.21768e+07	1.18845e+08	1.06201e+08	1.37797e+08	6.76239e+07	8.01206e+07	9.08815e+07	9.03411e+07	1.27153e+08	7.5848e+07	8.78186e+07	9.28861e+07	7.13006e+07	7.10183e+07	4.90781e+07	4.64224e+07	3.26437e+07	3.11239e+07	8.50683e+07	3.56993e+07	3.20476e+07	2.02681e+07	2.87591e+07	1.36006e+08	1.01031e+08	8.29668e+07	6.6679e+07	7.00992e+07	9.2053e+07	7.27472e+07	4.71325e+07	4.00239e+07	4.30866e+07	8.24849e+07	2.38797e+07	3.52085e+07	2.52961e+07	2.47451e+07	1.67203e+08	6.61364e+07	6.01494e+07
Ectonucleotide pyrophosphatase/phosphodiesterase family member 2	ENPP2	1.50715e+07	2.0326e+07	4.46231e+06	8.82446e+06	7.14052e+06	2.11082e+06	6.34252e+06	1.71496e+06	3.38851e+06	2.1107e+06	6.62414e+06	7.81787e+06	4.24241e+06	6.05356e+06	2.04485e+06	2297741	2.17403e+06	6.33222e+06	27563407	5.44638e+07	1.58999e+06	189251	1.27668e+06	4.30094e+06	7.33508e+06	1.4261e+06	150044	650467	2.07262e+06	5685275	1.435e+07	1.81562e+06	6.52133e+06	2.55215e+07	4.02121e+06	1.39438e+06	1.78326e+06	1.67372e+06	1.33343e+07	1.25342e+06	98902.7	264957	561103	1.00352e+06	9.53584e+06	2.72134e+06	759283	279812
Translation machinery-associated protein 7	TMA7	618304	4.2813e+06	3.82857e+06	2.36041e+06	1.16653e+06	942243	2.73064e+06	2.06174e+06	2.45611e+06	987313	566221	1.25737e+06	1.82989e+06	1.13073e+06	356146	6.59259e+06	9354182	5.73811e+06	2822275	296713	3.08428e+06	4.00947e+06	5.55791e+06	1646508	1.74531e+06	3.05612e+06	2.88528e+06	2.00022e+06	719322	207064	1.57956e+07	9.87871e+06	5.45278e+06	3.42554e+06	773716	9.24513e+06	7606060	6.14047e+06	4.56217e+06	2.05155e+06	7.69027e+06	2.56888e+06	4.25298e+06	2.36658e+06	563151	2.8973e+06	8.95566e+06	6.08615e+06
ABI family, member 3 (NESH) binding protein	ABI3BP	10155044	1.23217e+07	1.21819e+07	6199936	1.12065e+07	2.75802e+06	2.11053e+06	5.7158e+06	1.704e+06	3.56243e+06	8.67702e+06	3849686	5.97692e+06	5.10733e+06	6.39988e+06	5.18287e+06	1.9206e+06	6.31854e+06	2.5597e+06	2.96769e+06	1.67578e+06	3.87435e+06	786986	1.08457e+06	1.66363e+06	9.92748e+06	2.09224e+06	4.97131e+06	2.39055e+06	4.13336e+06	3.99555e+06	1.19105e+06	6.75757e+06	2.83464e+06	3.32752e+06	1.60107e+06	1.29362e+06	471890	1.97646e+06	632186	5.18379e+06	3.01092e+06	3.56354e+06	1.67857e+06	1.69324e+06	818573	393388	2.22358e+06
Collagen triple helix repeat containing 1	CTHRC1	4.48582e+07	5.41023e+07	4.78616e+07	3.07665e+07	9.37164e+07	4.58398e+07	5.33515e+07	4.9031e+07	4.1299e+07	3.71808e+07	40927109	3.01094e+07	3.3228e+07	2.88788e+07	3.05823e+07	19191051	1.25043e+07	1.42745e+07	7.13739e+06	7.73143e+06	41647898	2.83331e+07	2.70479e+07	1.39084e+07	1.12532e+07	3.31344e+07	2.04571e+07	8.94778e+06	7.24443e+06	5.07349e+06	3.38197e+07	29048081	3.25097e+07	1.76093e+07	1.51965e+07	4.19667e+07	5.26048e+07	2.7111e+07	2.75359e+07	1.33498e+07	5.00841e+07	2.10578e+07	2.16837e+07	1.50179e+07	1.26483e+07	3.1038e+07	7.08215e+06	5.74666e+06
EGF-containing fibulin-like extracellular matrix protein 1	EFEMP1	6.64102e+06	2.63058e+06	1.38377e+06	673309	840101	7.31215e+06	2.29963e+06	560760	680558	533706	3.02375e+06	705964	473864	401841	394026	8.62079e+06	4487781	8.49507e+06	6.46171e+06	6.44747e+06	6.60043e+06	4629546	4.50788e+06	2.81148e+06	4.23429e+06	10293920	9.33284e+06	4.36814e+06	7.78252e+06	4.34568e+06	1.23372e+07	7.72632e+06	6.11474e+06	5.92738e+06	8.64732e+06	7.13511e+06	3.11888e+06	3.34318e+06	6.9411e+06	4.41498e+06	5.92461e+06	2.24683e+06	3.30627e+06	3.11016e+06	5.18568e+06	10515049	6.12479e+06	9.15164e+06
Gremlin	GREM1	4.82967e+07	3.21864e+07	7.58606e+07	3.71514e+07	1.91274e+08	3.6631e+07	1.42235e+07	4.67798e+07	3.31622e+07	4.60145e+07	5.25143e+07	2.51268e+07	8.20526e+07	3.81437e+07	3.0566e+07	37084533	2.22621e+07	5.18673e+07	2.6346e+07	2.87487e+07	2.87647e+07	8.68171e+06	3.57528e+07	9.96398e+06	9.51865e+06	7.42311e+06	3.86578e+06	5.93835e+06	3.74945e+06	5.75393e+06	5.30953e+07	1.52664e+07	3.55814e+07	1.22148e+07	9.72058e+06	3.25132e+07	1.64126e+07	2.99458e+07	1.12107e+07	1.13935e+07	3.24548e+07	4.62188e+06	2.60947e+07	8.36577e+06	1.27209e+07	5.8408e+07	1.12802e+07	37098095
Superoxide dismutase [Cu-Zn]	SOD3	9.72886e+07	5.77509e+07	4.52696e+07	4.65709e+07	5.26176e+07	5.09285e+07	3.00932e+07	2.02476e+07	2.06906e+07	1.62421e+07	5.41551e+07	1.65468e+07	1.61413e+07	2.01501e+07	1.52004e+07	1.01868e+08	3.5601e+07	3.34043e+07	2.91466e+07	1.94578e+07	3.74959e+07	1.94164e+07	1.67908e+07	1.02712e+07	1.03059e+07	6.03653e+07	1.58193e+07	1.17426e+07	8.65214e+06	1.15812e+07	1.22071e+08	5.3703e+07	2.57677e+07	2.6686e+07	2.45241e+07	4.41276e+07	1.38868e+07	1.21605e+07	1.4373e+07	1.47732e+07	4.14735e+07	7.04669e+06	6.3288e+06	1.03614e+07	9.33148e+06	7.24547e+07	34581545	2.419e+07
Ubiquitin-like modifier-activating enzyme 1	UBA1	5.80376e+06	3.00598e+06	4161497	4979022	4338305	2.63625e+06	773229	741538	2.45234e+06	4.28062e+06	3.98695e+06	4.14857e+06	2.22173e+06	2.73042e+06	3.63841e+06	1.63966e+07	6.40693e+06	4.9413e+06	2.39217e+06	3.53006e+06	7.88866e+06	5.8565e+06	5.20974e+06	241655	3.94148e+06	7.15825e+06	1.15493e+06	1.51007e+06	314736	1.83098e+06	5.65998e+06	3.37311e+06	2223451	3.06711e+06	3491840	986697	115467	2.22669e+06	583761	3.34703e+06	2.10114e+06	162600	2.04638e+06	176011	1.26428e+06	5.17302e+06	3663869	3.37193e+06
CPXM1 protein	CPXM1	3.48383e+06	2.50211e+06	2.20308e+06	2.16216e+06	2048237	2.23038e+06	1.79581e+06	429231	1.12207e+06	804157	4.91699e+06	3220241	2.00523e+06	1.53049e+06	716652	5.7813e+06	6.56886e+06	4.95581e+06	2.99709e+06	2.16756e+06	500726	2.45029e+06	1.13096e+06	169750	484897	1.56097e+06	3.21667e+06	2.49925e+06	1.62072e+06	1.26175e+06	5695027	7.53898e+06	3707990	2300646	3.64091e+06	2.14849e+06	1.61112e+06	774305	1115597	931893	4.1318e+06	1.18588e+06	2.0204e+06	1.1548e+06	768426	4.27497e+06	2.73784e+06	1566871
Alpha-actinin-4	ACTN4	1.00637e+07	6.381e+07	3.64725e+07	9.9125e+06	1.00762e+07	1.52808e+07	5.49535e+07	2.39411e+07	7.02513e+06	5.8387e+06	1.59541e+06	2.12819e+07	3.99154e+07	1.3498e+07	8.9981e+06	1.59982e+08	9.85037e+07	1.61184e+08	3.98341e+07	5.27632e+07	1.41324e+08	3.58885e+07	6.86947e+07	1.39465e+07	2.44741e+07	1.61983e+08	4.16461e+07	3.85472e+07	1.91063e+07	1.61602e+07	6.51762e+07	5.57028e+07	1.01609e+08	6.12306e+07	5.77939e+07	3.40439e+07	2.30188e+07	6.0525e+07	5.01242e+07	3.0388e+07	4.12437e+07	1.25902e+07	4.11987e+07	1.45051e+07	2.63871e+07	7.00256e+07	7.39951e+07	9.68241e+07
Protein disulfide-isomerase	PDIA3	9.10901e+07	3.16182e+08	1.73426e+08	9.21935e+07	8.50513e+07	7.27278e+07	2.13151e+08	1.19856e+08	6.76927e+07	3.5054e+07	2.08998e+07	8.84994e+07	1.25544e+08	8.30545e+07	4.63474e+07	6.48508e+08	6.11028e+08	3.28585e+08	1.71402e+08	1.04568e+08	2.75774e+08	3.53508e+08	2.16318e+08	1.02372e+08	7.30915e+07	365119687	2.15439e+08	1.30859e+08	5.58719e+07	51429005	7.25263e+08	2.795e+08	2.2843e+08	1.52453e+08	1.12906e+08	6.47757e+08	1.35907e+08	1.23615e+08	1.36694e+08	7.97975e+07	4.30228e+08	7.52169e+07	8.02307e+07	7.85897e+07	6.00693e+07	3.00512e+08	5.88376e+08	2.16674e+08
CALR protein	CALR	1.20786e+08	1.76634e+08	6.22794e+07	26095228	1.94756e+07	1.18965e+08	1.49395e+08	5.31838e+07	2.19104e+07	1.35514e+07	2.66373e+07	5.58682e+07	9.12915e+07	3.49528e+07	2.29998e+07	833795042	358542614	1.80155e+08	6.52662e+07	5.56568e+07	5.07442e+08	1.52429e+08	1.26063e+08	3.70122e+07	2.7432e+07	4.9974e+08	1.00296e+08	5.0967e+07	2.02227e+07	1.88199e+07	1.80106e+08	1.25302e+08	1.31437e+08	6.41821e+07	7.63688e+07	1.06569e+08	4.92493e+07	9.53983e+07	5.07579e+07	3.52413e+07	6.31404e+07	2.47008e+07	5.03526e+07	2.59139e+07	25126774	458954208	3.1913e+08	1.21698e+08
C-type lectin domain containing 11A	CLEC11A	2.10183e+07	1.19021e+07	1.05732e+07	8.06624e+06	17854772	3.24157e+06	4.17657e+06	5.58464e+06	2.96764e+06	1.43174e+06	7.5883e+06	5.42226e+06	8.45618e+06	3.18492e+06	2.34415e+06	2876085	3.60466e+06	9.00229e+06	7.69836e+06	5.24194e+06	1.79148e+06	972788	2.39008e+06	1.8932e+06	448048	1.03784e+06	2.66951e+06	2.64664e+06	3.86849e+06	5.22508e+06	1.47244e+07	8.5051e+06	1.70383e+07	1.17157e+07	9.81663e+06	1.33743e+06	2.97643e+06	3.33859e+06	3.66744e+06	3.89609e+06	3.58893e+06	1.29528e+06	3429057	4.15393e+06	4.0218e+06	3.75493e+06	1.17412e+06	1.1605e+06
Tumor necrosis factor receptor superfamily member 11B	TNFRSF11B	5082559	5.85567e+06	4.29292e+06	4.25824e+06	4.44742e+06	1.32517e+06	1.08727e+06	1291409	1.30498e+06	462891	2624008	606286	1.27945e+06	1.0157e+06	778389	1.6377e+07	1.37949e+07	1.2198e+07	8.66336e+06	1.214e+06	2.1617e+06	4.15195e+06	4.78231e+06	1.30097e+06	686558	6.55733e+06	3.27798e+06	2.42404e+06	1.01633e+06	478332	4.25992e+07	4.56015e+07	22581678	1.82363e+07	8.72327e+06	2.34904e+07	23690477	1.77432e+07	1.0239e+07	5.74682e+06	1.60399e+07	7.02505e+06	7.4165e+06	5.10843e+06	2.15521e+06	5.36479e+06	3493523	3.98372e+06
LOX protein	LOX	6.44834e+06	9.43973e+06	5.01416e+06	1.24864e+07	1.71599e+07	5.45423e+06	17341251	9312062	1.25918e+07	9.90858e+06	4503781	8421471	9.27611e+06	9379219	7.51407e+06	6.85776e+06	935976	3.14297e+06	6.2034e+06	1.00855e+07	2.39719e+06	1.23075e+06	1991442	4.27212e+06	10415884	4.38026e+06	1.92247e+06	2.58349e+06	4.79916e+06	6.1676e+06	4.18604e+06	887773	1.50805e+06	6.14242e+06	1.0489e+07	3.64316e+06	5229133	4.11187e+06	7.57796e+06	8.39517e+06	1824133	877374	1.41443e+06	2.03783e+06	5097366	8.37923e+06	1.18531e+07	1.05021e+07
Pyruvate kinase	PKM2	8.81328e+07	1.5584e+08	1.28359e+08	3.33764e+07	3.7994e+07	1.07602e+08	1.91026e+08	1.04876e+08	2.12306e+07	1.80338e+07	2.31271e+07	9.0161e+07	1.3852e+08	5.19059e+07	2.60549e+07	7.56343e+08	2.72896e+08	3.61472e+08	1.74668e+08	2.08285e+08	4.99483e+08	1.54414e+08	2.0169e+08	9.64268e+07	122943595	6.8994e+08	1.09849e+08	1.30815e+08	7.00381e+07	8.50285e+07	1.35498e+08	1.61766e+08	3.136e+08	1.77296e+08	2.02286e+08	7.58802e+07	8.97674e+07	1.86522e+08	1.37139e+08	1.35153e+08	9.70602e+07	3.66365e+07	1.54745e+08	7.08219e+07	9.7325e+07	3.73854e+08	1.78795e+08	2.33997e+08
Elongation factor 1-delta	EEF1D	1.23734e+06	3.88214e+06	1.43864e+06	566549	523915	1.5047e+06	2.92969e+06	1825213	737821	534685	775536	1.29478e+06	1497849	177594	280552	1.31311e+07	9.96216e+06	1.03441e+07	8.33438e+06	6.58556e+06	8.32388e+06	7.57991e+06	8.20987e+06	5.81266e+06	5022562	9.7114e+06	6.08202e+06	6448079	3.47605e+06	3.56633e+06	1.0157e+07	1.05507e+07	7.48112e+06	9.40267e+06	8047714	7.15105e+06	6.52311e+06	7.77628e+06	6.69293e+06	6.39435e+06	3.51581e+06	3.87669e+06	6.43387e+06	3.56393e+06	5.98554e+06	2.75779e+06	4.74092e+06	3.49208e+06
Complement component 1, r subcomponent	C1R	767599	900119	595058	630576	854863	562545	448570	352652	384861	310836	631207	395677	456297	249716	181659	34036314	3.11182e+07	4.1461e+07	4.12717e+07	3.7893e+07	1.26681e+07	1.97081e+07	1.69682e+07	2.38907e+07	2.36632e+07	1.77157e+07	1.90062e+07	2.12476e+07	1.94602e+07	2.50638e+07	1.39782e+07	1.87564e+07	2.19224e+07	3.73468e+07	4.00752e+07	5.59847e+06	1.41996e+07	1.17011e+07	3.04909e+07	3.92065e+07	1.10692e+07	9.62323e+06	1.34144e+07	1.81005e+07	2.6781e+07	5.31385e+06	1.66813e+07	3.10538e+07
ECM1 protein	ECM1	6.63567e+06	408421	709077	455410	1.83158e+06	1.26537e+07	3750106	427237	444577	612230	4.41729e+06	305305	301584	1.69741e+06	330102	4.20201e+08	9.58266e+08	1.01754e+09	9.26815e+08	6.84105e+08	2.08898e+08	7.34695e+08	7.84133e+08	1.01627e+09	8.87892e+08	3.34415e+08	7.23916e+08	5.39022e+08	5.56825e+08	4.65761e+08	4.31811e+08	6.21215e+08	6.14614e+08	7.60678e+08	6.54272e+08	2.93796e+08	5.6917e+08	6.97811e+08	1.49443e+09	1.42702e+09	2.14213e+08	2.38559e+08	3.76529e+08	5.34916e+08	5.54058e+08	1.70872e+08	8.7953e+08	9.1621e+08
CCDC80 protein	CCDC80	262388	472443	202770	1.18846e+06	5.54686e+06	140853	226330	1.27606e+06	2.31582e+06	1455663	639461	93746.8	404495	1.52295e+06	64423.9	3.84059e+06	1.25087e+07	1.21563e+07	8.13225e+06	10046762	834167	3.69439e+06	4.87533e+06	6.59391e+06	7.62413e+06	2.50762e+06	3.86334e+06	5737919	5.26029e+06	763630	9.10168e+06	2.753e+07	2.43029e+07	2.32296e+07	1.94476e+07	5.98102e+06	1.35108e+07	1.17936e+07	2.27192e+07	1.83239e+07	7.08554e+06	6.00149e+06	7.80267e+06	12389929	8.895e+06	1.26741e+06	4.31062e+06	4.95238e+06
ANG2 protein	ANG2	1.58205e+07	3.39851e+06	425083	976819	3.90477e+06	1.65142e+07	1.45874e+07	1.05228e+06	949264	501415	4.89942e+06	1.11836e+06	1.12868e+06	153235	88109.4	1.62964e+07	1.025e+07	1.36564e+06	1.21837e+06	1.07295e+06	1.53128e+07	6.48088e+06	973003	735200	814938	3.74008e+06	1.83775e+06	1.02366e+06	1.88697e+06	745423	31207781	4.79956e+06	2.23678e+06	846080	1.03088e+06	1.49598e+07	9.78735e+06	3.37125e+06	1.84498e+06	613621	5.14196e+06	581436	1.0275e+06	969720	570317	2.06989e+07	5.21956e+06	1.50949e+06
HNRNPD protein	HNRNPD	3906049	8.97856e+06	3.38882e+06	373946	961895	3.40229e+06	7.61222e+06	1.83273e+06	292955	349122	1.02868e+06	4.31845e+06	5.67536e+06	912219	466512	4.97066e+07	9.67313e+06	6.26414e+06	939477	727724	2.09629e+07	5.71928e+06	6.26266e+06	868051	1.02309e+06	2.59543e+07	3.62622e+06	2.7466e+06	824140	887054	7.48183e+06	6813019	4.46651e+06	764417	1.97575e+06	3.59205e+06	2.9086e+06	4.50767e+06	1.53756e+06	1.20789e+06	6.67233e+06	1.2925e+06	1693856	1.17579e+06	1.07631e+06	2.02921e+07	1.09587e+07	5.8449e+06
Lysyl oxidase homolog 2	LOXL2	3.51681e+07	5.31769e+07	5.91847e+07	6.80616e+07	1.13428e+08	4.0245e+07	4.96554e+07	4.93829e+07	4.93331e+07	4.28092e+07	2.12414e+07	20094982	2.09995e+07	2.09322e+07	2.55285e+07	3.73507e+07	3.42833e+07	3.89753e+07	3.60623e+07	4.8841e+07	2.96548e+07	3.20286e+07	3.35038e+07	2.75583e+07	3.07991e+07	2.01988e+07	1.63182e+07	1.73565e+07	1.34922e+07	1.60404e+07	5.06358e+07	52410562	5.64713e+07	58060725	6.67486e+07	4.43228e+07	4.65025e+07	3.74032e+07	5.15264e+07	5.13883e+07	2.26785e+07	9.75278e+06	1.50687e+07	1.79686e+07	2.15776e+07	3.92017e+07	2.97964e+07	3.79984e+07
Sushi repeat-containing protein SRPX2	SRPX2	2.06785e+06	2.45818e+06	2.01335e+06	2.15391e+06	4319358	1.22431e+06	1887315	1.29426e+06	1.0713e+06	1.34765e+06	967582	605385	863662	235667	614833	2.19755e+06	1.4855e+06	759995	532136	266605	1.62948e+06	575261	1.01116e+06	254312	288764	1.12532e+06	516065	417958	101380	60099.7	941162	1.01515e+06	656365	566100	507236	1.13117e+06	828447	783096	390905	365185	1.03906e+06	335748	449418	242393	144031	1.75706e+06	1.28723e+06	1.80452e+06
Protein disulfide-isomerase	P4HB	5.00813e+08	8.83948e+08	4.55917e+08	2.11447e+08	1.97025e+08	3.86495e+08	5.93624e+08	2.59638e+08	1.24659e+08	8.33903e+07	1.04435e+08	2.21263e+08	3.21891e+08	1.30036e+08	9.76062e+07	1.84649e+09	8.80114e+08	5.48876e+08	2.70604e+08	1.64127e+08	1.38446e+09	5.14695e+08	3.23925e+08	1.2695e+08	9.4481e+07	1.32125e+09	2.94315e+08	1.51636e+08	7.44496e+07	8.16755e+07	8.67509e+08	4.70688e+08	4.02737e+08	2.10302e+08	2.11305e+08	6.50735e+08	1.90854e+08	2.15489e+08	1.63764e+08	1.11614e+08	5.01316e+08	1.11858e+08	1.49937e+08	8.17269e+07	8.2066e+07	1.25604e+09	9.14137e+08	4.09076e+08
N-terminal kinase-like protein	SCYL1	7.98733e+07	54938240	5.97793e+07	56334972	4992431	40543715	3.77346e+07	31883214	3.96801e+07	5.76822e+06	37575620	24798402	2.5793e+07	24401426	16905914	52696260	26737456	18651166	181919552	148337552	3.29855e+07	10095388	7037001	43137024	51253000	3.48003e+07	8.97708e+06	4.34533e+06	2.65982e+07	51644100	198986752	67553752	60863156	100234872	68076328	85674280	38100052	26594734	12369375	8.81905e+07	7.35078e+07	13850289	1.01594e+07	23278218	37991616	49075216	19817984	3355711
Fructose-bisphosphate aldolase	ALDOA	6.22821e+07	1.79661e+08	1.13612e+08	3.13531e+07	1.75269e+07	5.97774e+07	1.28578e+08	7.8853e+07	1.60224e+07	9.94021e+06	1.00409e+07	6.85084e+07	9.11337e+07	3.93629e+07	1.59387e+07	5.52771e+08	2.08868e+08	2.18172e+08	1.10205e+08	1.10694e+08	3.137e+08	1.09606e+08	1.16253e+08	4.63416e+07	5.60674e+07	3.46272e+08	6.82514e+07	6.57808e+07	3.18327e+07	5.08185e+07	1.16081e+08	1.05992e+08	1.93748e+08	9.98976e+07	1.07413e+08	6.93564e+07	4.84537e+07	1.1283e+08	6.06658e+07	5.72931e+07	6.80741e+07	2.18001e+07	8.39644e+07	3.73155e+07	5.08417e+07	3.3637e+08	2.20851e+08	1.80509e+08
Galectin	LGALS3	8.91239e+06	7.62557e+06	7.81828e+06	1.45522e+07	1.76417e+07	671699	2.72463e+06	5.95457e+06	6.2768e+06	3.54874e+06	590873	2642223	5.02166e+06	5.28327e+06	5.93716e+06	3.36042e+07	4.93447e+07	3.98013e+07	27352679	2.70779e+07	1.40212e+07	3.40651e+07	4.03108e+07	1.80203e+07	1.75751e+07	2.15034e+07	2.34864e+07	1.62442e+07	1.1677e+07	7.32323e+06	4.85167e+07	6.78415e+07	4.46296e+07	4.18226e+07	3.78755e+07	2.73178e+07	2.59524e+07	3.76057e+07	3.86413e+07	2.85557e+07	3.06565e+07	1.17205e+07	1.49267e+07	1.00872e+07	9.57789e+06	1.15119e+07	2.93339e+07	29183426
Monocyte differentiation antigen CD14	CD14	729368	714920	331668	128179	173770	668933	369281	146595	78231.5	63184.3	507206	166012	188637	75116.8	54644.7	1.69691e+07	6.78511e+06	5.80038e+06	5.3857e+06	3.72928e+06	1.13622e+07	6.77051e+06	4.7794e+06	4.94663e+06	3496669	8.45675e+06	4.46685e+06	3.46488e+06	2.50559e+06	2.02437e+06	1.2473e+07	4590558	2692217	4.59617e+06	3.34077e+06	7.02628e+06	4.3343e+06	6.48263e+06	7.65367e+06	6.41927e+06	6.53939e+06	1.91748e+06	2.62031e+06	3.78635e+06	3951107	3.33927e+06	1.895e+06	1.84233e+06
PDIA6 protein (Fragment)	PDIA6	3.76651e+07	7.18289e+07	2.15401e+07	6.92874e+06	3.56674e+06	3.11322e+07	5.72716e+07	1.79443e+07	4.44989e+06	2.42264e+06	3.08679e+06	29553835	3.01989e+07	1.1035e+07	4.98749e+06	195743775	1.00029e+08	5.14065e+07	1.67327e+07	9.12044e+06	1.33756e+08	7.85105e+07	3.87552e+07	1.18844e+07	7.87052e+06	1.23612e+08	4.15055e+07	2.67014e+07	1.40535e+07	5.34088e+06	4.09864e+07	5.19848e+07	4.27988e+07	19671077	1.81772e+07	2.98054e+07	2.09173e+07	2.8679e+07	1.39242e+07	1.20327e+07	3.03012e+07	1.73526e+07	1.92015e+07	1.17925e+07	8.2087e+06	1.15394e+08	1.07335e+08	2.84115e+07
SCRG1 protein	SCRG1	3.46565e+08	387783414	308361800	2.80984e+08	5.51318e+08	2.03749e+08	3.32033e+08	1.9816e+08	242978116	2.37994e+08	230036939	2.1474e+08	2.00993e+08	1.84797e+08	1.64023e+08	2.30347e+08	1.96508e+08	1.73876e+08	1.56975e+08	1.69864e+08	1.56193e+08	139585274	1.00993e+08	1.3282e+08	1.24426e+08	1.15036e+08	7.45372e+07	8.42923e+07	1.01333e+08	1.10241e+08	1.03862e+08	1.47854e+08	1.40799e+08	1.4648e+08	159085683	9.10668e+07	1.52936e+08	1.19566e+08	124838939	1.03051e+08	6.85497e+07	5.5002e+07	6.88e+07	7.45448e+07	9.02005e+07	1.76972e+08	1.37593e+08	163398841
TNF receptor superfamily member 6b	TNFRSF6B	2.22593e+06	2029941	869388	906018	1.63249e+06	1.58027e+06	485829	132034	741898	447694	1.66922e+06	370604	560624	549537	338788	10086537	1.32477e+07	9.45825e+06	9.61896e+06	7.10144e+06	4.27566e+06	3.60002e+06	5.21501e+06	2.26287e+06	3.0759e+06	4.34351e+06	2.57559e+06	3.05989e+06	2.62218e+06	2.65414e+06	1.35228e+07	6.30153e+06	8.73e+06	9.74942e+06	9.06289e+06	6.01888e+06	5.37999e+06	4955271	6.58438e+06	6.71299e+06	4.70153e+06	1.28485e+06	2.5308e+06	3.35429e+06	4106281	2.48977e+07	5.26611e+07	43441566
VEZF1 protein	VEZF1	1.65344e+08	1.68976e+08	1.67144e+08	1.57544e+08	8.21954e+07	1.02578e+08	6.51723e+06	9.28391e+07	7.26048e+07	1.04681e+07	8.81208e+07	5.36451e+07	5.10898e+07	6.05147e+07	5.17168e+07	95928240	6.20905e+07	1.13821e+08	7.39593e+08	1651867986	4.30853e+07	1.6105e+07	2.55901e+07	1.72361e+08	1.39203e+08	8.50499e+06	2.75799e+07	3.51624e+07	2.31606e+07	1.69553e+08	2.39398e+08	8.20088e+07	1.73028e+08	3.55631e+08	474145375	8.86689e+07	7.97222e+07	52919662	2.6332e+08	5.14736e+08	1.06114e+08	21891034	3.72411e+07	5.42367e+07	216419397	2.08986e+08	124754360	1.24547e+08
Heat shock 70kD protein binding protein	ST13	3.35894e+06	6.27857e+06	4.23184e+06	412836	1.68932e+06	6.15529e+06	1.17381e+07	3.05063e+06	784841	309667	2.17034e+06	6.25891e+06	9.95423e+06	1.96719e+06	1.20062e+06	2.9226e+07	1.29943e+07	1.53352e+07	5.48459e+06	2686386	3.89152e+07	9.24443e+06	8.79687e+06	1.6588e+06	3.11977e+06	4.64764e+07	5.15955e+06	6.5601e+06	873366	996435	5.11178e+06	7.0693e+06	13372714	2.72124e+06	1.75346e+06	3.4295e+06	3.35509e+06	8.17799e+06	3.14069e+06	2.72442e+06	6.88825e+06	1.35737e+06	4.01111e+06	544112	3.39735e+06	1.80148e+07	1.6719e+07	1.35479e+07
Histone H1.3	HIST1H1D	2.09776e+06	3.41562e+06	793658	3.06392e+06	8.03705e+06	1.5879e+06	1.82468e+06	401058	2.4273e+06	1.32189e+06	1.22605e+06	2.10514e+06	3.97486e+06	1.52164e+06	3028039	1.57559e+07	1.36242e+07	3.27474e+07	44073653	4.20673e+07	3.59119e+06	1.14937e+07	1.63639e+07	25006251	2.72648e+07	9.13977e+06	1.66471e+07	1.96946e+07	1.94818e+07	2.32224e+07	2.00781e+07	42148244	43330541	6.38361e+07	4.49923e+07	4.47311e+06	1.41491e+07	3.55018e+07	5.63758e+07	46991215	2.65723e+06	6.02428e+06	2.67813e+07	3.18718e+07	3.4799e+07	2.14651e+06	5.64257e+06	1.38346e+07
Semaphorin-3C	SEMA3C	7.48742e+06	1.72054e+07	2.16e+07	2.11376e+07	28657947	1.53264e+06	8.25639e+06	2.75014e+06	9.5297e+06	5877748	2.97988e+06	6.95528e+06	8.59311e+06	5.62677e+06	7.84399e+06	1.71024e+07	2.02853e+07	4.13512e+07	4.26642e+07	1.52868e+07	1923839	1.6837e+07	1.23028e+07	1.63225e+07	1.42342e+07	6.77226e+06	1.71258e+07	1.63901e+07	9.80871e+06	5.3837e+06	3.73799e+07	8.18639e+07	4.21077e+07	6.95062e+07	5.09169e+07	3.41427e+07	4.94942e+07	2.12224e+07	3.91489e+07	2.36216e+07	3.94966e+07	2.39464e+07	1.96663e+07	3.63175e+07	2.08724e+07	4.03092e+06	2.45162e+06	3.04187e+06
PLOD2 protein	PLOD2	1.40171e+07	2.07458e+07	1.19488e+07	8.76424e+06	1.20819e+07	1.07925e+07	1.68757e+07	9.12528e+06	6.47664e+06	4.46872e+06	5.83254e+06	7.57445e+06	6.86316e+06	4.20215e+06	3.80428e+06	5.79985e+07	1.50993e+07	2.0218e+07	1.93489e+07	2.05507e+07	34367837	1.77748e+07	8.98271e+06	7.95723e+06	1.83303e+07	3.5188e+07	7.38299e+06	5.39573e+06	6.89593e+06	1.18759e+07	5.6483e+07	1.40365e+07	1.13852e+07	1.10508e+07	1.45029e+07	5.20981e+07	1.38061e+07	9.52159e+06	1.16423e+07	8.91682e+06	4.15677e+07	5.9326e+06	4.00624e+06	5.44295e+06	6.89111e+06	3.34772e+07	2.5161e+07	8.06416e+06
TKT protein	TKT	4.69881e+07	7.36384e+07	3.41875e+07	5.01276e+06	5.33779e+06	2.88679e+07	4.42132e+07	2.05047e+07	2.09254e+06	1.92568e+06	4.47122e+06	3.03568e+07	3.66266e+07	6.75771e+06	3.51122e+06	2.3522e+08	7.57717e+07	8.55294e+07	3.21304e+07	1.92234e+07	141924444	3.41901e+07	54155652	7.20887e+06	1.05595e+07	204095510	2.76846e+07	1.98803e+07	9.90047e+06	7.83022e+06	3.40982e+07	4.59077e+07	8.30549e+07	3.22301e+07	2.99762e+07	1.81588e+07	1.20364e+07	5.02281e+07	1.45101e+07	1.16247e+07	3.03911e+07	6.53436e+06	2.21433e+07	5.73658e+06	1.36677e+07	1.53104e+08	6.59777e+07	8.87963e+07
14-3-3 protein gamma	YWHAG	7.77414e+06	9.52292e+06	1.41443e+07	2.43935e+06	2.07108e+06	5.93164e+06	8.80377e+06	3.68901e+06	542894	756276	1.21958e+06	4.95391e+06	10811743	1.69143e+06	817973	3.77769e+07	1.40804e+07	1.92396e+07	4.76552e+06	7035323	3.32802e+07	6.98398e+06	8.39712e+06	1.9402e+06	3.30509e+06	1.90132e+07	3.66686e+06	2.57059e+06	1.89761e+06	1.16417e+06	5.72021e+06	6.83293e+06	1.10091e+07	2.18376e+06	5.59914e+06	3.79294e+06	1.57633e+06	6.35339e+06	2.7105e+06	2.72985e+06	4.11442e+06	1.04942e+06	5.55165e+06	993309	1.93185e+06	2.46333e+07	1.32619e+07	1.43692e+07
Embryo-specific fibronectin 1 transcript variant	FN1	1.15075e+09	8.59865e+08	5.91638e+08	4.89139e+08	6.82622e+08	8.01962e+08	6.56368e+08	3.88825e+08	3.34208e+08	2.35148e+08	8.01327e+08	3.60093e+08	2.45422e+08	1.77239e+08	1.43766e+08	1.4165e+09	1.64739e+09	2.40284e+09	2.32044e+09	2.12263e+09	5.4568e+08	6.90542e+08	7.8171e+08	8.66855e+08	1.02034e+09	1.38969e+09	1.32946e+09	1.06999e+09	1.01841e+09	9.74526e+08	2.31915e+09	3.36211e+09	3.41968e+09	3.84943e+09	3.44095e+09	1.07314e+09	1.73625e+09	1.76331e+09	3.16543e+09	2.84595e+09	8.13156e+08	5.57385e+08	6.95516e+08	1.00081e+09	1.09917e+09	4.37425e+09	6.4073e+09	6.69795e+09
RNA-binding motif protein, X chromosome	RBMX	2.45778e+06	8.00856e+06	4.81411e+06	2.23006e+06	1.87468e+06	1.34294e+06	7.58233e+06	6.07523e+06	2.98501e+06	912901	246545	1.66457e+06	3.30417e+06	2.18409e+06	1.50419e+06	2.52882e+07	2.40288e+07	1.36773e+07	4.55811e+06	1.34782e+06	6.03407e+06	1.2931e+07	8.9433e+06	3.52359e+06	664418	1.67355e+07	1.22287e+07	4.74652e+06	361792	409310	3.8494e+07	1.70017e+07	1.28815e+07	3.78305e+06	2.85933e+06	2.60731e+07	9.66139e+06	4.1684e+06	8.94968e+06	2428182	2.23288e+07	6.85805e+06	5.49111e+06	4.08299e+06	1855001	1.08923e+07	1.93677e+07	1.75344e+07
Lipocalin 2	LCN2	14308121	5.59802e+06	2.45207e+06	2.52087e+06	1.20102e+06	1.86006e+06	3.24947e+06	732095	897997	596027	2.34458e+06	1.28463e+06	438197	311115	170481	9.97973e+06	2.05703e+07	24869023	1.59481e+07	5.2098e+06	2.4342e+06	1.012e+07	13474629	7.06981e+06	5.62864e+06	5.93711e+06	1.71707e+07	1.45412e+07	9.98919e+06	4.59996e+06	1.45933e+07	1.37044e+07	1.39601e+07	8863330	7.31712e+06	4.37742e+06	5.93231e+06	5.11701e+06	6.77053e+06	3.42655e+06	3.94261e+06	4.78644e+06	6.13606e+06	8.09969e+06	5.75006e+06	8.45308e+06	1.00088e+07	1.50833e+07
Uncharacterized protein	NCL	3.49519e+06	1.63082e+07	7.17556e+06	3.27625e+06	3.74781e+06	6.11799e+06	2.25736e+07	9.31354e+06	2.22635e+06	1.35176e+06	531636	7.58095e+06	7.24355e+06	3.24157e+06	1.35721e+06	3.32858e+07	1.33435e+07	1.03271e+07	3.87305e+06	2191703	3.43121e+07	1.4568e+07	6.77368e+06	3.07514e+06	2.06665e+06	6.98234e+07	2.16865e+07	6.12363e+06	2.4153e+06	1.88748e+06	1.65571e+07	7.66875e+06	9.05544e+06	3.85821e+06	5.35843e+06	1.88581e+07	5.19926e+06	5.68971e+06	6.26718e+06	2.85412e+06	1.15117e+07	4.00783e+06	6.72496e+06	1.98354e+06	1.69928e+06	2.09519e+07	2.08754e+07	1.21749e+07
Uncharacterized protein	LMNB1	2.60665e+06	3.80055e+06	3.22936e+06	1.60474e+06	2222096	1.97415e+06	1.55849e+06	1.93338e+06	995862	813255	1.84254e+06	1.16801e+06	1.90216e+06	683857	788567	14955068	16862809	1.21508e+07	4.66232e+06	1.74197e+06	9.13266e+06	1.03547e+07	8.56512e+06	3.71566e+06	2.29048e+06	7.89738e+06	5.51329e+06	4.63309e+06	1.47024e+06	2.09244e+06	5.6844e+07	2.29667e+07	2.10685e+07	4.89191e+06	2.78648e+06	2.81673e+07	1.33132e+07	1.04271e+07	5.03664e+06	2.2696e+06	2.20569e+07	5.68717e+06	9.87248e+06	2.64585e+06	1.97337e+06	4.31054e+06	1.07718e+07	1.44664e+07
Stanniocalcin 2	STC2	4.39375e+06	6.96366e+06	6.6127e+06	8.32898e+06	13979505	4.61821e+06	4.4573e+06	3.8232e+06	4.11995e+06	4.75366e+06	5.24004e+06	2.85518e+06	4.8197e+06	3.35055e+06	3.77737e+06	28599626	1072627	3.04437e+06	1.72173e+07	17800285	851197	1.2849e+06	1997503	1.69926e+06	5.39197e+06	4.17144e+06	900358	994180	3.05848e+06	6.83974e+06	1.48884e+06	2.43991e+06	4.68474e+06	7.18335e+06	1.6863e+07	705769	2.19063e+06	1.41265e+06	2.93324e+06	6.04775e+06	1.06267e+06	628371	985835	1.05223e+06	2.5075e+06	8293866	2.68875e+06	1.20613e+06
Elongation factor 1-alpha	EEF1A1	9.08455e+06	2.49408e+07	1.24839e+07	3.7719e+06	7.57386e+06	1.06177e+07	1.94975e+07	1.33323e+07	3.43593e+06	2.41569e+06	2.0708e+06	1.07011e+07	31197709	7.19753e+06	4.56436e+06	124999773	7.44682e+07	4.59969e+07	2.48779e+07	2.1525e+07	67788812	5.02658e+07	4.06402e+07	1.06886e+07	1.4823e+07	8.50004e+07	1.80312e+07	1.57363e+07	6.29873e+06	7.1376e+06	1.23965e+08	4.48531e+07	4.70941e+07	3.22695e+07	2.94049e+07	8.82014e+07	1.93186e+07	3.52208e+07	2.453e+07	1.97048e+07	7.2865e+07	1.1094e+07	1.60996e+07	1.00088e+07	1.2534e+07	4.70553e+07	4.17307e+07	3.54628e+07
Collagen type XVI alpha 1 chain	COL16A1	6.34185e+08	2.47434e+08	1.49364e+08	1.26695e+08	2.19339e+08	4.22159e+08	1.38493e+08	8.23753e+07	7.74006e+07	6.43579e+07	4.2559e+08	8.54833e+07	6.63578e+07	4.26002e+07	3.39431e+07	5.14585e+08	6.53023e+07	6.15939e+07	5.08085e+07	6.68024e+07	3.20355e+08	5.6927e+07	2.1418e+07	9.70688e+06	2.14088e+07	2.09338e+08	2.89154e+07	1.37496e+07	1.29372e+07	1.59117e+07	5.53291e+08	1.28318e+08	5.97404e+07	5.61376e+07	4.62444e+07	3.15435e+08	6.47486e+07	4.40828e+07	3.40621e+07	3.98228e+07	2.3469e+08	3.05659e+07	3.53343e+07	1.55118e+07	2.41162e+07	4.64806e+08	8.37058e+07	2.6736e+07
Collagen type XIV alpha 1 chain	COL14A1	4.68286e+08	4.27969e+08	4.27095e+08	3.38885e+08	5.999e+08	4.15578e+08	4.94456e+08	3.1248e+08	2.64527e+08	2.54835e+08	7.90709e+08	5.25254e+08	6.09524e+08	4.10716e+08	3.45025e+08	5.81131e+08	5.04575e+08	7.65628e+08	8.45121e+08	8.94147e+08	5.53527e+08	4.29946e+08	5.83226e+08	5.45239e+08	6.14986e+08	6.61283e+08	4.10451e+08	4.54153e+08	4.83244e+08	5.42669e+08	7.45022e+08	6.56014e+08	7.52984e+08	8.1449e+08	8.34984e+08	5.53696e+08	7.2269e+08	7.87929e+08	8.76072e+08	8.89623e+08	8.72065e+08	3.60145e+08	7.12165e+08	6.56342e+08	7.93825e+08	5.6015e+08	3.75667e+08	4.35749e+08
Uncharacterized protein	GOLIM4	2888653	2.06355e+06	1114582	1.22629e+06	1.21607e+06	1.49782e+06	753539	1.00931e+06	493194	508541	1270069	620127	1.09676e+06	581872	492734	5.3112e+06	2865321	1.4294e+06	1.16378e+06	1.23381e+06	2.36033e+06	1.10047e+06	705439	409682	649584	1.76288e+06	435435	387813	431702	439699	5418218	2.18589e+06	1.97448e+06	1.28422e+06	2.05981e+06	3.39181e+06	769816	941268	860887	974992	1.79885e+06	610485	570835	768499	418283	3689213	2832205	1.45624e+06
Polypeptide N-acetylgalactosaminyltransferase	GALNT2	10319752	1.24096e+07	1.67822e+07	9.53765e+06	1.11134e+07	1.51637e+06	6.26915e+06	5.67397e+06	6.50293e+06	6.24836e+06	9.45314e+06	6.20577e+06	6.97023e+06	5.25044e+06	5.2922e+06	1.09794e+07	2.20002e+06	4.63797e+06	6.87996e+06	6040338	2.38047e+06	1.49721e+06	3.82693e+06	3.43359e+06	5.63545e+06	4.62732e+06	1.47081e+06	1.05607e+06	2.73335e+06	4.7363e+06	9.61342e+06	1.32088e+06	1.09393e+06	8.32531e+06	7.55483e+06	860419	5.12056e+06	621682	6.69284e+06	7.05813e+06	6.49545e+06	647993	455332	3.82938e+06	1.55171e+06	1.67858e+07	357812	2932708
Collagen type VI alpha 3 chain	COL6A3	6.31318e+08	4.98835e+08	3.94944e+08	3.3144e+08	4.49976e+08	3.47527e+08	3.28281e+08	2.07763e+08	1.75573e+08	1.55675e+08	3.70221e+08	1.78603e+08	1.6584e+08	1.18779e+08	1.19031e+08	9.25008e+08	1.01144e+09	1.01216e+09	9.93892e+08	9.8953e+08	4.53041e+08	6.13957e+08	5.76665e+08	4.40263e+08	4.22188e+08	5.70315e+08	4.53285e+08	3.29522e+08	2.64976e+08	2.34772e+08	2.04118e+09	1.25945e+09	1.0798e+09	9.95714e+08	8.93296e+08	1.17438e+09	6.94369e+08	5.70579e+08	7.49788e+08	6.87754e+08	1.00624e+09	3.1904e+08	3.53514e+08	3.44233e+08	3.94896e+08	6.5054e+08	8.00941e+08	7.3369e+08
Matrilin 4	MATN4	3.66953e+07	4.07572e+07	3.18475e+07	2.51611e+07	5.43034e+07	2.40275e+07	1.85978e+07	1.17522e+07	8.60922e+06	1.0356e+07	3.70515e+07	2.40004e+07	2.18866e+07	1.61117e+07	1.45214e+07	4.70266e+07	3.99925e+07	7.46525e+07	8.23323e+07	6.49261e+07	1.84285e+07	2.02818e+07	3.18466e+07	3.00677e+07	3.31166e+07	4.91288e+07	4.15903e+07	4.63041e+07	3.84677e+07	40695344	4.64659e+07	5.5866e+07	8.29085e+07	90196417	7.37594e+07	1.7586e+07	2.08886e+07	2.67044e+07	3.21818e+07	3.06357e+07	3.71715e+07	2.38375e+07	4.90303e+07	4.31752e+07	5.01646e+07	4.29013e+07	3.03291e+07	3.08427e+07
Golgi glycoprotein 1	GLG1	8.26538e+06	8.55516e+06	8.74428e+06	5.11423e+06	7.19709e+06	5.21195e+06	4.07521e+06	4.13204e+06	3.48405e+06	1.15487e+06	3.9665e+06	4.43382e+06	2.57224e+06	2.80904e+06	2.10354e+06	1.74237e+07	9.36444e+06	7.77208e+06	1.73961e+07	4055553	3.91576e+06	3.32671e+06	2.43286e+06	6.94764e+06	2.15002e+06	3.50131e+06	2.30776e+06	1.26435e+06	445678	3.17523e+06	2.04137e+07	1.92785e+07	10182523	1.84182e+07	5.18346e+06	1.05935e+07	1.11128e+07	4.13453e+06	1.60421e+06	3.05895e+06	8.13525e+06	3.0548e+06	3.61559e+06	2.55346e+06	4.32149e+06	8.68005e+06	2.49907e+07	4.89738e+06
Filamin C	FLNC	329461	579415	309092	144488	184359	195477	138780	261091	75610	78610.9	143966	152943	202702	51859.2	73410.8	2.80919e+06	2.5872e+06	1.98878e+06	1.25599e+06	986295	1.02352e+06	579086	402852	278281	266271	1003747	643650	587610	101220	260351	1930916	1.76949e+06	2547209	1.354e+06	1.02099e+06	977554	372709	1.07881e+06	553108	743762	881377	335722	755881	286025	390568	976508	1544061	957939
Uncharacterized protein	HNRNPA3	1.21019e+06	3.10553e+06	3.30867e+06	2.25595e+06	2.9947e+06	1.79253e+06	3.39695e+06	1.8597e+06	1.2973e+06	1.08692e+06	1.19099e+06	2.07121e+06	2991218	1.35447e+06	968468	29780487	9.79408e+06	1.25593e+07	3.04217e+06	2.6232e+06	1.83801e+07	4.99393e+06	6.3755e+06	1.85007e+06	1.30206e+06	1.93851e+07	3.31154e+06	2.64004e+06	1.23623e+06	1.16726e+06	1.82583e+07	6.76268e+06	4.96514e+06	3.84483e+06	2.02176e+06	1.09798e+07	3.30058e+06	6.58047e+06	3.84999e+06	2231327	6444627	1.39394e+06	1.29465e+06	2.2853e+06	1.73404e+06	1.50666e+07	1.17461e+07	1.48706e+07
Metalloendopeptidase	BMP1	5.83275e+06	2.86855e+06	1.72947e+06	3.64759e+06	4.98815e+06	3.4609e+06	2.93205e+06	736184	1.83089e+06	1.3036e+06	3.02165e+06	1.73363e+06	2.0911e+06	1.58779e+06	983205	30512039	3.70282e+07	2.88206e+07	24732051	2.19894e+07	1.47353e+07	2.57491e+07	1.9266e+07	2.0375e+07	1.53207e+07	2.23271e+07	1.78163e+07	1.53417e+07	1.26031e+07	8.73495e+06	5.82664e+07	3.63689e+07	2.93213e+07	3.24257e+07	2.44863e+07	3.59896e+07	2.63611e+07	2.68965e+07	2.79209e+07	27637232	3.67115e+07	1.60319e+07	1.78082e+07	1.91315e+07	1.93421e+07	4.99426e+06	3.56492e+06	3.99375e+06
Plectin	PLEC	8.99754e+06	2.63202e+07	1.86419e+07	2.53488e+06	7.6083e+06	9.00957e+06	1.55015e+07	1.07425e+07	2.49667e+06	1.49553e+06	1.01434e+06	4.09788e+06	11306877	6.07958e+06	743373	1.5422e+08	7.49356e+07	8.71494e+07	2.42174e+07	2.19771e+07	6.592e+07	2.6699e+07	3.32401e+07	1.1465e+07	1.21248e+07	8.78188e+07	1.71233e+07	2.09635e+07	7.64959e+06	7.24151e+06	3.47034e+07	5.28959e+07	8.92787e+07	3.9619e+07	3.3473e+07	1.25007e+07	2.12071e+07	4.40147e+07	2.30746e+07	1.20468e+07	2.38294e+07	9.34559e+06	3.16205e+07	10133328	1.22597e+07	4.44628e+07	4.24651e+07	3.01626e+07
Lysyl oxidase like 3	LOXL3	4.13395e+07	2.51591e+07	1.607e+07	2.61253e+07	2.96808e+07	4.16029e+07	4.2976e+07	2.48249e+07	2.56487e+07	16606486	5.09911e+07	2.71469e+07	2.16026e+07	1.49778e+07	1.35271e+07	5.08033e+07	3.6325e+07	2.56157e+07	2.67386e+07	2.31758e+07	4.27219e+07	45272961	3.53713e+07	3.16036e+07	2.92251e+07	4.29421e+07	2.34441e+07	1.83131e+07	1.76645e+07	1.83722e+07	5.67983e+07	4.34344e+07	4.11804e+07	3.25482e+07	2.91563e+07	6.2471e+07	5.45164e+07	3.42532e+07	5.00127e+07	3.95771e+07	6.23025e+07	2.08102e+07	2.37053e+07	2.78229e+07	2.50548e+07	5.72897e+07	3.56367e+07	2.62594e+07
Melanotransferrin	MFI2	4.93663e+07	4.80689e+07	3.57902e+07	3.28066e+07	6.72086e+07	3.61763e+07	34820240	1.98528e+07	1.65036e+07	1.72337e+07	3.39084e+07	2.36135e+07	3.24796e+07	1.74579e+07	1.70999e+07	4.67966e+07	3.24044e+07	8.54356e+07	7.57916e+07	8.36741e+07	4.89281e+07	3.5087e+07	4.19555e+07	3.94903e+07	4.42401e+07	4.15215e+07	2.1809e+07	2.59154e+07	3.14024e+07	3.65122e+07	65338888	4.61486e+07	6.32062e+07	7.13502e+07	8.73066e+07	4.20457e+07	3.33035e+07	3.02887e+07	4.61816e+07	5.05192e+07	4.16233e+07	2.01388e+07	2.61227e+07	2.65646e+07	3.66141e+07	3.23746e+07	2.59938e+07	3.80125e+07
Histone H3	HIST2H3PS2	2.13961e+08	2.94401e+08	1.95493e+08	1.37271e+08	224267334	1.32648e+08	244796800	148016207	1.20559e+08	1.06777e+08	1.33803e+08	137404340	1.18702e+08	6.48833e+07	5.79849e+07	584403968	6.58722e+08	7.41336e+08	5.129e+08	4.677e+08	2.32204e+08	350396157	4.38903e+08	3.92788e+08	4.15374e+08	235926308	3.0666e+08	278746987	3.05037e+08	2.57288e+08	722640849	1.22951e+09	1.47635e+09	8.65204e+08	5.06897e+08	2.6747e+08	6.35909e+08	6.29176e+08	8.86162e+08	5.06853e+08	245490514	209204068	4.96262e+08	4.29607e+08	347832891	3.9432e+08	472641936	6.10616e+08
Uncharacterized protein	C4A	3194521	1.40603e+06	923262	946626	2.70112e+06	990318	877712	438532	577756	982152	1.99443e+06	879010	622772	390641	403562	8.12656e+06	4.29323e+06	6.48601e+06	3.3595e+06	3.4226e+06	3.35305e+06	2288326	2.92301e+06	2.26497e+06	2.12062e+06	5.30516e+06	1.82381e+06	1.73927e+06	1.82317e+06	1.7866e+06	8839230	4.87236e+06	4549003	4.78298e+06	2.11161e+06	2.39232e+06	2.90067e+06	3.42729e+06	3.01215e+06	2658726	3.02594e+06	1.39844e+06	2.16623e+06	2.57951e+06	1.98398e+06	7.74075e+06	6721418	4.72066e+06
Uncharacterized protein	RPS19	1.5329e+06	5.36892e+06	3.21729e+06	1.97015e+06	3.24109e+06	764651	1048905	2.98608e+06	1.34814e+06	691430	783738	1144760	1.52843e+06	817214	454566	4.18395e+06	6.21207e+06	9914621	5.72314e+06	2.76738e+06	1.55787e+06	3.74345e+06	2.98922e+06	2.296e+06	2358361	1.87128e+06	3.45268e+06	2.09772e+06	2480839	1.50762e+06	8994534	8.13648e+06	8.16224e+06	7135219	3.07156e+06	3141213	3.95925e+06	3870331	2.70783e+06	3.14654e+06	3155822	3.16935e+06	3.5337e+06	2.91385e+06	3.04167e+06	4.00504e+06	3.14161e+06	7397910
Profilin	PFN1	399312	3.20226e+06	289793	249498	682413	1.09564e+06	5.46476e+06	834942	312074	511984	169981	1.8451e+06	1.26545e+06	362479	472268	7.58071e+06	5.10649e+06	1.89732e+06	1.91999e+06	2.2182e+06	4.25357e+06	2785031	1.37181e+06	928020	1.74095e+06	2.11059e+07	4.76053e+06	3.43165e+06	2511295	693721	3.08502e+06	5.01654e+06	1.72598e+06	2.47849e+06	3.87838e+06	684294	2118442	1.04008e+06	4.32414e+06	1.24696e+06	1.79265e+06	1.2162e+06	366301	670574	928603	4.6878e+06	4.38736e+06	2.03787e+06
Granulin precursor	GRN	4.27013e+06	4.17744e+06	2.50246e+06	2.82874e+06	5.86578e+06	2.73242e+06	1.74993e+06	3.13061e+06	1.67909e+06	1.57345e+06	791553	1.63653e+06	617562	2.20765e+06	884394	1.22401e+07	6.96402e+06	3.90797e+06	3.70224e+06	5.70526e+06	7.93904e+06	4.84714e+06	3.82818e+06	1.41067e+06	2.72479e+06	4.297e+06	1.1184e+06	2.02956e+06	1916478	2.29653e+06	8.41518e+06	3.50922e+06	5.08509e+06	4006616	3.36463e+06	5.76936e+06	2.64397e+06	2.14187e+06	2.18799e+06	2.46669e+06	4.66654e+06	634940	929404	1.55779e+06	1.17511e+06	5.81971e+06	1.39465e+06	1.93152e+06
Collagen type VI alpha 1 chain	COL6A1	1.75782e+09	1.01859e+09	2.79636e+08	3.23357e+08	3.66951e+08	8.09444e+08	4.39237e+08	2.06108e+08	2.37497e+08	1.67579e+08	8.57123e+08	2.75493e+08	2.05058e+08	1.74683e+08	1.63187e+08	1.98408e+09	2.6665e+09	1.88454e+09	1.33294e+09	8.07114e+08	1.00691e+09	1.97046e+09	1.25724e+09	1.12482e+09	8.23342e+08	1.25467e+09	1.42534e+09	8.04339e+08	5.76904e+08	4.69803e+08	3.88378e+09	3.80857e+09	1.71224e+09	1.68759e+09	1.69597e+09	2.79567e+09	2.1537e+09	1.19681e+09	1.79702e+09	1.43023e+09	2.62117e+09	1.11947e+09	8.20894e+08	9.25946e+08	8.25275e+08	1.24424e+09	2.37474e+09	1.75525e+09
Sulfatase 2	SULF2	8.98912e+06	1.30944e+07	9.73926e+06	1.04014e+07	1.3919e+07	1365098	7.39069e+06	5.40617e+06	4978039	3.0196e+06	6.33981e+06	9.97411e+06	6.44899e+06	8.36934e+06	6.09776e+06	2.32033e+06	2.07057e+06	808540	2.42919e+06	1233411	1.18897e+06	1.9069e+06	905024	805420	1.31235e+06	543883	1.59665e+06	1.00717e+06	1.4261e+06	1.78598e+06	3.22608e+06	2225654	2.45488e+06	2014639	1.74753e+06	3.78201e+06	2.01314e+06	1384279	3.44152e+06	536806	1.49265e+06	934226	101051	1.85034e+06	822772	1.17284e+06	1.82607e+06	586138
Fn14	TNFRSF12A	2.32247e+06	1.46633e+06	2.68917e+06	1.15546e+06	2.86007e+06	1.35993e+06	1.82233e+06	1.65414e+06	673345	234428	952179	1.02262e+06	1.23115e+06	870074	410594	4.08579e+06	4384760	469260	906824	818162	1.60732e+06	3.24743e+06	1.04926e+06	736513	567159	3.97589e+06	1.82038e+06	661411	659178	560746	2.79424e+06	3.06907e+06	3189719	911030	394138	936904	2.08176e+06	912108	1.1955e+06	773941	4.9077e+06	1.07787e+06	790145	954692	860598	3.32738e+06	4.76111e+06	1292968
NIMA related kinase 11	NEK11	212247040	155159568	79001208	171136352	194864080	93332720	149471952	83751708	9.92414e+07	86220480	85297832	9.67848e+07	63955212	6.17021e+07	7.52734e+07	182033744	195366224	181850976	152006944	150319634	84890552	107694840	6.76427e+07	8.69248e+07	8.35354e+07	100709080	73005896	63705412	6.98604e+07	65907280	1.45759e+08	1.75409e+08	171378382	117761592	105638776	7.42263e+07	1.09627e+08	5.58096e+07	130693264	106609504	82371928	45523564	6.79688e+07	75709232	84127024	230575536	170636288	133771104
Signal peptide, CUB domain and EGF like domain containing 3	SCUBE3	3018723	1.53606e+06	841160	1.23219e+06	2.42686e+06	3.71668e+06	1.22592e+06	480486	591863	464662	2.86106e+06	592724	496853	470975	362466	4.03061e+06	3.05796e+06	3.82892e+06	4.80738e+06	3.84729e+06	1.27958e+06	2.11175e+06	1.19532e+06	938207	1.46356e+06	2.88739e+06	1325173	795448	984480	1.62124e+06	5.49968e+06	4.87349e+06	6.49013e+06	5.75433e+06	6.00155e+06	5.58264e+06	5.57222e+06	3.30477e+06	3.68319e+06	3.69378e+06	2.85875e+06	1.83331e+06	3.96106e+06	2.90463e+06	2.67895e+06	3.49803e+06	1.68493e+06	640763
Cartilage intermediate layer protein 2	CILP2	5.98837e+08	4.15773e+08	2.34335e+08	1.84373e+08	1.81766e+08	3.90486e+08	2.50531e+08	143064730	1.05129e+08	5.58755e+07	3.77746e+08	1.90707e+08	1.25952e+08	6.30318e+07	3.69247e+07	6.91703e+08	3.66076e+08	2.71725e+08	1.58565e+08	1.10107e+08	2.80238e+08	176716937	1.38996e+08	7.08767e+07	6.00133e+07	3.21237e+08	1.2047e+08	1.03434e+08	6.61945e+07	6.84595e+07	6.0855e+08	3.54305e+08	2.46812e+08	2.12578e+08	1.79139e+08	3.37506e+08	1.84323e+08	1.24097e+08	8.43857e+07	5.40828e+07	3.4708e+08	1.05211e+08	1.08046e+08	9.74762e+07	8.75908e+07	5.61816e+08	2.89627e+08	1.88803e+08
Filamin B	FLNB	7.15006e+06	1.67445e+07	7.26886e+06	4.56887e+06	7.3133e+06	5.66022e+06	9.8208e+06	5.08807e+06	2.22456e+06	2.16307e+06	809114	3.89162e+06	8.17195e+06	1.75362e+06	1.00947e+06	4.41922e+07	3.5902e+07	3.01779e+07	1.52035e+07	1.18063e+07	2.93575e+07	1.51649e+07	1.44305e+07	5.85998e+06	3.43826e+06	3.47028e+07	1.89174e+07	1.05651e+07	5.83594e+06	5.64799e+06	26650260	27754162	2.1316e+07	1.29196e+07	1.33644e+07	2.14123e+07	1.55278e+07	1.39714e+07	1.1154e+07	7.81285e+06	1.82811e+07	8.5322e+06	1.01367e+07	5.09789e+06	7.38172e+06	1.34648e+07	2.03429e+07	2.45122e+07
Histone H4	HIST1H4D	4.6412e+08	5.27494e+08	3.13429e+08	1.7606e+08	3.06153e+08	2.72331e+08	4.23297e+08	1.97214e+08	1.83059e+08	1.71191e+08	2.45684e+08	2.89199e+08	2.23789e+08	1.32444e+08	9.5421e+07	9.18535e+08	9.81606e+08	8.38081e+08	5.57964e+08	4.94121e+08	4.11371e+08	5.12548e+08	7.43369e+08	3.80396e+08	3.52007e+08	445103009	4.503e+08	3.66722e+08	4.50526e+08	2.27048e+08	1.20636e+09	1.83936e+09	1.84574e+09	1.32491e+09	5.81995e+08	5.06395e+08	1.09092e+09	1.21359e+09	1.12374e+09	5.06614e+08	4.84175e+08	4.14348e+08	4.57661e+08	3.83253e+08	4.02618e+08	642002264	7.32723e+08	9.23861e+08
Elastin microfibril interfacer 1	EMILIN1	1.449e+08	9.09947e+07	8.43155e+07	6.21015e+07	1.18929e+08	1.23348e+08	7.79315e+07	4.75355e+07	3.73987e+07	3.83501e+07	1.35877e+08	6.0338e+07	5.53144e+07	3.34183e+07	3.17379e+07	1.34158e+08	1.23165e+08	2.19303e+08	2.11773e+08	1.98978e+08	1.00739e+08	9.46292e+07	1.14816e+08	9.68853e+07	1.00223e+08	1.12908e+08	7.76036e+07	9.36967e+07	7.91965e+07	9.19387e+07	2.0063e+08	1.76834e+08	2.11666e+08	1.84478e+08	1.71683e+08	1.28619e+08	1.34082e+08	1.121e+08	1.58974e+08	1.49228e+08	1.10438e+08	6.52098e+07	119830781	1.10471e+08	1.16093e+08	1.39021e+08	7.18274e+07	8.78553e+07
Uncharacterized protein	SERPING1	1.71947e+07	1.2922e+07	6.99242e+06	4.94568e+06	1.08059e+07	9.51266e+06	9.26008e+06	2.89343e+06	3.0449e+06	3.20863e+06	5.00637e+06	3.19677e+06	2.81913e+06	2.5484e+06	1.6558e+06	6.2029e+07	80301881	1.65458e+08	197006008	1.55353e+08	3.71857e+07	5.2781e+07	7.20661e+07	1.02647e+08	9.41325e+07	6.01661e+07	7.38739e+07	8.22124e+07	8.53272e+07	8.13736e+07	6.12375e+07	7.19412e+07	7.22404e+07	1.08822e+08	1.2587e+08	2.66603e+07	4.93804e+07	5.4079e+07	9.72635e+07	103119913	3.46476e+07	3.75934e+07	5.95857e+07	6.66461e+07	8.39548e+07	5.17902e+07	2.39882e+07	3.38573e+07
Matrilin 1, cartilage matrix protein	MATN1	4.50003e+08	4.2541e+08	3.49584e+08	3.62096e+08	6.9474e+08	4.55051e+08	3.58187e+08	2.67674e+08	2.69805e+08	2.68253e+08	5.02174e+08	3.48615e+08	3.35994e+08	2.55372e+08	2.64339e+08	4.05859e+08	397046580	6.28242e+08	8.30249e+08	8.38083e+08	3.32367e+08	2.97045e+08	3.4801e+08	4.38764e+08	5.1153e+08	278238096	1.96012e+08	2.53962e+08	2.53936e+08	2.72028e+08	3.93676e+08	4.54324e+08	4.81273e+08	6.14075e+08	6.56565e+08	3.63688e+08	3.96609e+08	3.83551e+08	6.46185e+08	6.37609e+08	3.51623e+08	1.7242e+08	2.89398e+08	3.25226e+08	3.88565e+08	487046271	2.86971e+08	2.74393e+08
Cytokine like 1	CYTL1	1.88553e+08	1.35578e+08	7.22005e+07	6.59563e+07	1.06266e+08	1.06543e+08	7.77064e+07	3.31455e+07	2.88552e+07	2.14731e+07	1.58876e+08	6.24782e+07	4.65659e+07	2.78458e+07	2.91818e+07	157678415	8.33163e+07	4.96186e+07	34311510	1.4267e+07	7.06285e+07	3.48053e+07	2.38237e+07	1.29911e+07	1.02859e+07	1.50631e+08	5.37203e+07	30272751	1.8231e+07	1.06425e+07	1.41125e+08	8.29487e+07	42973216	3.03477e+07	28214993	8.3642e+07	4.07897e+07	1.78825e+07	1.72722e+07	9.53634e+06	1.0264e+08	2.33888e+07	2.02569e+07	1.69901e+07	1.10122e+07	1.56001e+08	6.78051e+07	5.12423e+07
alpha-1,2-Mannosidase	MAN1A1	1.08795e+06	1198055	2.61507e+06	1.28063e+06	1856106	1.73921e+06	1.77356e+06	981740	994046	1.08084e+06	1.62029e+06	1.49818e+06	305096	963188	1.01808e+06	1.20535e+06	2924239	3111659	2.98845e+06	2.05886e+06	891393	1122685	1407063	1.78516e+06	1.82608e+06	2.62628e+06	1.83399e+06	1345602	1.09204e+06	1.23614e+06	7.93952e+06	3.74395e+06	4.12154e+06	3.67008e+06	3.621e+06	5.42814e+06	2527185	2.91607e+06	3876293	2.54869e+06	4.36297e+06	1312757	2.76163e+06	1.84629e+06	1711853	877561	757222	3.46661e+06
EGF like repeats and discoidin domains 3	EDIL3	1.59351e+08	2.59163e+08	2.35573e+08	2.78437e+08	455615804	1.34881e+08	2.51642e+08	1.95341e+08	2.11089e+08	1.75877e+08	1.78041e+08	1.73168e+08	2.02924e+08	1.81448e+08	1.85613e+08	4.84259e+07	3.04463e+07	3.80559e+07	3.4711e+07	4.34617e+07	4.4203e+07	2.55523e+07	2.87e+07	1.91307e+07	3.60858e+07	3.03763e+07	9.87047e+06	1.41573e+07	9.09152e+06	1.93921e+07	3.08573e+07	2.36232e+07	3.37654e+07	3.27097e+07	5.37932e+07	3.57347e+07	3.24045e+07	2.61893e+07	3.88576e+07	4.79023e+07	2.73155e+07	1.04531e+07	2.20577e+07	2.04472e+07	3.1566e+07	6.10667e+07	2.7487e+07	2.59213e+07
Splicing factor proline and glutamine rich	SFPQ	907910	2.08762e+06	638788	45033.8	1.51327e+06	351798	2188447	738759	1.88942e+06	468696	14106599	1.20858e+06	1.02611e+06	194374	199816	1.58812e+07	7.47041e+06	3.37228e+06	1.40414e+06	485837	3.22671e+06	3.10846e+06	1.56796e+06	582435	2.90159e+06	1.09583e+07	1.97802e+06	1.82287e+06	739811	179449	2.10336e+06	265066	583273	1.82984e+06	1.65748e+06	1.00394e+06	735947	546863	174807	853441	7.99625e+06	1.73961e+06	9.30504e+06	1.08551e+06	296021	5503763	213503	480386
Microtubule-associated protein	MAP4	1.20694e+06	2.6607e+06	1.98238e+06	153923	506708	498757	2.56278e+06	1.42691e+06	327715	185476	387082	608396	1.23499e+06	463381	153000	1.81984e+07	9.6878e+06	7.46842e+06	1.71554e+06	918819	1.03057e+07	3.95305e+06	3.15016e+06	570782	547608	1.446e+07	2.75763e+06	1.36319e+06	327796	214314	7.42075e+06	3.83409e+06	5.65298e+06	1.94465e+06	989664	2.53497e+06	1.69973e+06	1.48916e+06	841076	814062	2.58253e+06	1.0068e+06	1.11754e+06	388012	353687	7.46865e+06	9.87318e+06	4.56833e+06
Alpha-enolase	ENO1	7.49546e+08	1.18454e+09	8.06633e+08	1.99571e+08	1.81842e+08	4.51918e+08	5.53011e+08	3.65019e+08	8.48944e+07	5.84115e+07	1.45273e+08	3.76972e+08	7.01784e+08	2.37689e+08	1.20845e+08	3.28005e+09	1.07419e+09	1.40056e+09	6.98571e+08	6.8527e+08	2.00645e+09	4.01286e+08	5.78058e+08	2.27755e+08	2.84346e+08	2.49748e+09	2.51214e+08	4.04911e+08	1.89812e+08	2.79077e+08	6.11149e+08	7.34648e+08	1.3253e+09	6.67469e+08	7.95783e+08	2.78226e+08	2.29375e+08	6.25689e+08	3.28621e+08	3.37864e+08	4.04936e+08	1.3261e+08	5.92188e+08	2.31718e+08	3.61586e+08	2.20532e+09	9.16451e+08	1.11674e+09
Uncharacterized protein	SET	2.9689e+06	1.57751e+07	8.15845e+06	3.18957e+06	1.59235e+06	3.25764e+06	1.86096e+07	6.87646e+06	623616	243039	296073	5.28234e+06	8123196	2.52502e+06	890052	40809156	21464743	1.0933e+07	4320683	2.96404e+06	24800727	1.32297e+07	8.94606e+06	1.10921e+06	1.60556e+06	34367301	1.55873e+07	4.94139e+06	636004	1.95494e+06	26413281	15467037	1.13633e+07	4.69331e+06	5512081	16495678	4632088	9.11742e+06	3.72589e+06	3262211	1.9452e+07	4.04e+06	7.01996e+06	1.79824e+06	1.52366e+06	1.55991e+07	3.05218e+07	9.63919e+06
AHNAK nucleoprotein	AHNAK	2.72638e+07	3.49494e+07	1.78629e+07	6.42057e+06	7.65757e+06	1.42778e+07	30299502	1.14875e+07	3.26281e+06	4248206	2.53283e+06	5.63684e+06	1.19124e+07	3.38788e+06	2.30668e+06	9.2473e+07	2.68628e+07	3.43369e+07	1.18874e+07	1.2784e+07	6.04247e+07	1.29755e+07	1.7227e+07	4.43261e+06	3.77361e+06	136997879	2.08782e+07	1.06747e+07	3.76711e+06	2.24476e+06	3.20105e+07	2.90743e+07	2.11509e+07	1.62528e+07	2.57112e+07	2.33168e+07	9.43067e+06	1.86619e+07	1.3172e+07	6.69401e+06	2.95286e+07	6.5632e+06	1.10155e+07	4.21669e+06	5.64501e+06	4.50171e+07	3.49686e+07	4.32191e+07
Chondroadherin like	CHADL	1.63232e+08	1.54319e+08	107034338	1.15216e+08	1.94805e+08	1.38346e+08	1.34522e+08	7.14771e+07	8.9631e+07	8.42165e+07	1.19475e+08	7.27806e+07	6.70581e+07	6.11536e+07	6.37022e+07	2.70806e+08	2.23263e+08	2.42736e+08	2.05728e+08	141256901	1.58372e+08	1.24315e+08	1.51501e+08	1.15995e+08	9.0201e+07	1.84555e+08	104956411	9.85253e+07	7.44104e+07	6.51615e+07	2.83131e+08	267830089	2.58993e+08	2.0741e+08	146829984	1.62956e+08	1.97244e+08	1.74465e+08	2.39778e+08	1.56565e+08	1.32821e+08	6.88897e+07	1.13412e+08	9.57365e+07	9.09408e+07	1.84763e+08	1.36238e+08	1.1212e+08
Laminin subunit gamma 1	LAMC1	3.11538e+06	3.64282e+06	1.73229e+06	1.50114e+06	2.15455e+06	848778	112187	345526	931136	863356	1.37458e+06	335599	137830	238020	637673	1.01893e+06	7.81034e+06	1.25705e+07	9.36343e+06	4.87665e+06	2.83696e+06	537973	2106551	1.97054e+06	3.55868e+06	4.70018e+06	3105666	4.06025e+06	4.07428e+06	5.54256e+06	1.70174e+07	3.80752e+06	1.10042e+07	8.82992e+06	1.62529e+07	3.29769e+06	1.26694e+06	1.80483e+06	4.84714e+06	9.18585e+06	2264438	723593	1.08639e+06	3.1886e+06	3.7027e+06	3.26407e+06	6.75344e+06	8.59692e+06
Matrilin 3	MATN3	6.42315e+08	6.66712e+08	4.446e+08	4.99617e+08	7.6459e+08	1.67263e+08	1.68134e+08	132537822	1.25434e+08	8.51171e+07	4.18451e+08	2.73085e+08	2.70429e+08	1.97365e+08	1.60702e+08	1.21419e+09	1.43383e+09	2.24883e+09	2.07998e+09	1.79162e+09	2.1782e+08	3.09072e+08	6.4491e+08	7.03107e+08	5.8576e+08	4.89513e+08	4.81841e+08	7.68153e+08	6.31298e+08	5.34183e+08	1.13722e+09	2.00451e+09	3.09385e+09	2.62649e+09	1.74756e+09	2.17721e+08	4.47791e+08	6.42112e+08	8.54574e+08	669984389	5.51411e+08	4.61395e+08	1.09264e+09	1.12496e+09	9.21676e+08	8.79542e+08	9.13521e+08	1.01064e+09
Calsyntenin 1	CLSTN1	3.08654e+07	5.1145e+07	2.75627e+07	3.61213e+07	5.73205e+07	2.08242e+07	3.62208e+07	2.18572e+07	2.28234e+07	1.84546e+07	2.58626e+07	3.06256e+07	2.80523e+07	2.27518e+07	2.18165e+07	1.00957e+07	1.0948e+07	11646448	7.74466e+06	8.53842e+06	9.04857e+06	1.57812e+07	8.45265e+06	9.75329e+06	1.04167e+07	8.13077e+06	9.71435e+06	5.75325e+06	6.11683e+06	7.03191e+06	2.1293e+07	1.25992e+07	1.07579e+07	1.2629e+07	1.07182e+07	1.34425e+07	1.60121e+07	6.80129e+06	1.10409e+07	9.19502e+06	1.43556e+07	6.97365e+06	6.81102e+06	8.23067e+06	8.49201e+06	3.78355e+07	2.07154e+07	2.32297e+07
Uncharacterized protein	RRBP1	3.41154e+07	6.84092e+07	3.96888e+07	1.24172e+07	1.53268e+07	2.17601e+07	4.46875e+07	2.22995e+07	1.15158e+07	5.24776e+06	5020836	1.4713e+07	2.01868e+07	9.62656e+06	6.21556e+06	1.96942e+08	9.39875e+07	4.84374e+07	1.84732e+07	1.28271e+07	1.28893e+08	6.82411e+07	3.89859e+07	1.25995e+07	8.82007e+06	1.19304e+08	3.99794e+07	1.81808e+07	1.06989e+07	1.34391e+07	1.76673e+08	5.62178e+07	6.10188e+07	2.59725e+07	1.37968e+07	1.1703e+08	4.00987e+07	3.45202e+07	1.98616e+07	1.30148e+07	1.01827e+08	2.67781e+07	27357715	1.86312e+07	1.17307e+07	119831550	1.02023e+08	61323962
Collagen type IX alpha 2 chain	COL9A2	2.62824e+08	2.02897e+08	9.63648e+07	9.34909e+07	1.28818e+08	159252534	150896542	6.68003e+07	5.82257e+07	4.81506e+07	2.1371e+08	1.31969e+08	9.6436e+07	5.71744e+07	4.64736e+07	1.26817e+08	19193367	2.32727e+07	5.60851e+07	1.09643e+08	1.55673e+08	2.37659e+07	1.26093e+07	2.0734e+07	4.10958e+07	9.76539e+07	1.50417e+07	1.97606e+07	2.80352e+07	4.68841e+07	9.10003e+07	4.457e+07	3.90552e+07	6.90918e+07	1.10169e+08	9.07767e+07	4.65299e+07	2.37519e+07	7.24122e+07	8.89698e+07	9.06268e+07	1.83369e+07	2.73475e+07	2.89954e+07	4.64805e+07	1.4504e+08	4.66315e+07	1.42416e+07
Proteoglycan 4	PRG4	4.57984e+08	3.31949e+08	2.71351e+08	210388449	2.8671e+08	312279740	2.72715e+08	1.4495e+08	1.27587e+08	1.15248e+08	1.8428e+08	1.48085e+08	1.63376e+08	1.22312e+08	1.13246e+08	4.93893e+08	2.21426e+08	1.7079e+08	1.48937e+08	1.08791e+08	2.92519e+08	1.19384e+08	8.38046e+07	8.76766e+07	9.60823e+07	5.00929e+08	2.47093e+08	2.1529e+08	1.51372e+08	1.39592e+08	2.07344e+08	1.22381e+08	8.02022e+07	1.24063e+08	1.05438e+08	1.76663e+08	7.99186e+07	6.17972e+07	1.33898e+08	1.34579e+08	1.52417e+08	3.99384e+07	5.48657e+07	1.09598e+08	1.13422e+08	3.08096e+08	2.56415e+08	2.1887e+08
Uncharacterized protein	RPL12	6.5479e+06	7.59225e+06	3.60052e+06	455129	460036	7.27119e+06	8.87568e+06	3.52658e+06	128569	163203	771020	3.82079e+06	3.82602e+06	1.01364e+06	141651	4.94378e+07	19206043	1.43622e+07	8.51078e+06	6.88723e+06	4.29222e+07	9.40149e+06	7.6016e+06	2.16978e+06	4.95271e+06	3.4795e+07	3.40893e+06	2.63766e+06	444674	405010	1.56432e+07	1.54772e+07	7.36718e+06	1.26084e+07	9.02661e+06	9.33197e+06	3.52115e+06	7.31566e+06	2.00829e+06	1.08155e+06	4.77863e+06	1.51589e+06	2.74046e+06	1.18613e+06	3.12259e+06	31495007	13832079	1.14662e+07
Cytoskeleton associated protein 4	CKAP4	6.26341e+07	1.7129e+08	1.17633e+08	9.274e+07	1.04257e+08	4.40452e+07	1.07136e+08	7.61691e+07	5.99166e+07	3.72457e+07	2.19069e+07	4.29216e+07	6.25258e+07	4.23575e+07	3.59612e+07	2.35412e+08	4.30867e+08	2.01166e+08	1.1199e+08	7.37116e+07	1.47283e+08	3.42844e+08	1.96738e+08	9.193e+07	5.08784e+07	2.27188e+08	2.44964e+08	1.01972e+08	5.58193e+07	3.34065e+07	8.82789e+08	3.46778e+08	1.4505e+08	1.02248e+08	6.77864e+07	7.82487e+08	1.94428e+08	9.99253e+07	9.18837e+07	6.12893e+07	7.362e+08	1.17357e+08	7.55963e+07	5.5269e+07	3.5894e+07	1.19438e+08	3.20543e+08	225156070
Protein disulfide-isomerase A4	PDIA4	9.46497e+07	2.85884e+08	1.18694e+08	2.1311e+07	3.8584e+06	6.47426e+07	1.05642e+08	5.88542e+07	1.37901e+07	3.52001e+06	6.05866e+06	5.46387e+07	8.73424e+07	3.46976e+07	1.30344e+07	5.76872e+08	3.24028e+08	2.43998e+08	4.63533e+07	2.20514e+07	380581168	1.5735e+08	8.80649e+07	2.15069e+07	8.4241e+06	3.57062e+08	9.41665e+07	5.53204e+07	1.0977e+07	1.21475e+07	1.54202e+08	1.3252e+08	134986628	4.55989e+07	3.19207e+07	8.11064e+07	2.61685e+07	5.84051e+07	1.63553e+07	10708001	7.29435e+07	26447203	4.46376e+07	1.622e+07	1.43367e+07	3.41278e+08	3.17515e+08	1.06347e+08
Vitrin	VIT	1.33896e+08	8.7747e+07	6.56401e+07	5.49079e+07	6.39987e+07	7.64946e+07	58198505	2.62021e+07	2.74226e+07	2.76884e+07	1.06403e+08	5.32118e+07	35483968	2.6723e+07	2.32885e+07	156553252	1.28998e+08	9.67543e+07	6.7021e+07	3.07867e+07	8.11624e+07	5.01665e+07	4.47579e+07	3.01921e+07	2.87957e+07	1.20842e+08	5.36657e+07	4.02487e+07	2.54034e+07	2.25235e+07	1.87275e+08	1.49381e+08	9.41739e+07	6.9342e+07	45443696	8.48532e+07	6.03124e+07	4.6249e+07	3.55378e+07	2.37634e+07	1.11663e+08	3.99091e+07	3.79314e+07	2.65205e+07	1.48307e+07	1.35453e+08	8.31253e+07	8.16031e+07
Heparan sulfate proteoglycan 2	HSPG2	1.23189e+09	1.17661e+09	8.51829e+08	8.70114e+08	1.32585e+09	1.02197e+09	9.69369e+08	6.98859e+08	6.45359e+08	5.64983e+08	1.13482e+09	7.43314e+08	7.4187e+08	5.20293e+08	5.08232e+08	1.83496e+09	1.25847e+09	1.71174e+09	1.77012e+09	1.95178e+09	1.1432e+09	8.53887e+08	1.0726e+09	8.65053e+08	1.02494e+09	1.08691e+09	5.92791e+08	6.90945e+08	6.05274e+08	8.23223e+08	2047567509	1.61025e+09	1.82804e+09	1.79401e+09	1.77124e+09	1.2032e+09	1.03028e+09	1.16166e+09	1.48026e+09	1.55268e+09	1.10473e+09	5.26749e+08	9.50266e+08	8.4683e+08	1.03914e+09	1.48845e+09	1.03037e+09	1.03711e+09
Procollagen-lysine,2-oxoglutarate 5-dioxygenase 3	PLOD3	1530557	3.6321e+06	544706	345268	1.94657e+06	2.29571e+06	2.73366e+06	2.15838e+06	920045	382887	775967	1.51509e+06	1.58928e+06	1.42538e+06	399188	12307712	3.24457e+06	1.51025e+06	947259	519975	7981280	2657776	410658	162930	432980	7.60311e+06	929653	430510	260082	309364	6.34787e+06	3.05221e+06	953314	525291	936437	7.6145e+06	590105	186001	415653	434145	5.81134e+06	678892	916052	254147	403199	4.05115e+06	3.52536e+06	264469
Fibulin 7	FBLN7	9.08343e+08	4.71972e+08	2.75942e+08	1.82267e+08	2.86302e+08	4.37962e+08	2.02433e+08	1.0943e+08	9.46457e+07	9.3029e+07	4.73124e+08	1.68097e+08	1.30901e+08	6.96538e+07	5.72091e+07	1.10901e+09	3.11881e+08	2.43191e+08	1.70813e+08	1.48146e+08	4.69284e+08	1.5364e+08	1.02796e+08	5.59928e+07	4.78419e+07	6.22146e+08	1.37167e+08	1.09319e+08	5.22391e+07	5.85464e+07	8.15368e+08	3.17651e+08	2.73925e+08	1.47729e+08	1.11486e+08	3.19708e+08	1.78613e+08	1.02629e+08	6.56878e+07	4.44564e+07	3.28921e+08	7.166e+07	8.59119e+07	4.6348e+07	4.4045e+07	1.26467e+09	3.4349e+08	1.82149e+08
Matrix metalloproteinase	MMP9	754006	1.16049e+06	1.00354e+06	355171	398583	423301	840196	116937	101727	61685.5	143071	770364	2.12839e+06	1.4498e+06	199680	2.85555e+06	3.50574e+06	40664419	9.82108e+07	1.23159e+08	909339	5.07462e+06	1.93034e+07	5.5219e+07	7.69257e+07	5.15941e+06	1.55666e+07	2.3897e+07	38511975	4.08926e+07	319239	5.44301e+06	3.13678e+07	1.0572e+08	1.66187e+08	445180	1.86325e+07	6.13851e+07	1.66079e+08	1.61102e+08	356558	1.02847e+06	5.32384e+06	1.83073e+07	2.65484e+07	1.07908e+06	123717	356965
Latent-transforming growth factor beta-binding protein 2	LTBP2	9.42513e+06	6.66798e+06	1.98969e+06	8.40131e+06	1.22674e+07	6.29331e+06	1.79863e+06	2.12821e+06	4.24478e+06	3.64682e+06	1.13892e+07	6.69364e+06	2.52414e+06	4.54314e+06	2.52463e+06	7.23002e+07	1.34384e+08	1.35756e+08	1.38002e+08	1.50765e+08	2.32895e+07	6.24254e+07	5.65199e+07	6.87407e+07	7.50984e+07	4.73774e+07	6.65579e+07	7.84043e+07	72336951	7.28682e+07	9.69364e+07	1.22087e+08	1.15817e+08	1.71906e+08	1.24295e+08	4.0842e+07	7.49142e+07	7.82518e+07	1.19166e+08	1.34735e+08	3.95658e+07	3.58642e+07	5.76289e+07	9.39715e+07	1.23466e+08	2.52146e+07	5.56642e+07	6.18229e+07
Nidogen 2	NID2	5.1727e+08	4.35663e+08	2.946e+08	2.47472e+08	3.84553e+08	3.12917e+08	2.81801e+08	1.65757e+08	1.41421e+08	1.2688e+08	4.11221e+08	2.61649e+08	2.28351e+08	1.56322e+08	1.52386e+08	5.97815e+08	3.79042e+08	5.46548e+08	5.42635e+08	5.68212e+08	3.47665e+08	2.79812e+08	3.19921e+08	2.76818e+08	3.32369e+08	3.85585e+08	2.45462e+08	2.19758e+08	2.20777e+08	2.46502e+08	6.5926e+08	5.14561e+08	5.82372e+08	5.47602e+08	5.13003e+08	3.51402e+08	3.22268e+08	2.9554e+08	4.56402e+08	4.17742e+08	3.90109e+08	1.8385e+08	3.07217e+08	2.9574e+08	3.26982e+08	4.52208e+08	3.04326e+08	3.25503e+08
Uncharacterized protein	MATN2	1.21318e+07	1.25867e+07	6.69388e+06	6.23225e+06	6.76437e+06	1.39105e+07	1.17251e+07	4.09506e+06	1.99066e+06	3.16933e+06	1.40923e+07	6.87953e+06	4.98348e+06	2.63971e+06	1.58523e+06	2.69464e+07	1.98381e+07	2.87307e+07	2.93234e+07	9.08359e+06	1.20275e+07	1.38075e+07	1.70892e+07	1.61527e+07	13359421	1.9843e+07	1.2735e+07	1.33294e+07	1.18004e+07	9.39827e+06	3.21707e+07	2.92933e+07	4.82025e+07	3.06132e+07	2.77932e+07	1.63903e+07	19094219	1.55416e+07	3.3929e+07	2.46096e+07	1.45792e+07	6.2559e+06	1.3039e+07	9.57418e+06	1.16069e+07	1.88375e+07	1.0337e+07	1.16252e+07
Complement C1s subcomponent	C1S	7.91562e+06	11475882	7.30733e+06	951882	2.83846e+06	1.05575e+07	833254	3732124	869070	567383	4.68464e+06	6.10458e+06	6.98527e+06	2373529	1.99078e+06	1.03079e+08	1.099e+08	1.7243e+08	1.89903e+08	1.66901e+08	8.25229e+07	7.69694e+07	9.08987e+07	1.08314e+08	1.13824e+08	6.79816e+07	6.09665e+07	9.21692e+07	85248727	1.09471e+08	53335620	6.9929e+07	7.83605e+07	1.22381e+08	1.51791e+08	2.90402e+07	5.13985e+07	7.2001e+07	1.47584e+08	1.8831e+08	4.12991e+07	2.81875e+07	6.19768e+07	9.37074e+07	1.26297e+08	3.1914e+07	4.46382e+07	4.93542e+07
Uncharacterized protein	LMNB2	1.30572e+06	1.35774e+06	1.08059e+06	1.01331e+06	2.63576e+06	1.64181e+06	356178	1.09364e+06	769086	385848	2.65078e+06	380843	113467	436230	423941	1.26512e+07	2.46974e+07	2.37703e+07	9.85298e+06	5.98682e+06	5.03804e+06	1.02018e+07	8.43909e+06	3.68576e+06	1.19118e+06	8.21151e+06	6.01021e+06	4.59481e+06	969488	170589	4.95078e+07	3.48115e+07	1.89253e+07	8.74395e+06	5.81995e+06	2.04625e+07	1.32595e+07	1.05749e+07	4.132e+06	3845348	1.76597e+07	6.82011e+06	6.75851e+06	2.89201e+06	1806458	7.77543e+06	8.38646e+06	1.5184e+07
Collagen type VI alpha 2 chain	COL6A2	2.76215e+07	2.27269e+07	1.20051e+07	1.66613e+07	7.69214e+06	1.11491e+07	6.44566e+06	8.21511e+06	8.47186e+06	1.03213e+07	1.23416e+07	4.31943e+06	5.37781e+06	1.76532e+06	6.57845e+06	8.69742e+07	1.11184e+08	7.02926e+07	7.33553e+07	4.24448e+07	3.36802e+07	5.32746e+07	5.77784e+07	6.04664e+07	5.48932e+07	3.94178e+07	5.00682e+07	5.11119e+07	1.67283e+07	2.90917e+07	2.1321e+08	1.07784e+08	7.29546e+07	8.78228e+07	6.7492e+07	1.15955e+08	6.82978e+07	5.95771e+07	7.08736e+07	6.01048e+07	1.21756e+08	4.69158e+07	2.35433e+07	4.29025e+07	3.71982e+07	3.57967e+07	9.44564e+07	6.31557e+07
Matrix metalloproteinase	MMP2	12591225	15887016	12955495	956832	2.98941e+06	8.18629e+06	1.10475e+07	9821121	12413354	3.18797e+06	9.13345e+06	11243235	9.94661e+06	10607176	6.80319e+06	8.43229e+06	5.15814e+06	7.4563e+06	9601488	9.77804e+06	8.27496e+06	8.31195e+06	6.36439e+06	6.35801e+06	6.18511e+06	7.93096e+06	78387.9	2.24533e+06	3.70696e+06	6.001e+06	2.69947e+06	6.7362e+06	13976559	14807120	9.83656e+06	2.9831e+06	6.35469e+06	7.86346e+06	3.79405e+06	9.11589e+06	2.41685e+06	2.02405e+06	4803752	5.21153e+06	6.17381e+06	11149992	7.127e+06	5.50557e+06
Thioredoxin domain containing 5	TXNDC5	6.42289e+06	1.32093e+07	2.21787e+06	759352	205068	8.49556e+06	1.08698e+07	3.79777e+06	626609	184752	393518	3.68757e+06	4.21374e+06	112967	315507	3.21228e+07	1.40068e+07	8.29388e+06	899021	166640	2.56937e+07	1.42396e+07	2.34058e+06	244655	824081	3.47309e+07	6.78125e+06	2.20584e+06	424127	268018	8.92174e+06	7.34776e+06	1.48131e+06	2.80008e+06	2.86263e+06	7.54879e+06	2.11994e+06	2.21674e+06	1.5237e+06	981940	7.24658e+06	2.26627e+06	749529	492038	664671	1.86359e+07	1.5527e+07	5.09117e+06
Sushi domain containing 5	SUSD5	5.81479e+07	5.1962e+07	2.95351e+07	45711307	7.47813e+07	2.74468e+07	2.38171e+07	1.35782e+07	1.72385e+07	1.54099e+07	3.43764e+07	2.47915e+07	1.67279e+07	1.71071e+07	1.64706e+07	1.17212e+07	2.44328e+06	1.67872e+07	2.5518e+07	2.68106e+07	5.30389e+06	2.41389e+06	3.6286e+06	6.52659e+06	9.04027e+06	4.18663e+06	1.48307e+06	3.4805e+06	7.229e+06	1.14853e+07	1.36046e+07	1.61244e+07	9.7432e+06	2.59732e+07	2.1909e+07	6.95097e+06	1.00037e+07	7.86355e+06	7.4203e+06	9.10562e+06	5.24146e+06	5.33793e+06	5528371	9.02157e+06	9.54995e+06	1.82159e+07	6.48865e+06	1.16606e+07
ATP synthase subunit alpha	ATP5A1	803705	1562289	318276	135217	651623	3.62916e+06	290744	619527	215730	510624	651172	299510	163883	146106	133848	3.32851e+06	9.27689e+06	8.53342e+06	6.56015e+06	5.61908e+06	4.70461e+06	5605322	6.69807e+06	3.83491e+06	2.75319e+06	6.50807e+06	4.64528e+06	4.51786e+06	2.82002e+06	1.66779e+06	5.76736e+06	11040679	7650323	8923289	6.54487e+06	4033485	4.59055e+06	4.2265e+06	5.27741e+06	4.45532e+06	3.60313e+06	2.91401e+06	4.74851e+06	3.34018e+06	3.64063e+06	3.50306e+06	2.41921e+06	4248363
Sulfhydryl oxidase	QSOX1	6.40992e+07	5.5729e+07	3.95317e+07	3.73767e+07	6.25089e+07	2.7568e+07	2.57946e+07	1.9597e+07	1.99638e+07	1.86376e+07	4.02559e+07	2.57969e+07	2.7648e+07	1.74776e+07	1.64009e+07	60960741	5.4563e+07	5.77359e+07	6.75407e+07	5.95228e+07	2.7958e+07	2.86318e+07	3.35776e+07	2.92571e+07	3.01325e+07	4.16748e+07	3.18987e+07	2.27915e+07	2.1586e+07	1.80152e+07	1.22888e+08	1.10071e+08	7.72938e+07	5.26545e+07	7.68998e+07	6.56201e+07	5.12521e+07	3.65577e+07	5.04592e+07	6.42688e+07	8.15172e+07	3.20536e+07	3.43769e+07	3.37206e+07	3.27233e+07	5.05584e+07	3.62016e+07	3.515e+07
Serum amyloid A protein	M-SAA3.2	789112	230192	152178	407393	552296	374435	317674	90185.6	248645	200820	460912	101189	116691	238745	173678	1.80482e+08	4.27815e+08	366825361	3.83024e+08	536362668	26466077	165233932	1.56869e+08	363222019	386296363	1.60451e+07	6.00578e+07	2.91751e+08	1.95236e+08	3.54059e+08	133921444	7.87961e+07	232466608	3.79459e+08	134757980	1.92696e+07	8.57222e+07	1.51988e+08	240729555	3.72602e+08	1.35152e+07	8.00545e+07	161644298	372760331	3.81528e+08	1.10163e+08	1.9657e+08	2.00505e+08
Collagen type IX alpha 1 chain	COL9A1	1.25718e+09	1.22488e+09	9.76261e+08	9.74425e+08	1.57454e+09	5.12956e+08	6.23638e+08	5.99202e+08	6.1804e+08	6.38774e+08	6.81831e+08	4.57474e+08	5.61411e+08	5.02963e+08	5.26928e+08	4.99405e+08	1.09211e+08	1.98224e+08	4.5966e+08	8.53701e+08	4.53178e+08	8.47198e+07	7.71381e+07	1.29906e+08	2.39868e+08	2.50387e+08	5.88086e+07	8.01189e+07	1.12457e+08	2.42308e+08	4.59682e+08	2.48687e+08	2.23152e+08	4.14665e+08	6.84998e+08	2.99949e+08	1.59303e+08	1.08937e+08	3.41361e+08	5.14192e+08	2.63477e+08	7.39978e+07	9.66462e+07	1.27822e+08	2.80821e+08	6.80036e+08	3.20863e+08	5.95959e+08
Superoxide dismutase [Cu-Zn]	SOD1	6.96447e+07	1.32662e+08	3.94311e+07	1.03755e+07	8.45487e+06	6.19561e+07	1.05764e+08	3.04471e+07	8.13511e+06	4.37216e+06	6.48682e+06	2.86152e+07	5.11854e+07	1.34992e+07	8.34034e+06	3.17152e+08	146030015	1.32717e+08	5.69007e+07	5.19571e+07	2.35399e+08	5.42401e+07	5.73165e+07	1.65745e+07	2.3375e+07	3.18394e+08	3.64173e+07	3.62574e+07	16790831	1.36915e+07	7.50254e+07	7.96779e+07	8.59666e+07	33768859	4.97531e+07	4.5635e+07	2.49124e+07	5.47415e+07	33245197	3.00179e+07	3.73588e+07	7.07339e+06	4.60691e+07	1.54302e+07	2.21292e+07	2.45056e+08	1.31752e+08	1.4577e+08
CD109 molecule	CD109	3.3347e+07	2.92441e+07	1.9346e+07	2.19453e+07	3.94536e+07	3.28208e+07	3.09668e+07	1.3069e+07	1.44262e+07	1.92196e+07	3.76783e+07	2.51821e+07	1.4068e+07	1.27814e+07	1.85025e+07	4.21508e+07	10553674	1.78989e+07	1.33108e+07	1.92289e+07	2.89346e+07	5.89547e+06	7.82323e+06	8.57968e+06	1.99556e+07	3.16204e+07	1.06177e+07	5.94811e+06	8.75152e+06	1.27452e+07	4.05359e+07	3.08552e+07	5.42944e+07	2.45859e+07	5.12715e+07	3.77349e+07	4.14552e+07	2.11506e+07	2.69495e+07	3.56161e+07	2.74282e+07	1.11943e+07	2.89787e+07	1.67789e+07	3.14548e+07	5.7988e+07	3.79501e+07	5.27355e+07
Insulin like growth factor binding protein 7	IGFBP7	14989509	2187845	1.59133e+07	1.22533e+07	1.47544e+07	1.37233e+07	4.11995e+06	7.35207e+06	4.14514e+06	4.33687e+06	1.04958e+07	4.09132e+06	5.25625e+06	4.65357e+06	2.6723e+06	3.39539e+07	2.77063e+06	549383	4.11745e+06	1.20237e+06	8.85371e+06	2.04407e+06	204641	387380	531664	1.2634e+07	864068	966299	1.59163e+06	1.31364e+06	1.28433e+07	2.23102e+06	2.49566e+06	705651	1.23929e+06	8.21642e+06	1.23135e+06	857637	451780	43518.3	1.73123e+06	968783	245429	587928	891477	48867110	3.07095e+07	2.34619e+07
2-phosphoxylose phosphatase 1	PXYLP1	2.98593e+07	3.12968e+07	1.79698e+07	2.73688e+07	2.87082e+07	2.1151e+07	1.25458e+07	1.27205e+07	10804198	1.04679e+07	2.22637e+07	1.01063e+07	1.06473e+07	9.35078e+06	6.64256e+06	2.14193e+07	1.49613e+07	1.71009e+07	2.5341e+07	3.28091e+07	1.60526e+07	5.87329e+06	9.83676e+06	1.28871e+07	2.15282e+07	6.54303e+06	2219437	9.88622e+06	1.05721e+07	1.95865e+07	9.64866e+06	1.60441e+07	1.88165e+07	2.74679e+07	3.15804e+07	6.73147e+06	6.42565e+06	9.59803e+06	1.35229e+07	2.48596e+07	5.44865e+06	2.44365e+06	879458	8.20793e+06	1.64067e+07	1.48636e+07	1.30326e+06	786747
Collagen alpha-2(XI) chain	COL11A2	1.02316e+09	7.54328e+08	6.21514e+08	6.27029e+08	9.96116e+08	6.84973e+08	5.88204e+08	5.00446e+08	6.11251e+08	5.92605e+08	6.6834e+08	5.16009e+08	6.22401e+08	5.11012e+08	4.64886e+08	6.19894e+08	6.35157e+08	8.96393e+08	8.43228e+08	7.6898e+08	5.3078e+08	4.60997e+08	5.94804e+08	5.56406e+08	5.62111e+08	4.06714e+08	2.51067e+08	3.463e+08	2.95644e+08	3.38486e+08	7.75815e+08	873405147	9.7747e+08	9.36246e+08	8.85262e+08	5.69576e+08	7.27601e+08	8.45685e+08	1.11717e+09	1.13584e+09	5.03792e+08	3.40456e+08	6.84406e+08	5.61264e+08	6.39631e+08	5.75373e+08	4.49908e+08	4.74819e+08
Tenascin C	TNC	1.85138e+08	1.52999e+08	1.17269e+08	1.05041e+08	2.20315e+08	1.42893e+08	1.60158e+08	9.46772e+07	9.53335e+07	8.78786e+07	2.21933e+08	133818626	1.37371e+08	8.24923e+07	9.04279e+07	4.12743e+08	3.27616e+08	9.95222e+08	9.66331e+08	8.42876e+08	2.43838e+08	2.25772e+08	4.60762e+08	5.30068e+08	5.27708e+08	4.21422e+08	4.42367e+08	4.29203e+08	4.67617e+08	3.93737e+08	5.66781e+08	5.48108e+08	7.63194e+08	9.71549e+08	9.4317e+08	2.11553e+08	3.53074e+08	5.03186e+08	8.98343e+08	8.54288e+08	3.26577e+08	2.18931e+08	5.61603e+08	5.57743e+08	5.95953e+08	3.3057e+08	2.40897e+08	4.49637e+08
Apolipoprotein D	APOD	979792	2.01115e+06	2.33245e+06	1.46435e+06	3.08855e+06	1.25247e+06	1.28377e+06	1.21347e+06	1.97349e+06	1.36663e+06	1.59749e+06	825410	352194	608337	911752	6.58054e+06	2.28117e+07	36511725	4.39758e+07	41592489	730400	9.96779e+06	21091878	3.92354e+07	3.70902e+07	2.4098e+06	9.91197e+06	1.49474e+07	1.55456e+07	18635801	2.26989e+07	43637742	3.59397e+07	56162061	67212888	1.76817e+07	2.51201e+07	2.8395e+07	7.93088e+07	72277424	6.09366e+06	6.43427e+06	1.22258e+07	1.9083e+07	2.5299e+07	2.03895e+06	1.94442e+07	2.89046e+07
Phosphoacetylglucosamine mutase	PGM3	1.06117e+07	1.43187e+07	3.76024e+06	2.53773e+06	4.41421e+06	7.32042e+06	9.82372e+06	3.17336e+06	2210623	909472	3.71049e+06	5.72566e+06	8.84827e+06	701406	1.60758e+06	5.53564e+07	1.06445e+07	1.10844e+07	4.6141e+06	936240	4.38721e+07	5.39675e+06	7.44194e+06	1.62758e+06	2.01616e+06	4.34095e+07	3.124e+06	3.04769e+06	138078	1.36256e+06	1.06911e+06	5.97753e+06	1.08252e+07	1.8116e+06	7.63885e+06	1.81746e+06	3.58471e+06	6.25203e+06	3.51752e+06	1.36831e+06	7.74246e+06	698787	4.38104e+06	976578	1.37034e+06	3.47464e+07	1.22128e+07	1.40809e+07
Zinc finger protein 74	ZNF74	135880160	106317656	142750976	107745024	156587808	93301112	43335457	101959208	7.87953e+07	50609312	139700656	78877352	8.75473e+07	69230056	63356784	4.48968e+06	1.17863e+07	3.44265e+07	2.89419e+07	3.63666e+07	6.2226e+06	1.96248e+06	1.44747e+07	19790232	18044996	3.64005e+06	5.74866e+06	1.28587e+07	4.66372e+06	18120508	7.78686e+06	28274616	35802400	45143284	2.89998e+07	15141752	25753742	21021188	2.58349e+07	37290716	902868	3.06597e+06	1.42371e+07	1.48962e+07	23206692	569030	2.77658e+06	4.94955e+07
Matrix metalloproteinase	MMP1	4.35798e+06	575966	345010	171280	525882	1.04954e+07	2.37662e+06	882497	288144	151614	1.11828e+06	546852	621046	240245	165746	2.81841e+08	4.74024e+08	492214916	3.94066e+08	2.62674e+08	1.29599e+08	2.74109e+08	3.51196e+08	2.86595e+08	2.96672e+08	1.3588e+08	1.84183e+08	213071371	1.92852e+08	1.46017e+08	2.15579e+08	3.55024e+08	4.27477e+08	4.88597e+08	462082142	9.8786e+07	1.57402e+08	1.77797e+08	3.07555e+08	2.91193e+08	8.57925e+07	6.05952e+07	9.63247e+07	1.52032e+08	1.87839e+08	4.17944e+07	1.20103e+07	1.84564e+07
WD repeat-containing protein 1	WDR1	1.21198e+07	12368485	7.01349e+06	4.69418e+06	6.25422e+06	9.05736e+06	8.57068e+06	3.02569e+06	1.78795e+06	1.71254e+06	3.58932e+06	3.03425e+06	5.94805e+06	2.29815e+06	1.77297e+06	5.03971e+07	1.54954e+07	9.37272e+06	1.73366e+07	1.48117e+07	3.48909e+07	8.02999e+06	4.17246e+06	5.53331e+06	3.88369e+06	3.04806e+07	2.94108e+06	5.42097e+06	3.49842e+06	4.0349e+06	1.26259e+07	1.56082e+07	2.54572e+07	1.63853e+07	1.85779e+07	1.15996e+07	8.91114e+06	5.89381e+06	1.33767e+07	9.54299e+06	8.55572e+06	2.02386e+06	1.03905e+07	3.68435e+06	7.23108e+06	2.75169e+07	1.84569e+07	2.3234e+07
Matrix metalloproteinase	MMP3	9.44378e+07	6.20873e+07	15067225	6.41145e+06	2.32546e+06	5.35468e+07	4.14586e+07	1.14932e+07	1.66621e+06	1.2558e+06	1.93149e+07	3.20212e+06	2.16328e+06	469095	175590	4.53639e+09	1.17874e+09	5.94147e+08	4.55677e+08	383712983	1.42166e+09	5.12511e+08	3.11871e+08	1.96845e+08	2.05949e+08	1.11441e+09	3.68465e+08	1.52025e+08	9.85312e+07	6.45605e+07	2.27323e+09	975187670	6.06025e+08	592633690	412315041	1.19784e+09	5.01884e+08	3.36199e+08	3.20537e+08	262944360	9.71669e+08	2.39341e+08	2.11917e+08	1.89485e+08	1.70725e+08	1.70169e+08	9.99035e+07	4.90734e+07
Fibrillin 2	FBN2	289988	68854.9	401301	625189	940641	313298	334371	1.1789e+06	860589	204801	253084	316980	40949.8	560862	199154	697204	1.49017e+06	2.46936e+06	1.51425e+07	1.79244e+07	1848529	1.28436e+06	2.58528e+06	9.68518e+06	9.11563e+06	1.41372e+06	1.93849e+06	3.36153e+06	6.81675e+06	9.19238e+06	1.73867e+06	1.503e+06	1.17892e+06	2.7447e+06	6.27583e+06	935732	1.10382e+06	5062906	1.14136e+07	1.29135e+07	1.7439e+06	163776	2.74913e+06	7.80337e+06	7.91839e+06	116049	686185	183763
Collagen type XV alpha 1 chain	COL15A1	5.35524e+07	3.03617e+07	18268862	2.7144e+07	3.65887e+07	4.92998e+07	4.08865e+07	2.14906e+07	2.35805e+07	2.18243e+07	5.76996e+07	29455527	2.01993e+07	1.8098e+07	1.76214e+07	4.35484e+07	3.96936e+07	9.31339e+07	7.7874e+07	9.48696e+07	3.81997e+07	34972880	4.26232e+07	4.73937e+07	6.23834e+07	3.48805e+07	3.06988e+07	3.40575e+07	3.54537e+07	3.36124e+07	5.75169e+07	6.67647e+07	5.60211e+07	1.01334e+08	9.37719e+07	4.22373e+07	4.22902e+07	5.73413e+07	1.03029e+08	1.27098e+08	3.36199e+07	2.58322e+07	5.38681e+07	5.19793e+07	6.72948e+07	2.41286e+07	1.60057e+07	2.47745e+07
Histone H2B	HIST2H2BF	52020906	5.64042e+07	3.53442e+07	27782761	40258145	18592660	29391271	3.20263e+07	3.03145e+07	19943417	32077205	37006115	32635326	2.28452e+07	1.23014e+07	35110334	95585410	176201616	1.19389e+08	120864302	58152066	9.83451e+07	1.26461e+08	9.28194e+07	94905891	7.20922e+07	7.18833e+07	6.44217e+07	6.49771e+07	7.37063e+07	35920112	2.72123e+08	2.00064e+08	2.07848e+08	3.81349e+07	7.04739e+07	1.08952e+08	199735317	123253578	4.80821e+07	16478382	7.01695e+07	1.56043e+08	8.75122e+07	1.29594e+08	29776402	4.99694e+07	53974556
Insulin-like growth factor-binding protein 6	IGFBP6	3.16359e+07	1.94337e+07	9.05161e+06	9.53343e+06	7.9759e+06	2.39418e+07	9.2257e+06	4924526	6.49944e+06	1.78074e+06	2.36773e+07	7.61018e+06	6875843	6.57627e+06	2.33176e+06	5.41202e+07	24676637	7.63564e+06	14223121	9.51104e+06	1.90515e+07	6.01281e+06	1.93155e+06	4.46784e+06	3.93862e+06	2.21431e+07	6.2054e+06	4.35394e+06	3.61573e+06	3.98411e+06	6.11418e+07	1.97199e+07	1.5927e+07	2.16923e+07	1.10772e+07	20850713	6.13537e+06	6.32882e+06	5.31465e+06	9.35922e+06	2.4903e+07	2.56489e+06	2.53493e+06	2.03064e+06	2.64611e+06	5.76289e+07	2.41398e+07	5.73585e+06
Zinc finger RNA binding protein 2	ZFR2	54412064	27022518	11288786	10421161	30684532	27537596	22587534	4325132	5.38897e+06	8740354	23718474	6.20441e+06	4.53583e+06	2.72458e+06	3.26585e+06	28937760	4068969	5.17395e+06	4.50308e+06	5.92294e+06	21652108	2.02456e+06	2662061	1.95421e+06	1357249	25802738	3272931	1.99668e+06	2299513	1.12664e+06	50254360	8.58428e+06	6.18631e+06	4.14574e+06	4.85395e+06	29913576	5.19709e+06	2305031	4881701	3.91853e+06	9.03563e+06	1.38947e+06	2.17029e+06	554458	1783869	4.51974e+07	8.22453e+06	4.76311e+06
Microfibrillar-associated protein 2	MFAP2	4.39052e+07	4.46516e+07	2.64001e+07	4.11099e+07	7.31379e+07	3.64708e+07	4.12371e+07	25088497	3.15474e+07	2.45471e+07	29056719	2.03184e+07	1.8606e+07	1.69221e+07	1.61057e+07	26377855	1.89638e+07	24051514	26502951	2.46628e+07	1.70748e+07	1.563e+07	1.28445e+07	1.74565e+07	2.0425e+07	1.05988e+07	8.8892e+06	6.98797e+06	8.3555e+06	1.2036e+07	6.59323e+07	4.45562e+07	3.40739e+07	3.76587e+07	3.5241e+07	4.75836e+07	3.50164e+07	2.30999e+07	2.56735e+07	2.67773e+07	2.18509e+07	9.46826e+06	1.25866e+07	1.29366e+07	15192056	2.72739e+07	1.96807e+07	1.8322e+07
Uncharacterized protein	FUBP1	1.52444e+06	4.20532e+06	2.88663e+06	947990	16391921	600612	3.95525e+06	573700	629080	585457	1.78067e+06	738308	2.52095e+06	280281	59741.9	1.58537e+07	2.82964e+06	4.65012e+06	256618	837843	1.06864e+07	1.80721e+06	1.539e+06	109862	124812	1.35761e+07	1.58955e+06	609625	83321.2	182453	3.51934e+06	2.34314e+06	4.31159e+06	335245	629010	993074	515343	2.60046e+06	150814	234070	250909	283379	1.38642e+06	103465	208926	7.02089e+06	2.39314e+06	4.27715e+06
ADAMTS like 4	ADAMTSL4	1.97373e+06	1.88899e+06	4.76454e+06	962000	5.18219e+06	4.55149e+06	1.1979e+06	1.85469e+06	1.04746e+06	484726	5.07197e+06	1.01298e+06	1.74907e+06	968833	675303	1.42633e+07	1.65328e+07	3.39489e+07	2.94734e+07	2.80936e+07	9.98442e+06	1.16648e+07	1.30234e+07	1.28756e+07	1.68032e+07	12009510	8.11396e+06	1.09769e+07	1.00814e+07	1.39038e+07	7.01658e+06	1.31007e+07	1.89448e+07	2.33572e+07	2.60767e+07	5.71467e+06	1.97152e+07	1.53338e+07	2.12475e+07	2.54091e+07	4.8524e+06	3537834	1.05757e+07	1.14121e+07	1.97714e+07	7.01165e+06	1.06305e+07	2.17441e+07
Collagen alpha-1(III) chain	COL3A1	7.86755e+08	9.90415e+08	1.1321e+09	1.22536e+09	2.07472e+09	3.79344e+08	4.72941e+08	4.29829e+08	4.4e+08	4.48904e+08	3.71094e+08	2.88756e+08	4.33519e+08	4.21392e+08	5.18899e+08	5.03281e+08	9.57703e+08	1.28083e+09	1.30637e+09	1.53905e+09	2.05474e+08	3.01341e+08	3.92558e+08	6.24784e+08	8.07484e+08	4.53364e+08	5.97021e+08	5.66088e+08	5.38798e+08	6.41122e+08	9.38595e+08	1.25093e+09	1.35494e+09	1.75769e+09	1.79818e+09	6.16328e+08	8.88838e+08	9.47641e+08	1.59246e+09	1.67692e+09	4.11668e+08	2.94897e+08	5.29146e+08	6.13981e+08	7.20903e+08	1.95535e+08	2.11709e+08	2.59747e+08
Lactadherin	MFGE8	5.12611e+07	4.3913e+07	4.57524e+07	2.27326e+07	61881292	4.29643e+07	2.57507e+07	3.62456e+07	1.80313e+07	1.46269e+07	5.09485e+07	2.54212e+07	4.19201e+07	2.41372e+07	1.66862e+07	1.4056e+07	1.60845e+07	2.80498e+07	1.85689e+07	3.09516e+07	2.9291e+07	1.35653e+07	1.52133e+07	9.8902e+06	1.35176e+07	7274833	7.30533e+06	6.78448e+06	6.63609e+06	9.3058e+06	21181901	1.3483e+07	25819565	3.48179e+07	24553742	1.92211e+07	1.24915e+07	1.23653e+07	1.27607e+07	1.56136e+07	1.37204e+07	7.75376e+06	2.57169e+07	9.19356e+06	1.10822e+07	8.38686e+06	1.38246e+07	7.5782e+06
Chondroitin sulfate proteoglycan 4	CSPG4	3.00996e+08	2.66257e+08	1.81693e+08	1.78956e+08	2.01292e+08	1.75272e+08	1.53452e+08	8.50121e+07	7.73726e+07	7.06904e+07	1.7406e+08	1.36903e+08	1.04588e+08	7.10615e+07	7.00141e+07	2.90628e+08	3.07482e+08	5.06241e+08	4.78574e+08	4.7492e+08	1.458e+08	1.71786e+08	2.07441e+08	1.8463e+08	2.37666e+08	1.93858e+08	1.57026e+08	1.95031e+08	1.79161e+08	1.96767e+08	4.55813e+08	4.02334e+08	4.09099e+08	4.08147e+08	4.08269e+08	2.30406e+08	1.9023e+08	1.85535e+08	2.35601e+08	2.70177e+08	2.34518e+08	1.39222e+08	2.20992e+08	1.91831e+08	2.57273e+08	2.21243e+08	1.33908e+08	1.47442e+08
Chondroadherin	CHAD	1.46917e+08	1.10437e+08	1.12874e+08	45385177	1.45828e+08	1.07918e+08	5.52811e+07	8.73921e+07	4.30702e+07	4.55766e+07	1.33142e+08	6.19746e+07	1.02703e+08	3.62838e+07	2.6909e+07	1.59652e+08	9.15296e+07	1.5804e+08	8.19778e+07	8.5646e+07	7.79684e+07	29195477	8.09086e+07	4.06426e+07	3.07541e+07	9.53462e+07	6.44865e+07	3.85233e+07	3.25556e+07	1.92993e+07	185532218	1.03772e+08	1.93461e+08	1.09695e+08	7.86731e+07	8.5489e+07	6.01115e+07	8.93395e+07	6.78595e+07	7.87162e+07	112540053	3.66764e+07	8.53528e+07	4.55984e+07	5.3048e+07	1.64027e+08	6.69441e+07	1.2668e+08
Ornithine aminotransferase, mitochondrial	OAT	819453	1.16494e+06	773376	173598	235344	637545	1878812	556655	105952	85573.2	173771	246656	1.16815e+06	309175	90595.2	8.89221e+06	9.55399e+06	7.59849e+06	2.48259e+06	1.93721e+06	7.17658e+06	7.16248e+06	7.46378e+06	1.44051e+06	1338853	6.35698e+06	4.24232e+06	3.25428e+06	1.17891e+06	898962	1.73754e+06	7.72836e+06	3.34199e+06	3.06735e+06	2.74345e+06	2.90473e+06	2.62842e+06	5.39991e+06	3.36961e+06	1.75738e+06	2.04178e+06	1.412e+06	3.64062e+06	1.10133e+06	1.22049e+06	1.2027e+06	4.98096e+06	3.19773e+06
Lamin A/C	LMNA	8.05223e+07	9.72168e+07	98937772	6.4846e+07	1.03834e+08	5.76302e+07	6.09174e+07	6.54415e+07	5.54379e+07	4.14865e+07	5.91029e+07	2.91537e+07	6.16024e+07	4.15365e+07	3.63092e+07	429116059	5.19104e+08	4.69667e+08	2.5312e+08	2.30817e+08	1.89308e+08	2.87345e+08	2.68239e+08	132348733	1.27692e+08	244615272	1.73748e+08	1.5083e+08	8.39536e+07	9.86468e+07	7.18308e+08	5.70984e+08	4.51269e+08	2.94272e+08	2.26618e+08	3.37051e+08	2.96163e+08	2.34455e+08	2.04656e+08	1.59234e+08	3.66421e+08	1.55112e+08	2.03429e+08	1.15685e+08	1.26953e+08	1.85041e+08	228871987	2.65674e+08
Fibulin-1	FBLN1	8.35911e+06	7.02923e+06	2.09029e+06	2.88716e+06	6.91105e+06	3.88974e+06	4.96252e+06	2077910	2.21048e+06	2.27775e+06	3.07756e+06	3.12826e+06	968250	462607	1.61307e+06	9.52913e+06	5.29289e+06	1.99622e+07	3274380	2785769	5.53964e+06	3.60654e+06	425475	526192	706528	9.02608e+06	4.23824e+06	2.71778e+06	486279	448115	14875330	3.80685e+06	8.7878e+06	1.46475e+06	587378	5.60783e+06	5.81375e+06	7.3741e+06	1.23755e+06	709820	4.454e+06	868956	2.57115e+06	284483	567959	1.00391e+07	4.14066e+06	1.1611e+08
Eukaryotic translation initiation factor 4B	EIF4B	2.41719e+06	5.05945e+06	778204	259762	657723	1.70299e+06	3.14111e+06	1267458	299901	239960	784357	1.23406e+06	1.82885e+06	518364	245754	1.70397e+07	4.61403e+06	2.44538e+06	689897	1.41969e+06	9.56493e+06	1.68565e+06	2.30304e+06	358076	428368	1.0983e+07	1.4456e+06	782475	331535	356756	2.35892e+06	1426325	1.9858e+06	1.21568e+06	1.04615e+06	1319100	668454	1.83838e+06	603518	514187	2.17399e+06	643008	1.57572e+06	356854	411353	6.25621e+06	4.1513e+06	1.83401e+06
Uncharacterized protein	LAMA4	1.70363e+07	1.10549e+07	1.0796e+07	1.05465e+07	2.40548e+07	1.42402e+07	5.91778e+06	9.3484e+06	7.97705e+06	9.12279e+06	1.38129e+07	4.42069e+06	6.71012e+06	5.57922e+06	4.02137e+06	1.95619e+07	1.75989e+07	2.46189e+07	2.02856e+07	2.33745e+07	9.28478e+06	6.35288e+06	1.01145e+07	4.68397e+06	8.64448e+06	1.55402e+07	4.26821e+06	4.87426e+06	4.5293e+06	7.67719e+06	1.25464e+07	1.1987e+07	1.94214e+07	1.74956e+07	14859923	4.98837e+06	4.31979e+06	6.40126e+06	6.9678e+06	1.37083e+07	3.66614e+06	1.41137e+06	6.82617e+06	5.11038e+06	8.12209e+06	1.3841e+07	8.27846e+06	9.05018e+06
Growth arrest specific 6	GAS6	3.42371e+07	5.56843e+07	4.22991e+07	8.09008e+07	131160408	4.38264e+07	5.06668e+07	4.57315e+07	6.6003e+07	7.67071e+07	5.3775e+07	6.26605e+07	6.47482e+07	6.36728e+07	6.44345e+07	261783	3.77097e+06	5.20208e+07	9.8422e+07	9.98846e+07	2.23457e+06	1.38034e+07	3.21545e+07	5.83827e+07	7.40525e+07	2.62633e+06	1.50404e+07	3.86523e+07	5.46298e+07	7.36488e+07	5.04676e+06	4.12671e+06	2.81055e+07	7.87314e+07	9.24259e+07	706661	2.14201e+07	4.7071e+07	9.52658e+07	1.31988e+08	3.32725e+06	6.97011e+06	2.63767e+07	5.1953e+07	77878892	4.20749e+06	1.83556e+06	1.31226e+07
Versican core protein	VCAN	1.03271e+07	1.71783e+07	1.74662e+07	1.5113e+07	2.79345e+07	5.91112e+06	6.64082e+06	9.61327e+06	8.64358e+06	1.081e+07	1.36639e+07	1.22734e+07	1.49094e+07	1.28227e+07	1.73e+07	9.76501e+06	1.20223e+07	2.04408e+07	2.17743e+07	1.95474e+07	8.36955e+06	4.54115e+06	1.20704e+07	8.30643e+06	1.31929e+07	2.48652e+07	1.48432e+07	1.84259e+07	17841799	2.27868e+07	1.53379e+07	9.42333e+06	1.41329e+07	1.5839e+07	2.06227e+07	7.06415e+06	5.03955e+06	9.17415e+06	1.11333e+07	1.23982e+07	10094249	5.43798e+06	1.47756e+07	1.82985e+07	2.08405e+07	7.49413e+06	3.24555e+06	3.4043e+06
Phospholipid-transporting ATPase	ATP10A	14269876	7.11059e+06	4286110	4.32864e+06	6.18691e+06	8407568	5.74294e+06	4884705	5349073	4.08762e+06	11632013	5.97244e+06	5.13144e+06	4948719	3.72792e+06	6.62491e+06	3.41306e+06	1.76601e+06	4898573	5.11478e+06	4.51138e+06	2.84228e+06	2.96282e+06	2.89316e+06	2.96762e+06	5.5968e+06	1.52956e+06	1.73167e+06	1231068	2.03645e+06	1.11349e+07	7.57473e+06	6900842	5.2771e+06	4.75498e+06	6.19928e+06	7.19529e+06	3.67669e+06	4.17294e+06	4.88591e+06	8064570	2.06961e+06	2.02628e+06	2.55453e+06	3.431e+06	9.5147e+06	2.99634e+06	4.09595e+06
Nuclease-sensitive element-binding protein 1	YBX1	2.07592e+06	8.62788e+06	2.86024e+06	714471	1.39977e+06	348750	7.00613e+06	4.86838e+06	1.96782e+06	242848	725144	1.47701e+06	3.53269e+06	1.26957e+06	324609	17292190	1.77873e+07	8.9356e+06	1.02264e+06	1.87599e+06	7.93419e+06	1.11347e+07	6.27751e+06	1.45583e+06	1.51735e+06	1.08767e+07	9.06533e+06	3.05368e+06	1.49973e+06	1.96184e+06	1.51982e+07	1.01845e+07	5.68275e+06	3.75538e+06	1.17098e+06	1.60803e+07	6.20528e+06	2952057	3.71235e+06	1375159	13690778	2.63146e+06	2.37858e+06	1.53444e+06	927064	7.48395e+06	2.02307e+07	7.26728e+06
Peptidyl-glycine alpha-amidating monooxygenase	PAM	9.07564e+06	1.32985e+07	6.16942e+06	9742715	1.27932e+07	4.27012e+06	6.89426e+06	2.83474e+06	4.51739e+06	3.9147e+06	3.84704e+06	3.91767e+06	4.393e+06	3.50736e+06	2419440	6.62709e+06	8.74357e+06	9.92674e+06	1.16425e+07	10378371	3661633	4.05435e+06	4640299	4.83064e+06	6.2054e+06	2.29562e+06	2.44956e+06	3.51082e+06	3.34433e+06	5.07001e+06	13310465	8.64078e+06	7.26488e+06	11122129	10614205	8.13686e+06	5.57956e+06	5.36391e+06	6.56629e+06	7.00503e+06	4.47708e+06	1.7018e+06	3.10312e+06	4.22489e+06	5.12072e+06	1003519	2.27092e+06	4.33937e+06
Serpin family E member 2	SERPINE2	23009418	7.52055e+06	9.36089e+06	1.41655e+06	3.45774e+06	2.36092e+07	7.39419e+06	4.60863e+06	2.04082e+06	694044	1.83022e+07	3.2762e+06	2.98502e+06	669626	816099	4.76652e+07	1.15547e+07	7.3391e+06	1.94185e+06	530023	2.05109e+07	8.75157e+06	4.70244e+06	2.7672e+06	371043	2.2812e+07	3.93304e+06	2.96177e+06	2.24583e+06	555515	57046113	24043647	1.49326e+07	4.21358e+06	2.54721e+06	3.30056e+07	1.75849e+07	3.02863e+06	4.83657e+06	1.05796e+06	31682718	6.00375e+06	5.79544e+06	3.73494e+06	389520	43324250	8.28091e+06	7.29136e+06
Integral membrane protein 2B	ITM2B	9947388	13522745	11128838	9387879	17732788	5887089	10461052	6615622	9.91214e+06	8407133	7.21107e+06	4.93302e+06	8842102	8.29684e+06	4440607	1.25146e+07	21811356	16824808	19800096	12294873	9.36195e+06	3.70492e+06	5208794	7.6332e+06	9.74012e+06	1.23937e+07	6.6776e+06	7.39428e+06	9.72103e+06	8.08014e+06	15354936	14873519	14793006	16651994	12295756	9380549	9411529	7.65431e+06	13544757	9705697	12620044	4.06321e+06	4.70543e+06	6.92327e+06	9.53749e+06	7.61303e+06	19050502	16197544
Elastin	ELN	6.73625e+06	5521896	2.76503e+06	5.31508e+06	10148028	4214234	6.30836e+06	1.95973e+06	5.25641e+06	4.70158e+06	4.48664e+06	3.51999e+06	2.37742e+06	3.14601e+06	3.3212e+06	1.14407e+06	745807	667468	793335	664504	359581	426748	718731	758287	1.56846e+06	1.91721e+06	356029	683211	1.30895e+06	2.07922e+06	581536	276829	957665	862168	1.4131e+06	3.78819e+06	3.51868e+06	2.09801e+06	4.26994e+06	1.62966e+06	1.81374e+06	433044	653483	2.68463e+06	1.64294e+06	779707	1.14169e+06	477604
Collagen alpha-1(XI) chain	COL11A1	2.23253e+09	2.35071e+09	2.18122e+09	2.04506e+09	4.04016e+09	1.37839e+09	1.30394e+09	1.28491e+09	1.36243e+09	1.41425e+09	1.53449e+09	1.00954e+09	1.13364e+09	9.53554e+08	1.01088e+09	1.69346e+09	1.25878e+09	1.62601e+09	1.37876e+09	1.88611e+09	9.16472e+08	8.22844e+08	8.67154e+08	7.57769e+08	9.30234e+08	7.51331e+08	4.27907e+08	4.83874e+08	4.75584e+08	7.13608e+08	3.07861e+09	2.29311e+09	2.18679e+09	1.96876e+09	2.00403e+09	1.97507e+09	1.84593e+09	1.30514e+09	1.40624e+09	1.39456e+09	1.29798e+09	6.349e+08	8.67794e+08	6.80453e+08	8.89103e+08	1.48958e+09	7.4695e+08	9.0674e+08
Uncharacterized protein	SMOC2	3.2507e+07	3.79076e+07	5.49495e+07	7.05433e+07	9.48751e+07	2.92886e+07	3.6527e+07	3.22658e+07	6.38168e+07	3.93838e+07	4.26862e+07	4.22162e+07	6.00621e+07	6.03106e+07	6.01169e+07	4.10952e+07	4.3148e+07	3.94151e+07	5.55354e+07	4.71973e+07	3.5726e+07	2.20062e+07	3.48804e+07	2.67128e+07	2.16455e+07	3.96626e+07	1.09348e+07	2.24032e+07	2.04401e+07	2.55146e+07	4.21991e+07	4.13651e+07	5.21221e+07	56052674	5.7653e+07	4.50221e+07	5.27769e+07	6.88421e+07	7.48561e+07	4.3168e+07	44706063	2.03233e+07	4.37292e+07	3.83345e+07	5.48292e+07	3.29608e+07	2.15542e+07	1.52765e+07
Serine protease HTRA1	HTRA1	4.77891e+07	5.36089e+07	3.59471e+07	3.87394e+07	7.47264e+07	2.9772e+07	39064557	2.78037e+07	2.51975e+07	2.22049e+07	3.46436e+07	3.32358e+07	2.7616e+07	2.08959e+07	1.54248e+07	2.94928e+07	2.62857e+07	2.93154e+07	3.70839e+07	3.46217e+07	1.60857e+07	1.38442e+07	1.77415e+07	2.22102e+07	1.99733e+07	1.60631e+07	1.19163e+07	1.4287e+07	1.57846e+07	1.78486e+07	3.52959e+07	2.62527e+07	2.44267e+07	32038810	2.65132e+07	2.95562e+07	2.61707e+07	1.40541e+07	2.02342e+07	1.9335e+07	1.7653e+07	6.73964e+06	11327322	1.42483e+07	1.45554e+07	3.00734e+07	1.35777e+07	1.2961e+07
AE binding protein 1	AEBP1	5.96881e+08	4.47253e+08	3.64256e+08	3.27466e+08	3.94471e+08	2.67012e+08	2.31952e+08	1.78165e+08	1.96211e+08	1.46067e+08	3.74076e+08	2.39849e+08	2.30221e+08	1.84012e+08	1.77584e+08	378287179	1.67305e+08	53662183	6.46995e+07	8.02316e+07	1.57897e+08	1.06629e+08	3.28629e+07	3.97121e+07	5.24525e+07	1.4142e+08	2.05972e+07	2.88793e+07	2.44812e+07	5.63756e+07	3.79028e+08	2.00193e+08	1.25779e+08	7.38653e+07	1.10892e+08	1.70446e+08	1.14794e+08	6.87055e+07	6.02084e+07	6.99009e+07	1.70052e+08	4.64873e+07	3.22667e+07	4.75873e+07	5.47642e+07	3.08576e+08	138124573	4.86556e+07
Matrix metalloproteinase	MMP14	3082772	2970377	1.59288e+06	1.81228e+06	1.7955e+06	2.58586e+06	1.65984e+06	1.33529e+06	1.35942e+06	757670	1.94988e+06	1.19306e+06	1.57289e+06	1.04074e+06	595739	4.41167e+06	7.76449e+06	6.46138e+06	7223108	7.06239e+06	2235922	4.14898e+06	4247774	4.78751e+06	3.818e+06	999762	3.30371e+06	3.54882e+06	2.02755e+06	4.15085e+06	5.9025e+06	6987316	5016831	7.92093e+06	6251751	2.64784e+06	2.45657e+06	3.53325e+06	3.80149e+06	6429693	2945289	1.43348e+06	2.71705e+06	2826932	4152384	2.15024e+06	1.06911e+06	791263
Gelsolin	GSN	5.28754e+08	6.82542e+08	411453890	2.79493e+08	3.5078e+08	2.3232e+08	3.97931e+08	2.21152e+08	1.39146e+08	1.19016e+08	1.85019e+08	2.14996e+08	2.42887e+08	1.20022e+08	9.08008e+07	1.01126e+09	2.99163e+08	3.50082e+08	2.28593e+08	2.67741e+08	5.37171e+08	2.10457e+08	1.73492e+08	1.15275e+08	1.67582e+08	7.29834e+08	1.33978e+08	1.18839e+08	1.09494e+08	1.23193e+08	3.8794e+08	2.34581e+08	2.46392e+08	1.64649e+08	2.28254e+08	2.07135e+08	1.47328e+08	1.46278e+08	119438003	1.45068e+08	1.81396e+08	5.27856e+07	8.7492e+07	7.74368e+07	8.94264e+07	8.22128e+08	8.04979e+08	9.31389e+08
Platelet-derived growth factor receptor-like protein	PDGFRL	20357368	8.50612e+06	8.88878e+06	7.80008e+06	1.65392e+07	1.14516e+07	1.05443e+07	5.46047e+06	5.44107e+06	5.45986e+06	1.64617e+07	9.28201e+06	6.26143e+06	5.59619e+06	6.2714e+06	17201394	5.74721e+06	3.59438e+06	5.34317e+06	5.9068e+06	9.51769e+06	5.06786e+06	4.6603e+06	1.09935e+06	4.58758e+06	14307530	5.74116e+06	4.0742e+06	4.39857e+06	4.52208e+06	11566690	7.75037e+06	1.09644e+07	5.47434e+06	4.07496e+06	1.12507e+07	1.08752e+07	4.57392e+06	7.14883e+06	4.04652e+06	1.43236e+07	3.86336e+06	2.51482e+06	4.93088e+06	4.66297e+06	1.58827e+07	4.61228e+06	3.07098e+06
Thrombospondin-2	THBS2	3.56858e+07	2.13793e+07	8.49716e+06	4561322	8.39779e+06	9.44984e+06	3.75066e+06	1.41406e+06	698523	530972	1.39342e+07	2.89859e+06	2523081	476188	778372	2.49417e+07	4.38082e+06	5.05892e+07	1.38442e+08	2.04203e+08	6247402	1.91774e+06	3.34496e+06	1.31839e+07	4.35083e+07	4347008	2.52466e+06	1.38692e+07	5.3407e+07	1.05007e+08	3.5225e+07	3.26849e+07	8.87891e+07	1.56725e+08	235660401	3.58092e+06	1.7913e+07	1.47774e+07	3.38293e+07	6.37124e+07	2.61102e+06	1.13584e+07	3.67457e+07	6.86116e+07	1.42039e+08	3.5137e+06	689085	1.48314e+06
Xylosyltransferase 1	XYLT1	1.11863e+08	1.28442e+08	9.26789e+07	109495923	1.64745e+08	4.9047e+07	8.19593e+07	5.17365e+07	4.93733e+07	5.42285e+07	6.4995e+07	4.89697e+07	4.58191e+07	3.80146e+07	4.02001e+07	3.06171e+07	2.41154e+07	5.71477e+07	7.67882e+07	8.36287e+07	2.21167e+07	1.51462e+07	2.96307e+07	3.4479e+07	3.7603e+07	1.42379e+07	1.27404e+07	1.55664e+07	2.81808e+07	3.11538e+07	4.53764e+07	5.80326e+07	59113476	6.78184e+07	9.40716e+07	2.45467e+07	4.30398e+07	3.73845e+07	4.48541e+07	5.00596e+07	1.71098e+07	1.01461e+07	2.44574e+07	2.61202e+07	3.27543e+07	46091572	2.97189e+07	4.51252e+07
4-trimethylaminobutyraldehyde dehydrogenase	ALDH9A1	543573	471106	202614	492899	794820	291887	2939573	422413	223094	285174	1.9122e+06	624737	2.35116e+06	562942	99508.5	8.45338e+06	940184	1.92167e+06	2.95891e+06	4.51285e+06	7.20114e+06	488985	739571	548877	1.75062e+06	1.4667e+07	161339	360271	244680	109894	548677	571833	1.04784e+06	917634	1.68872e+06	630364	135405	824242	777902	1.00615e+06	455524	161481	390985	184535	440092	1534929	881804	1.66624e+06
Aggrecan core protein	ACAN	8.65338e+09	8.35483e+09	7.32209e+09	6.48106e+09	9.94953e+09	6.44357e+09	5.89694e+09	4.64103e+09	4.3816e+09	3.98705e+09	7.22866e+09	5.19649e+09	5.66816e+09	3.86827e+09	4.31983e+09	2.10185e+10	1.85676e+10	2.25537e+10	1.89511e+10	1.50826e+10	1.15551e+10	1.09166e+10	1.44902e+10	1.13029e+10	8.98527e+09	1.05675e+10	7.34232e+09	8.10168e+09	5.97927e+09	5.75209e+09	2.28802e+10	2.47026e+10	2.71025e+10	2.07112e+10	1.48623e+10	1.20788e+10	1.65947e+10	2.02808e+10	1.8862e+10	1.36308e+10	1.0244e+10	7.42541e+09	1.49564e+10	1.02411e+10	8.8063e+09	1.79907e+10	1.39422e+10	1.3012e+10
Thrombospondin-1	THBS1	2.66935e+08	245660782	1.51113e+08	117452065	153591592	140979524	194667533	76430208	6.86258e+07	6.89306e+07	124722992	1.39025e+08	55232572	3.74558e+07	43022148	262438143	229864646	204902096	159937339	126056208	130342886	1.48129e+08	1.25178e+08	8.14916e+07	7.41478e+07	119381672	6.9621e+07	7.01863e+07	5.64411e+07	4.51773e+07	4.11416e+08	3.14893e+08	1.44455e+08	1.62159e+08	126518492	180629007	181080087	1.03182e+08	112915472	76398971	1.41891e+08	6.64497e+07	6.29851e+07	7.01267e+07	59563196	187823923	1.30945e+08	101519982
Calumenin	CALU	8.35404e+07	1.43628e+08	6.69597e+07	2.66753e+07	2.76849e+07	6.56194e+07	9.68239e+07	4.71791e+07	2.0523e+07	1.23723e+07	1.56643e+07	3.69529e+07	4.95537e+07	2.30763e+07	1.72739e+07	4.18776e+08	2.10678e+08	9.8605e+07	4.11631e+07	3.22332e+07	2.51635e+08	1.07363e+08	6.91366e+07	2.5178e+07	2.44024e+07	210432016	5.5708e+07	3.74004e+07	1.3774e+07	1.63983e+07	1.37361e+08	9.94286e+07	1.0698e+08	4.47508e+07	4.11414e+07	7.47266e+07	3.5792e+07	4.76968e+07	3.87422e+07	2.5329e+07	7.12509e+07	2.69546e+07	3.14959e+07	2.25845e+07	2.08744e+07	2.56294e+08	1.95782e+08	7.12764e+07
Uncharacterized protein	Unknown	4.34718e+07	4.42125e+07	5.0772e+07	3.22901e+07	65673300	1.19316e+07	1.16857e+07	1.27582e+07	7.92734e+06	1.10725e+07	2.93923e+07	1.96203e+07	3.00113e+07	1.94956e+07	2.17643e+07	2.83924e+07	1.9983e+07	2.80293e+07	1.58104e+07	2.15776e+07	1.24013e+07	1.07836e+07	1.41529e+07	9.00159e+06	1.22755e+07	2.27756e+07	2.16694e+07	1.28995e+07	9960754	1.16688e+07	20427751	1.22726e+07	1.98316e+07	10278504	1.53612e+07	6.64987e+06	4.24342e+06	5.79949e+06	5.17046e+06	6.74119e+06	1.03483e+07	4.6447e+06	1.38059e+07	1.12138e+07	13318032	9.17552e+06	3.91896e+06	1.12598e+07
Malic enzyme	ME1	2.09353e+06	1.44107e+07	2.63347e+06	632911	1.13499e+06	4.87302e+06	1.48811e+07	4.70301e+06	584383	337940	1.15996e+06	5.53064e+06	6.55171e+06	824474	418333	2.45799e+07	8.09569e+06	7.38093e+06	1.3208e+06	2.37543e+06	3.55301e+07	7.12801e+06	7.0292e+06	1.66353e+06	1.13822e+06	4.64412e+07	2.27525e+06	4.262e+06	1.38068e+06	824055	634875	3137003	3395339	2.27555e+06	3.76981e+06	3490791	958926	5.39008e+06	1.78113e+06	1.7989e+06	5.33864e+06	1.28106e+06	2.60853e+06	1.14451e+06	687146	1.97689e+07	9.97888e+06	1.17809e+07
Collagen alpha-1(XII) chain	COL12A1	1.24812e+09	1.32784e+09	7.58244e+08	7.04001e+08	1.10979e+09	6.74272e+08	7.17899e+08	4.46291e+08	3.63468e+08	3.1427e+08	6.76484e+08	4.86205e+08	5.25088e+08	3.15372e+08	2.98873e+08	1.88836e+09	1.12786e+09	1.21287e+09	1.32298e+09	1.19903e+09	1.02806e+09	8.37825e+08	8.09705e+08	6.27973e+08	6.60187e+08	9.22771e+08	5.01029e+08	4.53976e+08	3.89251e+08	3.91969e+08	2.12945e+09	1.57551e+09	1.54216e+09	1.50762e+09	1.31569e+09	9.60764e+08	8.15079e+08	7.31891e+08	8.22652e+08	6.97784e+08	7.8379e+08	3.47906e+08	5.5344e+08	4.90844e+08	5.53449e+08	1.33737e+09	1.03356e+09	9.39743e+08
Metalloproteinase inhibitor 2	TIMP2	38995645	4.66663e+07	2.84182e+07	3.74693e+07	58078009	26198374	1.91241e+07	2.08573e+07	2.76808e+07	2.24713e+07	3.87046e+07	2.87882e+07	3.05142e+07	1.39861e+07	1.98031e+07	4.64004e+07	5.11527e+07	28301264	21317835	1.64992e+07	3.9892e+07	5.29592e+07	2.68534e+07	1.03593e+07	2.51746e+06	3.40771e+07	1.89923e+07	1.47286e+07	7.30167e+06	1.00437e+07	7.16296e+07	4.15135e+07	26750245	31056767	2.77068e+07	4.37682e+07	1.70149e+07	1.80007e+07	1.6633e+07	2.52042e+07	5.43394e+07	1.61549e+07	1.82793e+07	1.04064e+07	2.02818e+07	3.83674e+07	5.08849e+07	2.34394e+07
Uncharacterized protein	RUSC1	2.6086e+06	1.36634e+07	9.20773e+06	350816	981832	5.57421e+06	5.21481e+06	4.08101e+06	637525	1.08203e+06	1.28162e+06	3.77549e+06	6.30235e+06	1.41565e+06	104518	4.19191e+07	1.5371e+07	9.55356e+06	7.58964e+06	6.341e+06	2.6496e+07	7.5572e+06	9.50369e+06	3.19812e+06	2.38886e+06	2.33943e+07	1.91708e+06	3.75863e+06	1.03333e+06	1.72743e+06	3.60887e+06	9.35479e+06	8.85227e+06	9.35748e+06	9.36268e+06	1.51796e+06	2.87157e+06	9.97438e+06	5.8317e+06	2.55754e+06	5.27308e+06	1.21309e+06	6.12817e+06	1.98435e+06	3.88595e+06	1.73113e+07	1.15097e+07	1.11258e+07
Uncharacterized protein	LTBP1	1.53204e+06	1.23267e+06	1063703	2.24491e+06	3.34869e+06	2.40586e+06	3.28148e+06	1.45634e+06	1.09109e+06	546161	2.96225e+06	3.05724e+06	1170379	2.20929e+06	2.20892e+06	1.10726e+08	1.63072e+08	208106740	1.5889e+08	1.27535e+08	3.61628e+07	8.03519e+07	7.51079e+07	9.94066e+07	8.35581e+07	1.26687e+08	1.20181e+08	1.09386e+08	1.1648e+08	9.62668e+07	66043856	5.96875e+07	8.11919e+07	8.85979e+07	8.09352e+07	2.16666e+07	4.17941e+07	4.29279e+07	8.98157e+07	8.68192e+07	3.00084e+07	3.8828e+07	6.27865e+07	1.02958e+08	1.15713e+08	3.66677e+07	7.98677e+07	6.64652e+07
Complement factor I	CFI	3.43219e+06	4136050	2.79316e+06	2.93918e+06	4.61797e+06	1.24731e+06	433708	1.9419e+06	1.92031e+06	1.3898e+06	2.12169e+06	1.73691e+06	2.09393e+06	1.72675e+06	1.10155e+06	3847606	4244793	6.3099e+06	7.84538e+06	1.05539e+07	1.48697e+06	1.66051e+06	2.55919e+06	3.42021e+06	7.16583e+06	2529215	1.29411e+06	1.54105e+06	3.69683e+06	6.84788e+06	3687764	4046523	7.11717e+06	8.8531e+06	9.35795e+06	2.69739e+06	5.26517e+06	6.85072e+06	5.80953e+06	1.11379e+07	1.50566e+06	1.55336e+06	3.98157e+06	6.36804e+06	8712267	2.62659e+06	2102621	4.25861e+06
Annexin	ANXA1	2.26936e+06	2.4498e+06	4.58963e+06	7.36974e+06	11558917	768818	454116	1.59861e+06	4.96918e+06	4.37773e+06	3.20035e+06	3.50215e+06	6.57246e+06	6.84559e+06	6.17996e+06	2.98589e+06	1.69497e+07	10545274	6.40009e+06	1.84979e+06	2.45918e+06	2.71259e+06	3.7134e+06	3.72932e+06	2.00229e+06	4.18681e+06	6476093	7.5159e+06	5.12523e+06	4.50277e+06	16279146	1.74612e+07	17117080	12823889	7.58662e+06	4.78713e+06	8.41673e+06	5.41914e+06	6.7784e+06	2.35238e+06	1.44997e+07	8.28493e+06	8.71536e+06	9.2703e+06	7.65109e+06	2.97361e+06	1.41259e+07	1.06257e+07
Carbohydrate sulfotransferase	CHST11	2.48702e+07	2.61938e+07	1.97042e+07	2.10205e+07	3.7968e+07	1.50484e+07	1.87574e+07	1.15962e+07	1.24838e+07	1.31339e+07	2.04413e+07	1.50375e+07	8.83435e+06	9.21747e+06	7.68375e+06	1.72751e+07	1.40986e+07	2.18641e+07	2.26531e+07	1.99643e+07	7.74771e+06	8.01023e+06	8.96613e+06	8.95187e+06	1.3229e+07	4.18902e+06	4.13057e+06	5.1559e+06	8.2635e+06	1.29456e+07	1.3228e+07	1.21217e+07	1.16631e+07	1.93066e+07	2.3753e+07	9.39797e+06	1.22199e+07	6.94124e+06	8.98755e+06	1.07236e+07	8.0726e+06	3.90166e+06	5430604	6.89148e+06	9.54553e+06	1.62576e+07	1.21062e+07	9.80155e+06
Uncharacterized protein	CALM1	3.47458e+06	7.44127e+06	4.91045e+06	1.71992e+06	2.96403e+06	5.07744e+06	1.96739e+07	4.10093e+06	1.37821e+06	1.64314e+06	1.08501e+06	4.90306e+06	5.7498e+06	1.70574e+06	1.89293e+06	1.33985e+07	8.56593e+06	1.83387e+07	3.44927e+06	6.43417e+06	20988202	4.13079e+06	9.29498e+06	3.09423e+06	3.42754e+06	51259185	8.35869e+06	1.23846e+07	7.49035e+06	2.16023e+06	5050233	5.79598e+06	6.81302e+06	3.29076e+06	5.82904e+06	4.73117e+06	3.7336e+06	6.56489e+06	7816098	3.87065e+06	4.92643e+06	2.30893e+06	7.20581e+06	2.74264e+06	4.53697e+06	9.93819e+06	7.95182e+06	17278857
Glucosidase II alpha subunit	GANAB	2.62398e+07	3.71222e+07	1.34611e+07	7.90244e+06	6.94999e+06	1.93016e+07	2.34689e+07	1.09561e+07	5.22278e+06	3.81227e+06	6.86758e+06	8.41621e+06	1.20607e+07	4.8318e+06	3.96586e+06	1.25494e+08	4.90957e+07	2.56562e+07	1.75211e+07	3163958	7.45577e+07	2.28374e+07	1.68173e+07	5.47673e+06	2.59541e+06	8.70258e+07	1.23957e+07	9.31104e+06	1.47856e+06	1.01676e+06	2.73949e+07	2.36238e+07	1.7584e+07	9.44998e+06	9.51428e+06	1.9005e+07	6.15184e+06	9.93732e+06	4.889e+06	5.26327e+06	1.4039e+07	3.28809e+06	6.37539e+06	2.40067e+06	3.08116e+06	6.73986e+07	4.36976e+07	1.32669e+07
Dystroglycan	DAG1	12675166	18577029	2.15666e+07	2.07707e+07	1.71226e+07	5.55779e+06	9.39867e+06	7.85247e+06	9.05566e+06	5.4844e+06	6.91363e+06	6.44126e+06	7.32015e+06	6.06862e+06	5.82651e+06	1.30171e+07	3.35368e+07	3.88073e+07	4.69556e+07	3.55018e+07	7.14609e+06	2.11121e+07	1.99219e+07	2.19887e+07	2.0754e+07	6.48485e+06	8.90463e+06	7.56672e+06	8.52594e+06	1.37128e+07	5.56017e+07	4.96052e+07	4.41788e+07	4.68732e+07	4.65166e+07	3.11661e+07	2.9181e+07	2.52719e+07	29040609	33440318	2.39853e+07	1.21002e+07	1.07154e+07	1.68754e+07	1.9893e+07	1.03513e+07	1.46322e+07	9.44865e+06
Receptor protein-tyrosine kinase	EGFR	971590	2.29404e+06	887519	3.64757e+06	3.73522e+06	247610	905063	352164	1.70444e+06	1.64635e+06	1.49944e+06	560964	566153	1.02973e+06	996603	592938	462573	963199	427243	371651	839054	413656	391361	235253	131824	988287	312804	267431	401890	255371	825756	377398	381987	136395	637451	450045	232062	329959	421630	252804	495875	131293	259200	212186	88638.2	4.48488e+06	1.7447e+06	1.12775e+06
Signal peptide, CUB domain and EGF like domain containing 2	SCUBE2	1.6235e+07	1.86354e+07	1.27981e+07	9.44563e+06	1.55812e+07	1.28378e+07	7.64648e+06	6.06679e+06	6.07247e+06	6.62286e+06	8.32096e+06	2.44741e+06	3.20457e+06	1.95084e+06	2.05332e+06	1.98636e+07	4.26657e+06	1.25043e+07	2.88826e+07	3.48607e+07	1.12714e+07	3.69435e+06	7.15594e+06	9.65054e+06	2.12576e+07	6.12211e+06	2.07515e+06	5.04614e+06	4.66347e+06	1.5248e+07	1.07983e+07	7.39341e+06	1.19544e+07	1.80018e+07	3.67221e+07	6.13998e+06	1.04234e+07	1.09837e+07	2.07607e+07	3.28576e+07	2.22938e+06	586775	3.22305e+06	9.56342e+06	1.31543e+07	3.26976e+07	7.04627e+06	1.80795e+07
Uncharacterized protein	GSTM2	6.11272e+06	1.47296e+07	3.10601e+06	450837	717777	5.11924e+06	1.12994e+07	2.16342e+06	757218	559866	1.16688e+06	5.00301e+06	9.79585e+06	1.77237e+06	1.2161e+06	3.88015e+07	9.12852e+06	6.45095e+06	2.5248e+06	3.10611e+06	3.05703e+07	6.40593e+06	3.25404e+06	1.68328e+06	1.55746e+06	4.6008e+07	2.60754e+06	2.63989e+06	996759	805533	4265450	3.18916e+06	4092622	1.98838e+06	2.48797e+06	2872619	1.21217e+06	2.4658e+06	1.5877e+06	1.00506e+06	4.16266e+06	2.02743e+06	2.24559e+06	1.29414e+06	712289	2.62378e+07	1.14281e+07	6.94062e+06
Hyaluronan and proteoglycan link protein 3	HAPLN3	4.88486e+06	2.89673e+06	239513	1.33144e+06	841516	2.00975e+06	3.36796e+06	1.40562e+06	954007	1.36888e+06	1.02574e+07	3.84282e+06	5.64393e+06	3.28572e+06	2483061	1.2128e+07	9.91206e+06	1.48682e+07	1.20691e+07	1.29445e+07	8.5803e+06	1.51446e+07	1.35982e+07	1.5989e+07	1.36582e+07	2.57825e+07	1.93475e+07	1.42535e+07	13013077	1.15253e+07	1.21531e+07	1.01512e+07	8.85833e+06	3.90859e+06	1.55422e+07	3.40181e+06	7.13893e+06	8.95555e+06	1.37794e+07	1.1959e+07	9.12998e+06	1.2329e+07	1.9276e+07	1.4671e+07	1.26526e+07	5.46974e+06	3.25355e+06	2.44645e+06
Collagen type IX alpha 3 chain	COL9A3	1.52956e+09	1.36586e+09	1.01777e+09	9.15346e+08	1.46737e+09	7.03023e+08	6.61682e+08	4.382e+08	4.72685e+08	4.51727e+08	9.61821e+08	7.22024e+08	6.94692e+08	5.23444e+08	4.55721e+08	6.42467e+08	2.07361e+08	2.62031e+08	3.30928e+08	4.33696e+08	4.58893e+08	1.26892e+08	1.12207e+08	9.52108e+07	124159236	2.23971e+08	4.3306e+07	8.4213e+07	9.72694e+07	1.44065e+08	3.48078e+08	205318806	2.87012e+08	3.29704e+08	4.00983e+08	2.02774e+08	137944117	9.87505e+07	1.48971e+08	1.96542e+08	194455382	6.1798e+07	1.08104e+08	1.0441e+08	1.56708e+08	8.77951e+08	4.91277e+08	4.70104e+08
Retinol-binding protein 4	RBP4	2.47754e+07	3.03519e+07	1.67196e+07	2.29101e+07	2.57392e+07	1.37233e+07	1.70933e+07	8.24569e+06	12484234	1.23011e+07	1.55905e+07	1.00786e+07	9.87655e+06	8.84554e+06	6.33961e+06	6.3044e+07	4.33783e+07	3.70703e+07	3.27681e+07	2.88003e+07	2.27031e+07	1.73539e+07	19078402	2.05265e+07	1.42781e+07	3.6021e+07	1.40308e+07	1.17756e+07	1.00827e+07	10393571	60476192	48212250	5.1897e+07	6.04802e+07	41454170	1.88222e+07	2.30854e+07	2.79662e+07	25921073	2.17382e+07	1.49955e+07	8.94088e+06	1.33245e+07	1.442e+07	1.63609e+07	2.75677e+07	24878807	1.09487e+07
ZXD family zinc finger C	ZXDC	5.93792e+07	8.23996e+07	9.39812e+07	9.68645e+07	162552048	24426587	3.09103e+07	3.29464e+07	3.59763e+07	3.93154e+07	26413100	2.55047e+07	26888538	3.82924e+07	4.32228e+07	4.49593e+07	78279008	114398321	135065636	162966820	1.58239e+07	18638996	29356045	5.86411e+07	7.2662e+07	2.62339e+07	4.26969e+07	48441100	46026526	58615896	56757137	8.10157e+07	101724658	1.47249e+08	161370704	3.97967e+07	6.18936e+07	66098088	135264670	154032428	21222161	1.92414e+07	36927821	5.07846e+07	55783316	20384834	20183279	21872634
Syndecan	SDC4	943255	1.01103e+06	683543	387620	525491	729849	680951	397423	236577	191073	550134	454514	515286	253456	165249	2.72135e+07	9.01307e+06	2.54467e+07	1.05049e+07	37294784	1.27289e+07	2.23928e+06	9.56799e+06	5.71802e+06	8.04934e+06	1.60438e+07	4.39436e+06	7.79981e+06	8.17302e+06	4.4495e+06	18997724	2757405	18695254	5.98515e+06	6.84871e+06	7.1806e+06	2.31663e+06	9.05429e+06	5906657	1.11077e+07	7.15338e+06	1.22814e+06	8.95572e+06	3.75494e+06	11822247	3.13638e+07	4.54613e+06	1.67806e+07
Neuronal pentraxin 2	NPTX2	1.85951e+06	1.46196e+06	3.36488e+06	4.4898e+06	3.61518e+06	835529	615657	2.25368e+06	2.58524e+06	2.56902e+06	2.40318e+06	762114	257720	935327	1.7117e+06	6.06649e+06	1.22202e+06	349002	913830	864146	2.36244e+06	11728006	1.23382e+06	314363	356949	2.81169e+06	539216	433167	238736	291891	4.15201e+06	1.022e+06	13056890	1.12613e+07	871069	3.51566e+06	512670	756689	483209	451416	649787	5777519	164086	299629	332380	4.26537e+06	2.32988e+06	18518213
Uncharacterized protein	TXNDC5.1	4.67085e+06	9080414	3.15403e+06	482826	1.23731e+06	4.20781e+06	8054735	2149143	724934	524688	1.38731e+06	3.00424e+06	3.18626e+06	1.0746e+06	791239	2.55729e+07	10012139	3.55019e+06	1.51404e+06	2.1341e+06	18815322	8.91206e+06	3.48621e+06	379923	421094	2.76453e+07	4906190	2.34417e+06	405903	781986	7307734	4.22779e+06	3.96016e+06	2.79788e+06	1.31448e+06	5.43323e+06	2.60056e+06	3.28389e+06	234700	202501	4387362	2.06959e+06	1.85095e+06	763043	641005	1.00271e+07	1.05765e+07	5.11898e+06
Uncharacterized protein	COL5A1	1.76005e+08	1.17502e+08	1.28525e+08	8.30728e+07	2.02391e+08	6.67095e+07	3.81619e+07	4.63711e+07	3.44049e+07	4.08299e+07	7.97303e+07	3.71301e+07	6.80707e+07	3.38879e+07	4.05316e+07	7.46082e+07	3.3588e+07	1.10127e+08	8.39309e+07	1.5024e+08	4.22536e+07	1.09304e+07	37986289	2.27871e+07	4.90578e+07	2.84e+07	1.46811e+07	3.65972e+07	3.54856e+07	4.26612e+07	1.28724e+08	7.0509e+07	1.37766e+08	1.20739e+08	1.36199e+08	8.49689e+07	5.13482e+07	7.14122e+07	6.37349e+07	9.45378e+07	4.63115e+07	1.29621e+07	4.84662e+07	3.93357e+07	6.25823e+07	8.53969e+07	1.57466e+07	4.21963e+07
Latent transforming growth factor beta binding protein 4	LTBP4	1.50703e+07	1.11579e+07	9821055	7.15589e+06	1.20987e+07	7.84046e+06	6.70692e+06	3.29884e+06	2.61852e+06	3.37738e+06	1.00204e+07	5.94876e+06	7.31343e+06	957803	2.50815e+06	1.02313e+07	9.99856e+06	1.34937e+07	7.67878e+06	8.6313e+06	8.68137e+06	7.77521e+06	5.53559e+06	3971211	4.92954e+06	6.18315e+06	5.68724e+06	6.53928e+06	5.35709e+06	6.60436e+06	1.26795e+07	1.11946e+07	9.67649e+06	1.10641e+07	1.12751e+07	6.51358e+06	5.5297e+06	3.21812e+06	5.85004e+06	7.00789e+06	2.02346e+06	3.81379e+06	5.86636e+06	8.47456e+06	8.90398e+06	9.11862e+06	5.39297e+06	7.28909e+06
Protein-L-isoaspartate O-methyltransferase	PCMT1	576734	2.83484e+06	829706	663037	935336	2.38531e+06	1.90195e+06	784699	404873	335750	753817	926871	1.00548e+06	593613	209317	11052257	2.56122e+06	4.95194e+06	999607	1.00092e+06	12431570	560338	3383107	464131	594604	8.54186e+06	627838	69346.3	273640	435973	1946639	801528	3.90463e+06	1.80171e+06	1.24399e+06	1.95273e+06	1.18752e+06	966103	657484	538432	1.98203e+06	523872	2129766	402338	513697	8.08337e+06	2.39797e+06	5.62303e+06
Mimecan	OGN	2.74295e+08	1.98548e+08	8.98143e+07	7.83476e+07	137624027	1.7049e+08	1.05551e+08	7.02115e+07	5.75796e+07	4.42458e+07	2.6279e+08	1.2736e+08	1.07578e+08	6.19399e+07	2.98061e+07	2.9595e+08	1.99662e+08	1.36008e+08	1.11992e+08	9.15619e+07	1.9485e+08	1.27064e+08	1.13608e+08	6.47432e+07	7.78012e+07	2.24213e+08	9.98213e+07	8.70954e+07	6.34522e+07	6.69548e+07	2.82943e+08	171030750	1.16644e+08	1.48361e+08	1.11972e+08	1.87313e+08	9.19054e+07	7.54627e+07	4.79004e+07	7.25384e+07	2.28866e+08	7.36027e+07	6.68277e+07	6.24886e+07	6.38631e+07	2.89665e+08	1.43738e+08	1.29441e+08
Uncharacterized protein	VASN	2.06801e+07	1.49785e+07	4.41092e+06	7.64555e+06	1.02156e+07	1.03421e+07	1.4404e+07	5.57988e+06	2.1611e+06	943691	1.39852e+07	8.06724e+06	6.13695e+06	1.88681e+06	1.16456e+06	6.55293e+07	9.97535e+07	93732435	9.36263e+07	6.76903e+07	3.93682e+07	5.87506e+07	3.84134e+07	3.57403e+07	2.62313e+07	4.34247e+07	3.09251e+07	2.48258e+07	1.777e+07	2.50064e+07	1.48548e+08	8.38422e+07	7.45787e+07	7.41697e+07	7.44538e+07	7.13368e+07	3.42031e+07	3.52081e+07	4.01078e+07	4.65892e+07	9.5476e+07	2.16433e+07	3.60923e+07	3.22266e+07	4.53552e+07	2.2307e+07	4.18992e+07	2.19792e+07
Prolyl 4-hydroxylase subunit alpha 2	P4HA2	3.35672e+06	5.69643e+06	4.71173e+06	4.08784e+06	7.34017e+06	6.67354e+06	3.25402e+06	3.21021e+06	1.44318e+06	1.2331e+06	1.23965e+06	1.68281e+06	3.59718e+06	1.7076e+06	1.13582e+06	1.5101e+07	1.2525e+06	703920	741748	1.83924e+06	1.06835e+07	1.30226e+06	544405	382634	361499	9.83535e+06	579842	396249	903188	870126	9.80167e+06	1.50697e+06	977007	864867	1.28535e+06	5.92592e+06	1.06638e+06	763766	672337	1115511	2.46877e+06	320971	427945	482592	344867	7.32108e+06	1.3317e+06	825187
Reticulocalbin 1	RCN1	1.38961e+07	3.86316e+07	1.62912e+07	1.2079e+07	1.94454e+07	1.30546e+07	2.83788e+07	1.25611e+07	1.01966e+07	1.26847e+07	9.02749e+06	1.53043e+07	1.92675e+07	9.4174e+06	9.98517e+06	5.83503e+07	5.80504e+07	3.56878e+07	3.13902e+07	3.13982e+07	4.77038e+07	4.02322e+07	3.48898e+07	1.918e+07	2.05974e+07	6.98381e+07	2.2574e+07	2.47151e+07	1.55503e+07	1.45651e+07	9.92244e+07	4.59173e+07	3.53859e+07	3.2451e+07	3.41743e+07	7.69612e+07	2.03956e+07	2.58684e+07	2.80468e+07	2.29611e+07	6.38218e+07	1.42386e+07	1.93585e+07	1.77917e+07	1.98268e+07	4.28031e+07	6.19835e+07	42008777
Small ubiquitin-related modifier 2	SUMO2	12652224	17656582	7.20684e+06	1.40899e+06	623063	11887280	16108577	5.17084e+06	723687	624030	1.71798e+06	7.88931e+06	10023161	2.51723e+06	935570	52025408	15709536	13806408	2.87751e+06	4640516	35433980	8583421	6.70181e+06	2.01195e+06	2.31739e+06	42498740	5.02839e+06	4620017	1.87054e+06	1.98435e+06	13245144	8.84502e+06	7.17334e+06	5.40342e+06	4.2014e+06	6.83102e+06	3.76975e+06	7660465	4.08517e+06	2.95418e+06	8.01748e+06	2149892	6.209e+06	2.00962e+06	2162969	30801126	11873866	10166513
Haptoglobin	HP	1.86928e+07	1.34388e+07	4.13924e+06	5.9509e+06	1.56478e+07	8203659	7.94402e+06	1.98284e+06	1.957e+06	2.06935e+06	8.86549e+06	3.89474e+06	2521662	1.50005e+06	1.85333e+06	1.32518e+07	8.10048e+06	3.21873e+07	1.87911e+08	3.28435e+08	5.13497e+06	6.68869e+06	7.31343e+06	2.9039e+07	9.74647e+07	11915665	2.54348e+07	5.78644e+07	1.5317e+08	286035299	2.10438e+07	7.98242e+06	3203603	1.04591e+07	6.50489e+07	1.12496e+07	6.63917e+06	8.30347e+06	4.40369e+07	1.07344e+08	9.61867e+06	2.32189e+06	6.70284e+06	3.30632e+07	7.91493e+07	8.20116e+06	4.60624e+06	6.45267e+06
Hepatoma-derived growth factor	HDGF	1.1168e+07	3.00239e+07	9.97488e+06	494784	628990	8.10642e+06	3.28128e+07	6.51701e+06	86412.5	245174	92155.9	6.03962e+06	11726695	1.49908e+06	713283	9.49452e+07	22211372	1.94405e+07	1.00191e+06	3.08427e+06	5.69406e+07	8.95687e+06	8.58378e+06	373502	1.20125e+06	8.6929e+07	8.8504e+06	2.91915e+06	769824	835382	6.8553e+06	6.81726e+06	1.4293e+07	1.34617e+06	1.09868e+06	5.40994e+06	3.08725e+06	5.14316e+06	1.55742e+06	948483	8.60516e+06	1.03832e+06	7.25256e+06	663977	474775	4.9157e+07	1.99406e+07	2.00554e+07
Pentraxin-related protein PTX3	PTX3	9.11893e+06	1.12287e+07	256702	8.55284e+06	1.76562e+07	5.02956e+06	5.96525e+06	317711	1.04854e+07	9.02981e+06	1.0778e+07	3.0654e+06	635352	4.47014e+06	64677.1	698220	1.56351e+07	1.05737e+06	3.2485e+07	3.11689e+07	1.49744e+06	6.01053e+06	592383	9.26697e+06	3.27905e+06	1.64825e+06	5.87708e+06	3.83836e+06	2.23046e+06	6.16741e+06	6.92874e+06	8.12543e+06	1.59624e+06	2.41769e+07	2.16606e+07	332249	3.28931e+06	7.85069e+06	3.06727e+06	21260131	603726	63146.8	946245	7.83586e+06	1.08169e+07	50470678	3.45483e+07	36769806
Uncharacterized protein	SH3BGRL3	45934064	6.07414e+07	4.1082e+07	9.75882e+06	11156521	25628122	3.38878e+07	2.06047e+07	5.36744e+06	4.3077e+06	9.17602e+06	18735238	3.07724e+07	9.26205e+06	6.05904e+06	2.32741e+08	9.09845e+07	1.0904e+08	54454172	8.07362e+07	1.16921e+08	3.23045e+07	4.28844e+07	19971068	2.45062e+07	1.13529e+08	1.91556e+07	2.23742e+07	1.27401e+07	1.68654e+07	5.8129e+07	5.95725e+07	9.94008e+07	53191788	55760288	2.79879e+07	2.2845e+07	5.29418e+07	29697760	3.25879e+07	2.7296e+07	8421065	3.80614e+07	1.45154e+07	1.81408e+07	1.31409e+08	8.26394e+07	83952912
Glypican-1	GPC1	2.09874e+07	1.93956e+07	1.28474e+07	2.24688e+07	3.47826e+07	7.16482e+06	1.0607e+07	7.09888e+06	8.02648e+06	8.00114e+06	6.11875e+06	7.33337e+06	5.62417e+06	3.87066e+06	5.41221e+06	5607362	160206	5.54593e+06	1.96277e+07	2.63062e+07	896508	469573	1.176e+06	3.80339e+06	6.61977e+06	284031	342054	1.58315e+06	2.91162e+06	6.60848e+06	6.3191e+06	3310162	4.56087e+06	1.26935e+07	2.39062e+07	1.22725e+06	1.83043e+06	803321	2.89554e+06	6.3002e+06	199176	166038	250544	2.1951e+06	3.06971e+06	596699	599312	709422
Complement C3	C3	8.65951e+06	3.58824e+06	747973	488045	877879	7.93114e+06	3.1622e+06	692467	300526	509413	1.99939e+07	2.20371e+06	483144	223260	195729	37176507	1.90727e+07	1.9833e+07	9.38067e+06	1.23175e+07	1.61749e+07	8.44313e+06	7.70232e+06	4.23098e+06	4.46528e+06	3.08414e+07	8.18237e+06	7.26067e+06	6.73591e+06	5.16791e+06	3.39065e+07	2.59921e+07	7.52048e+06	7.96913e+06	9.08699e+06	1.543e+07	9.43632e+06	5.71564e+06	6.26033e+06	6.42222e+06	2.43448e+07	5.64878e+06	5.99798e+06	5.35587e+06	5.91983e+06	2.65326e+07	1.83199e+07	1.08838e+07
Chitinase-3-like protein 1	CHI3L1	1.4241e+08	5.65017e+07	2.85374e+07	9.06606e+06	6.88049e+06	1.31e+08	4.95902e+07	2.52238e+07	1.79717e+07	8.76733e+06	1.08698e+08	2.27296e+07	9.41565e+06	3.81407e+06	1.91878e+06	1.79842e+09	4.24657e+09	7.08121e+09	5.41996e+09	4.53516e+09	5.16134e+08	1.27781e+09	2.99376e+09	3.12371e+09	3.49521e+09	1.39824e+09	2.56213e+09	3.71261e+09	2.69957e+09	2.46824e+09	1.41798e+09	2.22621e+09	3.2828e+09	3.76827e+09	3.04782e+09	5.1765e+08	1.24666e+09	2.11932e+09	3694399069	4.63798e+09	7.12428e+08	8.82848e+08	2.09242e+09	2.23848e+09	2.79852e+09	502669222	6.98841e+08	1.28603e+09
Heat shock protein HSP 90-beta	HSP90AB1	534898	938249	851606	449267	557620	841614	4.41099e+06	2.22979e+06	274982	194496	429691	3.10415e+06	4.6602e+06	990319	48378.2	3.63838e+07	1.26017e+07	1.08696e+07	1.0181e+06	490585	2.5051e+07	6.8158e+06	9.52588e+06	1.52943e+06	492114	3.29999e+07	3.54188e+06	1.94341e+06	349383	2.16159e+06	911692	3376420	7.30094e+06	1.51773e+06	226322	263116	2.58459e+06	6.45298e+06	823861	1.19815e+06	3.86857e+06	357815	3.72227e+06	211552	832596	1.07601e+07	8.13495e+06	5371197
Transaldolase	TALDO1	2.83232e+07	3.59503e+07	1.45059e+07	2.25187e+06	1.44568e+06	1.98001e+07	3.69649e+07	8.96151e+06	1.29431e+06	328456	3.5826e+06	1.40413e+07	1.92959e+07	3.43203e+06	2.02292e+06	1.42321e+08	3.53484e+07	2.83903e+07	8.51613e+06	7.32724e+06	7.98e+07	15767780	1.38183e+07	2.79682e+06	2.48107e+06	9.01048e+07	1.26601e+07	7.92397e+06	1.89675e+06	2.03006e+06	1.97662e+07	17553257	1.80164e+07	7.36484e+06	6.30178e+06	11156626	6152940	1.34095e+07	4.83022e+06	2.0008e+06	1.21677e+07	3.21369e+06	1.10328e+07	1.92653e+06	2.39424e+06	6.76197e+07	3.72014e+07	2.98832e+07
Uncharacterized protein	TMSB4X	6.80407e+07	9.87815e+07	3.78129e+07	3.37684e+06	128360	5.42301e+07	5.91554e+06	2.24281e+07	2.62993e+06	2.07973e+06	1.22389e+07	3.41283e+07	6.27463e+07	1.43621e+07	9.48171e+06	1.84722e+08	34557742	2.55714e+07	21805395	3.07872e+07	1.85302e+08	2.03146e+07	1.72575e+07	7966399	1.81947e+07	2.59818e+07	1.07292e+07	1.01848e+07	1.44875e+06	5.33611e+06	42148185	7.16327e+06	1.92712e+07	1.18198e+07	1.89278e+07	2.75425e+07	6.69966e+06	2.18007e+07	6.11914e+06	1.2438e+07	23642732	1.13558e+06	1.04715e+07	3.04313e+06	4.52661e+06	2.09901e+08	7.71644e+07	52387453
Protein S100	S100A1	3.18233e+06	7.54426e+06	1.60706e+06	1.73487e+06	2.11758e+06	1.7982e+07	4.18215e+07	8.28333e+06	4.37154e+06	6.67224e+06	230751	782349	1.26388e+06	1.06083e+06	766131	10810063	5.49493e+06	7.81185e+06	3.36433e+06	2.96589e+06	45569476	1.87258e+07	1.42836e+07	4.53349e+06	6.2066e+06	9.91836e+06	4.00911e+06	811393	1435510	801971	4.46875e+06	3.57446e+06	2.33959e+06	2.52252e+06	2.46541e+06	1.23485e+07	1.21172e+07	7.38502e+06	9.53481e+06	6.56756e+06	105883	422737	2.43389e+06	252399	244312	6.59985e+06	7.53502e+06	3.25882e+06
Dihydropyrimidinase-related protein 2	DPYSL2	1.01614e+09	1.34531e+08	1.30211e+09	8.7877e+07	9.57365e+08	7.86936e+08	2.93986e+07	7.91827e+08	5.11248e+06	4.09169e+08	1.19658e+09	3.41395e+08	9.75103e+08	3.97876e+08	3.6192e+08	1.08652e+09	7.05237e+07	8.77267e+08	2.51613e+07	3.94018e+08	8.94975e+08	1.63522e+08	7.93368e+08	5.74823e+06	1.42492e+07	5.815e+08	1.99958e+07	2.37789e+08	3.32623e+06	1.10551e+07	1303368884	4.31565e+07	8.29304e+08	2.7148e+08	209713780	6.53089e+08	8.75434e+06	7.14289e+08	1.91913e+07	1.73069e+07	6.78614e+08	1.40411e+08	6.02349e+08	8.15835e+06	1.37794e+07	1.28762e+09	2.18604e+08	9.56337e+08
Prostaglandin-H2 D-isomerase	PTGDS	9.53202e+06	15773142	4.97406e+06	1.39686e+07	1.12619e+07	1.02243e+07	7.29895e+06	1.13302e+07	2.32448e+07	2.39924e+07	936949	4.36219e+06	6.79572e+06	6.34504e+06	7.42862e+06	1.20132e+07	20617503	8.60755e+07	9.69136e+07	1.12614e+08	2.19486e+07	4.13102e+07	9.28427e+07	121679598	134555322	8.79055e+06	2.34809e+07	6.07748e+07	78538973	121634116	735399	3.80933e+06	1.36252e+07	1.77266e+07	3.77282e+07	4.05755e+06	1.03696e+07	3.33498e+07	8.32004e+07	148136495	251872	275639	5.0398e+06	2.57171e+07	4.74025e+07	715765	1.17929e+07	1.05361e+07
Connective tissue growth factor	CTGF	285357	7.08066e+06	2.33766e+06	198045	1.49708e+06	1.76345e+06	3.04641e+07	1.21753e+07	4.24137e+06	2.90919e+06	867464	7.40333e+06	1.2737e+07	3.88361e+06	1.14941e+06	3.90654e+07	1.12109e+07	2.36132e+06	1.82635e+06	2.27186e+06	4.66174e+07	1.06972e+07	7.08051e+06	3.09207e+06	3.60544e+06	3.76601e+07	7.33992e+06	2.94082e+06	1.43135e+06	2.16327e+06	1.05047e+07	1.04535e+06	1.21219e+06	1.68562e+06	2.89478e+06	9.55514e+06	2.43455e+06	6.83222e+06	7.39583e+06	6.32028e+06	4.80611e+06	355152	119204	2.38686e+06	2244799	9.61874e+08	3.69068e+08	3.00105e+08
Leukocyte cell-derived chemotaxin-2	LECT2	7.01476e+07	5.10356e+07	4.81362e+07	4.15986e+07	4.08406e+07	6.54763e+07	4.2184e+07	4.014e+07	3.04324e+07	2.23434e+07	5.09841e+07	2.51093e+07	2.55732e+07	1.14723e+07	9.6552e+06	1.1854e+08	8.30177e+07	5.74303e+07	3.27727e+07	5.36398e+06	4.80899e+07	3.40878e+07	3.39389e+07	2.66184e+07	1.84841e+07	36729112	1.61519e+07	1.82272e+07	5.88249e+06	3.75877e+06	1.2082e+08	9.40093e+07	6.5887e+07	5.0165e+07	2.45166e+07	5.47559e+07	4.89488e+07	42329594	3.94939e+07	2.93099e+07	4.59333e+07	1.37368e+07	1.79206e+07	1.29794e+07	1.06241e+07	9.604e+07	6.01491e+07	57008499
ADM	ADM	195235766	2.64114e+08	157885677	1.40577e+08	216637004	1.94731e+08	1.67157e+08	1.38263e+08	1.10542e+08	8.78957e+07	1.86237e+08	1.63444e+08	1.88388e+08	1.24318e+08	9.68841e+07	3.99401e+07	8.93806e+07	160551896	161828059	225190455	7.62698e+07	7.60743e+07	1.16477e+08	1.08358e+08	166868065	23425569	3.15016e+07	7.00993e+07	6.70452e+07	121250583	5.9936e+07	1.04132e+08	1.17905e+08	1.99275e+08	2.55714e+08	8.91511e+07	9.02362e+07	1.095e+08	144909028	2.23925e+08	5.27927e+07	4.65933e+07	1.28468e+08	9.82752e+07	1.94927e+08	1.10669e+08	6.21098e+07	7.41635e+07
Procollagen-lysine,2-oxoglutarate 5-dioxygenase 1	PLOD1	1.44337e+08	2.31558e+08	1.67541e+08	1.59035e+08	1.87305e+08	9.84323e+07	1.54597e+08	9.66263e+07	7.86228e+07	6.27179e+07	1.09811e+08	1.29184e+08	1.2244e+08	9.53552e+07	7.54605e+07	2.33398e+08	8.35079e+07	9.08176e+07	7.24623e+07	9.60572e+07	1.64175e+08	8.91379e+07	66870620	4.48928e+07	7.61849e+07	1.6361e+08	4.41177e+07	4.34926e+07	3.73087e+07	5.80842e+07	1.328e+08	7.03252e+07	9.29693e+07	5.57739e+07	8.80865e+07	1.4449e+08	7.84126e+07	5.79016e+07	6.389e+07	6.62814e+07	1.1586e+08	2.7995e+07	4.39349e+07	3.09468e+07	3.93804e+07	2.75595e+08	1.94636e+08	1.71388e+08
Peroxiredoxin-6	PRDX6	2.11288e+06	4.04953e+06	1.87518e+06	970302	1.02979e+06	1.76629e+06	1.11764e+07	698479	433075	179459	828303	1.76695e+06	2.59865e+06	407830	869948	9.9421e+06	3.0556e+06	3.58642e+06	1.58418e+06	417602	1.05368e+07	2.52508e+06	2.6692e+06	509295	1.93749e+06	19524998	3.75071e+06	2.64959e+06	906287	1.23097e+06	2.12743e+06	2.21601e+06	829291	1.69204e+06	2.0209e+06	1.98757e+06	689766	2.05194e+06	2.5805e+06	1.38965e+06	2533183	92422.1	840894	1.0558e+06	455194	5.39493e+06	3.2332e+06	3.54334e+06
Thioredoxin	TXN	2.33888e+07	14007163	28709301	1.35838e+07	3499823	16941156	6.31098e+06	1.18456e+07	758993	404950	3168271	4.03923e+06	1.87011e+07	8.67798e+06	4.1042e+06	65094172	13691877	4.99233e+07	6.77414e+06	1.71341e+07	65322796	7.33315e+06	2.53188e+07	2.92569e+06	3.95895e+06	56430450	5.39214e+06	8.5232e+06	3357750	4.38638e+06	2.37704e+07	11507959	5.69666e+07	1.21685e+07	7967185	11895806	3.63427e+06	20570357	5842882	5574764	17241740	2.85138e+06	26903620	3335844	5.93499e+06	71955554	10699076	3.65287e+07
Adenylate kinase isoenzyme 1	AK1	6.61742e+06	7.65841e+06	3.56306e+06	931990	422387	5.1549e+06	8.66628e+06	2.83599e+06	805564	690166	786305	3.7811e+06	4.97331e+06	1.29593e+06	829107	21103024	7.06969e+06	7.2683e+06	610857	760615	1.99956e+07	4.50827e+06	3.43452e+06	879122	1.68742e+06	2.61323e+07	2.70769e+06	1.7965e+06	947291	696378	1.57173e+06	2.57156e+06	3.2965e+06	1025552	1.76519e+06	2.95039e+06	2.2262e+06	3.61709e+06	2291684	1.36286e+06	3.08968e+06	413733	2.21751e+06	579273	1.1125e+06	1.81927e+07	7.7518e+06	8.35036e+06
Prothymosin alpha	PTMA	2698917	1.76768e+06	611717	921293	581062	2.74724e+06	1.93052e+06	1.42294e+06	525018	121763	812035	1.06951e+06	1.49729e+06	51954.7	174033	24900502	7297267	3.70572e+06	534827	346835	9.16555e+06	1.9472e+06	1.11761e+06	416084	129275	9.19615e+06	386339	1.10567e+06	246804	196303	1.00963e+07	3.40489e+06	3298403	484691	849264	3.21593e+06	1.23925e+06	2.85613e+06	683442	459214	2.59059e+06	444745	1.20899e+06	798186	319489	1.24506e+07	6.32677e+06	3.57885e+06
Beta-2-microglobulin	B2M	2.81135e+07	3.95225e+07	3.22741e+07	3.51385e+07	4.90479e+07	12682550	16182799	1.54616e+07	1.55028e+07	12360010	1.06421e+07	9.05662e+06	1.62372e+07	1.39504e+07	1.05793e+07	1.07918e+08	1.57418e+08	175709109	1.73063e+08	1.41403e+08	4.63948e+07	5.48412e+07	5.71086e+07	6.33184e+07	6.78303e+07	5.09669e+07	4.64371e+07	4.08932e+07	3.79599e+07	4.77353e+07	217884601	119962654	1.10246e+08	133113505	1.27735e+08	8.29177e+07	4.79292e+07	5.75613e+07	9.23117e+07	115240458	6.6044e+07	1.95951e+07	3.56186e+07	4.08963e+07	5.57892e+07	42496289	49124253	4.16813e+07
Collagen alpha-1(I) chain	COL1A1	5.04008e+08	4.93642e+08	4.31603e+08	5.8938e+08	6.89611e+08	6.03516e+08	4.73194e+08	4.00978e+08	4.58146e+08	4.16245e+08	5.51429e+08	4.31226e+08	3.43257e+08	3.07713e+08	2.56293e+08	1.92137e+08	3.25164e+08	7.27963e+08	1.24529e+09	1.46923e+09	1.85235e+08	1.07332e+08	2.0153e+08	3.69158e+08	7.37048e+08	1.37487e+08	1.29378e+08	2.36778e+08	3.04611e+08	4.44404e+08	4.05589e+08	2.86627e+08	3.44665e+08	7.13651e+08	9.25163e+08	3.18512e+08	2.73257e+08	2.32456e+08	5.36318e+08	6.81778e+08	2.95718e+08	1.20932e+08	1.38715e+08	1.16953e+08	3.15981e+08	6.1431e+08	321657302	4.27675e+08
Collagen alpha-1(II) chain	COL2A1	4.89574e+10	3.26388e+10	2.90273e+10	3.2616e+10	5.30835e+10	3.46188e+10	2.59689e+10	1.85094e+10	2.1443e+10	2.17956e+10	4.26573e+10	1.71883e+10	1.66582e+10	1.50259e+10	1.48879e+10	1.60651e+10	4.64277e+09	1.07269e+10	2.40351e+10	3.40082e+10	1.08384e+10	3.29993e+09	4.23412e+09	7.70571e+09	9.67423e+09	8.79951e+09	2.09664e+09	4.10962e+09	6.77565e+09	9.12099e+09	2.16523e+10	1.31616e+10	1.83987e+10	1.97136e+10	2.47385e+10	1.54227e+10	1.21882e+10	8.67838e+09	1.40626e+10	1.77533e+10	1.21365e+10	3.712e+09	6.49442e+09	6.28733e+09	1.07572e+10	3.03708e+10	9.35652e+09	1.48847e+10
Collagen alpha-2(I) chain	COL1A2	8.00548e+06	1.30055e+07	2.27221e+07	3.58597e+07	6.64965e+07	1.33206e+07	3.32676e+07	2.1712e+07	3.34656e+07	3.60353e+07	2.66367e+07	296522	724472	2.11766e+06	2.53441e+06	5.91972e+06	5.84137e+07	1.41594e+08	1.45662e+08	1.85916e+08	1.01411e+07	5.4074e+06	1.8202e+07	4.89385e+07	1.857e+08	1.43132e+07	3.06429e+07	4.94592e+07	5.67208e+07	7.29003e+07	9.71646e+06	1.66542e+07	3.19266e+07	9.02257e+07	9.43077e+07	9.86395e+06	1.77806e+07	1.6934e+07	5.55052e+07	6.86639e+07	2.26624e+06	1.30785e+06	5.77627e+06	5.54552e+06	1.24754e+07	1.17757e+07	2.77627e+06	5.20851e+06
Annexin A2	ANXA2	1.90802e+07	4.15634e+07	6.93567e+07	9.59109e+07	7.91521e+07	1.28204e+07	2.4322e+07	4.44737e+07	6.61982e+07	4.93858e+07	1.56688e+07	2.46404e+07	4.4925e+07	4.53073e+07	2.75376e+07	1.0384e+08	2.04306e+08	2.14226e+08	1.71717e+08	8.72114e+07	2.51684e+07	8.44253e+07	1.34829e+08	1.01787e+08	7.67039e+07	5.92481e+07	9.10624e+07	1.034e+08	7.18109e+07	5.83563e+07	1.824e+08	2.20399e+08	1.96712e+08	1.72247e+08	1.53141e+08	1.01813e+08	1.21515e+08	9.40504e+07	1.41323e+08	1.0099e+08	1.32156e+08	77275863	8.7261e+07	9.48416e+07	7.79496e+07	1.28053e+07	1.39704e+08	135947994
Clathrin light chain A	CLTA	2.69079e+06	1.49686e+07	8.50255e+06	2.50526e+06	565571	1.7693e+06	1.05458e+07	6.47632e+06	1.73455e+06	717587	1.40589e+06	2.87254e+06	4.8419e+06	2.02476e+06	379880	26900833	22031564	13877067	3.18846e+06	2.09458e+06	15749738	1.70465e+07	7.86939e+06	2.56143e+06	1.75493e+06	1.67652e+07	7.34289e+06	3.37751e+06	1.27042e+06	1447787	16860760	1.07829e+07	10490960	6.5585e+06	4.46437e+06	12277117	4.58847e+06	5718272	4.09516e+06	2.47849e+06	1.01396e+07	2.24745e+06	5.03721e+06	2.07182e+06	1.89811e+06	1.28715e+07	28530962	10889030
Acyl-CoA-binding protein	DBI	1.43587e+07	2.19045e+07	1.11135e+07	257887	2.40069e+06	1.16461e+07	2.30085e+07	7.27818e+06	1.09188e+06	433322	792727	1.19784e+07	1.30015e+07	2.39069e+06	642146	5.3904e+07	2.10888e+07	3.09978e+07	5.07871e+06	11430425	6.41329e+07	1.59758e+07	1.43033e+07	6.6067e+06	7.40441e+06	7.26972e+07	8.39812e+06	9.05637e+06	5.45232e+06	6.15142e+06	1.45059e+07	6.79635e+06	1.51712e+07	6.38634e+06	9.36519e+06	9.63237e+06	6.61291e+06	1.17609e+07	1.11709e+07	6.64464e+06	1.01776e+07	2.77781e+06	1.02518e+07	4.78708e+06	6.68554e+06	5.43228e+07	3.07777e+07	3.28472e+07
Vitamin K-dependent protein S	PROS1	5.38929e+07	73931404	4.54154e+07	6.40756e+07	1.15757e+08	1.64672e+07	3.531e+07	1.99089e+07	2.08159e+07	2.17736e+07	4.2171e+07	3.91185e+07	2.97616e+07	3.17854e+07	3.25774e+07	1.72241e+07	1.94478e+07	2.43355e+07	38274312	3.82123e+07	1.36168e+07	8.73656e+06	2.90272e+06	9.32766e+06	1.22713e+07	1.65284e+07	7.26782e+06	8.32992e+06	1.88508e+07	2.33603e+07	18583000	1.52254e+07	1.08317e+07	1.83831e+07	2.43364e+07	9.48931e+06	1.2719e+07	3.63529e+06	7.18456e+06	6.04785e+06	5.06458e+06	5.53445e+06	5.43196e+06	1.26115e+07	1.46884e+07	1.0585e+07	1.49e+07	5.65584e+06
Insulin-like growth factor II	IGF2	7.14712e+06	8.10022e+06	1.41722e+07	7.5249e+06	2.14631e+07	6.32204e+06	12300429	1.34311e+07	6.06548e+06	7.14643e+06	5.06313e+06	14514441	1.45932e+07	8.32899e+06	10281826	8.26903e+06	6.68885e+06	4.09552e+06	2.98328e+06	5.97638e+06	3.68925e+06	7.31431e+06	2.05319e+06	5.04168e+06	8.47829e+06	6.8123e+06	6.87588e+06	4.80854e+06	6.86297e+06	7.10691e+06	5.93827e+06	1.83169e+06	4.11017e+06	2.9123e+06	1.40063e+06	3.2782e+06	5.73312e+06	493121	2.94318e+06	1.57327e+06	7.80923e+06	2.71774e+06	1.26368e+06	4.43288e+06	5.18952e+06	1666284	2.54025e+06	1.84438e+06
Matrix Gla protein	MGP	443394125	506320106	347861778	3.94582e+08	316675840	2.1832e+08	2.73701e+08	1.40618e+08	274611077	2.29861e+08	2.41345e+08	2.5723e+08	2.3987e+08	2.4854e+08	2.38786e+08	221510681	1.53593e+08	127615293	262681674	239421721	9.63584e+07	1.13058e+08	9.95257e+07	1.39959e+08	1.53e+08	8.98652e+07	5.64588e+07	8.33775e+07	8.83871e+07	1.15185e+08	2.42024e+08	235543553	1.21931e+08	2.26212e+08	2.21958e+08	1.75016e+08	1.80896e+08	1.3928e+08	190680611	215365949	1.29542e+08	6.25336e+07	6.47083e+07	1.13407e+08	1.32033e+08	1.69781e+08	2.79017e+06	5.7577e+06
Cathepsin B	CTSB	6.79223e+06	2.01134e+07	1.32536e+07	1.79754e+07	1.25274e+07	6.72477e+06	1.29121e+07	7.22258e+06	1.45164e+07	3.59893e+06	1.1163e+07	1.10223e+07	1.12896e+07	6.53706e+06	5.1336e+06	5.10306e+07	8.66377e+07	3.4982e+07	3.99201e+07	2.70289e+07	4.75256e+07	4.69778e+07	3.14228e+07	2.37801e+07	2.26665e+07	3.78593e+07	2.84229e+07	2.22832e+07	1.48733e+07	2.06284e+07	5.76407e+06	2.16754e+07	1.73524e+07	3.17728e+07	3.23078e+07	7.21251e+06	1.47517e+07	1.62646e+07	2.27372e+07	2.78533e+07	1.2534e+07	5.44302e+06	1.25309e+07	1.73022e+07	2.91148e+07	7.7802e+06	3.74813e+07	8.62913e+06
Inhibin beta A chain	INHBA	908719	1.10903e+06	683599	176954	234039	146017	2.5687e+06	246890	14965.8	83339.8	119399	7138618	432587	157384	379778	1.0458e+08	3.99311e+07	3.16616e+07	3.50884e+07	4.53204e+07	4.1931e+07	1.38264e+07	1.85309e+07	6.38286e+07	7.20137e+06	45709648	1.16408e+07	1.20136e+07	5.33357e+06	5.17367e+06	1.99795e+08	8.82915e+07	8.55777e+07	6.60991e+07	3.61693e+07	1.29723e+08	93834934	4.57165e+07	4.20704e+07	3.00836e+07	1.12195e+08	3.93714e+07	3.44879e+07	7.66474e+07	4.05936e+07	1.05269e+07	2.04564e+06	1.2504e+06
Parathymosin	PTMS	2.30862e+07	34031412	17047262	481423	985754	14089386	15772135	11433722	1.43014e+06	820076	3652842	9.20385e+06	1.43476e+07	4.38268e+06	2.79616e+06	1.03591e+08	33180502	37732804	9115600	9.34428e+06	62229864	11956245	9.7948e+06	3.23982e+06	3.17821e+06	59163484	4192450	6.0357e+06	2.01457e+06	2.75829e+06	22079408	11906052	25921358	7238410	8.42133e+06	6.44731e+06	4.8279e+06	14849116	3409414	2.47386e+06	8.9437e+06	1.94107e+06	10236802	2.82088e+06	2.76155e+06	61232939	27634270	1.41479e+07
Heterogeneous nuclear ribonucleoprotein A1	HNRNPA1	1.8584e+07	2.25275e+07	1.32666e+07	1.33179e+06	1.40454e+06	7.87181e+06	1.68792e+07	1.23803e+07	8.65072e+06	183645	2.64119e+06	8.96152e+06	1.27518e+07	1.55615e+06	331871	1.23767e+08	3.66236e+07	3.66894e+07	2.60942e+06	2.80521e+06	6.62709e+07	2.63332e+07	1.16697e+07	3.78989e+06	2.10079e+06	7.83631e+07	1.05574e+07	1.31991e+07	1.1188e+06	620103	3.10811e+07	1.69267e+07	1.63637e+07	1.03913e+07	3.41542e+06	8512695	9.94402e+06	1.28908e+07	2.29895e+07	2.23735e+07	14163395	3.36834e+06	5.76528e+06	1.28766e+07	1.98269e+06	6.91243e+07	3.63249e+07	29449272
Histone H2A.Z	H2AFZ	1.82933e+06	1.89473e+06	3.34124e+06	993987	2.50872e+06	969521	3.99594e+06	1.47348e+06	3076858	1.59729e+06	1.06316e+06	2.21363e+06	957764	561977	1.24862e+06	1.28785e+07	1.34584e+07	1.71948e+07	1.39629e+07	1.13196e+07	4.4782e+06	7.45805e+06	1.08395e+07	11906817	12979782	5.34368e+06	6.54687e+06	9.82858e+06	8.84546e+06	6.7667e+06	1.43103e+07	29675312	13368221	1.87712e+07	1.51031e+07	7.38969e+06	1.54648e+07	1.41098e+07	27536161	1.46769e+07	5.32499e+06	5.16643e+06	9.99382e+06	1.19107e+07	12652388	2.25354e+06	8.07962e+06	12786996
Glyceraldehyde-3-phosphate dehydrogenase	GAPDH	1.49313e+07	2.4246e+07	1.48691e+07	1.63025e+07	2.26331e+07	2.07809e+07	28964885	2.27743e+07	1.56079e+07	1.17616e+07	1.86886e+06	2.01483e+07	3.59881e+07	1.37713e+07	1.13167e+07	1.92642e+08	5.66369e+07	5.7606e+07	5.54879e+07	5.85413e+07	1.03028e+08	3.64553e+07	5.15683e+07	3.57392e+07	5.2262e+07	1.37633e+08	1.56219e+07	3.2999e+07	2.76781e+07	2.82708e+07	5.35783e+07	4.88444e+07	44506687	4.80257e+07	5.77125e+07	3.69604e+07	3.73051e+07	4.78946e+07	5.89695e+07	5.08569e+07	31209170	9.09829e+06	2.47431e+07	2.57366e+07	3.32725e+07	4.86335e+07	2.96188e+07	2.91994e+07
High mobility group protein B1	HMGB1	4.72169e+06	3.31522e+07	6.25877e+06	3.78844e+06	4.58837e+06	1.65139e+06	2.53544e+07	1.46027e+07	2.41683e+06	1.63962e+06	2.68659e+06	8.73529e+06	9.92453e+06	5.53578e+06	434654	101118170	1.01194e+08	3.53477e+07	3.01155e+07	1.92339e+07	3.78021e+07	5.87111e+07	4.17378e+07	1.07702e+07	8.11579e+06	4.24525e+07	2.43445e+07	1.40517e+07	8.23748e+06	3845118	1.16867e+08	58971617	4.35803e+07	4.06781e+07	2.17345e+07	7.84919e+07	3.15535e+07	2.57869e+07	2.06965e+07	1.53681e+07	7.00988e+07	1.69633e+07	1.00313e+07	4.32576e+06	1.04568e+07	3.90996e+07	8.66784e+07	4.12711e+07
Angiogenin-1	ANG1	5.42087e+07	33589648	1.24682e+07	7.09945e+06	11635329	4.59125e+07	2.6906e+07	1.2692e+07	1.24516e+07	2.95049e+06	3.49186e+07	2.46928e+07	1.1086e+07	9.58387e+06	3.65672e+06	107349468	4.4501e+07	1.48305e+07	1.34059e+07	3.04832e+06	5.46325e+07	3.1761e+07	21415130	1.11079e+07	5.92597e+06	5.36912e+07	1.0635e+07	6.98601e+06	3.40901e+06	5.14773e+06	106383998	3.1688e+07	16401041	5.9576e+06	3.83462e+06	6.73346e+07	3.41355e+07	27691014	15444583	1.00658e+07	7.11409e+07	1.75989e+07	4.38919e+06	8.8435e+06	4.25261e+06	1.16448e+08	4.38514e+07	2.31744e+07
Protein S100-A2	S100A2	163855	879295	214722	830827	742147	117152	1.13002e+06	163717	516148	263950	664903	21477	262424	122993	320697	2.01577e+06	3.28081e+06	5261000	8.82926e+06	6.9556e+06	1.48077e+06	1.72954e+06	4.94384e+06	2.14937e+06	3.74752e+06	9.50037e+06	5.30941e+06	4.57567e+06	4792342	3.50048e+06	593631	4.51985e+06	6.73948e+06	6.93415e+06	12294486	804792	2.44658e+06	3043935	5.6393e+06	5.92358e+06	786818	935633	3.05958e+06	2.54357e+06	4.33181e+06	691622	639185	2.12006e+06
1-phosphatidylinositol 4,5-bisphosphate phosphodiesterase delta-1	PLCD1	1150123	9.3419e+06	1.73467e+06	6.96316e+06	1.7022e+07	1.01038e+07	1.61746e+06	162357	4.19166e+06	6.34686e+06	10159538	504346	3.90943e+06	6.83841e+06	7.0792e+06	3.99556e+07	2.24675e+07	2.15493e+07	15923340	336151	3.02167e+07	1.61385e+07	1.80041e+07	1.38533e+07	9.80211e+06	9.64348e+06	465820	142496	2.81694e+06	1.2333e+06	1.0915e+06	2.76592e+07	19908633	294502	842796	13012681	2.84978e+07	2.41473e+07	2.13842e+07	561807	545864	9.58522e+06	1.76623e+07	312887	1.30619e+06	2.78926e+07	17356286	4.2937e+06
Galectin-1	LGALS1	4.18774e+06	4.3936e+06	1.66745e+06	1.39051e+06	999812	3.75494e+06	2.76573e+06	2.42659e+06	868788	957894	2605902	927683	4.12117e+06	964444	655315	2.46523e+07	8.42411e+06	1.94786e+07	9.42878e+06	1.60697e+07	1.55016e+07	4.45636e+06	7.98023e+06	3.92797e+06	7.52362e+06	2.07356e+07	3.65876e+06	6772430	4.17976e+06	5.80367e+06	4.65715e+06	8.52545e+06	2.07956e+07	17356345	19386381	2643383	4.15866e+06	8.85219e+06	8.57016e+06	7.44464e+06	3.15804e+06	735160	7.24489e+06	4209715	6.35139e+06	8196137	5.05841e+06	5.20022e+06
Aspartate aminotransferase, mitochondrial	GOT2	827752	433285	5.28741e+06	3.41074e+06	4.26697e+06	610626	7.1159e+06	2.82364e+06	1.921e+06	1.55151e+06	3.15061e+06	1.76097e+06	2.10691e+06	2.10661e+06	1.4687e+06	12656819	1.40548e+07	856521	4365598	5.66767e+06	4.24784e+06	7.47432e+06	3.56815e+06	4613878	4.12377e+06	7.2384e+06	1.83707e+06	2.52013e+06	2.33827e+06	3.34311e+06	5.45004e+06	5.3546e+06	9.54161e+06	2.02577e+06	5.65807e+06	5029138	2.90898e+06	5.48033e+06	5.31278e+06	4.68283e+06	3.60466e+06	233825	1.80025e+06	3.62337e+06	2287096	2.51346e+06	1.09576e+07	652495
Alpha-2-HS-glycoprotein	AHSG	1.93554e+06	6.83927e+06	7.63903e+06	1.35686e+07	2.31151e+07	1.53358e+06	3.21376e+06	1.84626e+06	4.03294e+06	3.52862e+06	6.44339e+06	747467	1.19095e+06	1.65332e+06	1.27139e+06	1.53534e+06	851741	1.00554e+07	9.90411e+06	9.78913e+06	1.04805e+06	859123	744452	576712	837871	197887	700939	255568	1.03014e+06	2.47839e+06	697393	531631	588297	1.12942e+06	3.93466e+06	693863	401657	631466	267140	244746	489800	129871	176632	457204	188364	3.7179e+06	1.03824e+07	2.59371e+07
SPARC	SPARC	8.91553e+09	6.4957e+09	4.21038e+09	5.28127e+09	8.16345e+09	6.98361e+09	5.68141e+09	3.15433e+09	3.08098e+09	2.6187e+09	6.88586e+09	3.84345e+09	2.92597e+09	2.03965e+09	1.94238e+09	3.91818e+09	1.62844e+09	3.68332e+09	4.06578e+09	3.58151e+09	2.47155e+09	1.22036e+09	1.43702e+09	1.60549e+09	2.1503e+09	1.98773e+09	6.48844e+08	1.0129e+09	1.34238e+09	1.72523e+09	3.83619e+09	3.02066e+09	3.69845e+09	4.02685e+09	4.02834e+09	3.09418e+09	2.63838e+09	1.48281e+09	1773373078	1.69259e+09	2.05058e+09	8.48908e+08	1.1892e+09	1.1922e+09	1.42646e+09	1.01324e+10	4.00804e+09	6.17285e+09
Fibromodulin	FMOD	8.01305e+08	1.16672e+09	1.05555e+09	1.21511e+09	1.9486e+09	6.96692e+08	7.90484e+08	7.50552e+08	8.71625e+08	5.91439e+08	8.12364e+08	6.54245e+08	7.99913e+08	7.44132e+08	7.29981e+08	1.13239e+09	8.67042e+08	1.17972e+09	1.58998e+09	1.73357e+09	6.80844e+08	5.42226e+08	6.73163e+08	6.60877e+08	8.03677e+08	8.49467e+08	5.30229e+08	6.10822e+08	5.5055e+08	7.1079e+08	1.22508e+09	1.15296e+09	1391629773	1.68622e+09	1.79547e+09	7.27373e+08	7.53418e+08	7.91325e+08	1.34515e+09	1.34261e+09	8.21213e+08	3.67899e+08	5.83085e+08	6.2247e+08	8.42011e+08	9.19193e+08	6.94507e+08	7.78435e+08
Phosphatidylethanolamine-binding protein 1	PEBP1	6.55965e+07	8.52516e+07	4.50173e+07	1.30865e+07	1.20705e+07	2.8197e+07	1.14539e+08	2.07626e+07	5.99604e+06	6.38875e+06	8.90889e+06	2.9132e+07	4.28588e+07	1.12825e+07	8.0101e+06	197701350	7.52004e+07	9.62758e+07	2.62542e+07	2.7503e+07	149752862	2.23204e+07	3.32641e+07	9.96014e+06	1.08232e+07	2.31849e+08	4.24653e+07	2.91551e+07	1.37437e+07	7.83944e+06	5.79357e+07	3.15938e+07	4.44524e+07	2.21841e+07	2.75316e+07	2.81622e+07	1.16792e+07	2.33623e+07	2.4567e+07	1.21207e+07	20248088	5.02628e+06	2.01199e+07	7.25506e+06	1.16747e+07	1.35494e+08	9.74419e+07	106874384
Plasminogen activator inhibitor 1	SERPINE1	1.90734e+06	3394314	559046	897499	265965	1.96684e+06	5.64902e+06	1.89419e+06	319522	242188	402444	243032	511200	1.05252e+06	106341	16500854	12331284	1.40204e+07	2.26387e+07	7.29114e+06	9.48859e+06	8.42939e+06	6.29585e+06	7.91739e+06	9.50265e+06	1.13051e+07	7.8219e+06	609487	1.50283e+06	488122	3.96822e+07	1.44834e+07	1.21676e+07	1.67259e+07	1.44933e+07	2.3857e+07	1.05561e+07	9.23142e+06	1.14298e+07	1.09546e+07	1.87473e+07	4.42941e+06	3.43712e+06	6.76737e+06	6.85926e+06	2.67243e+07	4.24277e+07	30333384
Vascular endothelial growth factor A	VEGFA	23627382	2.93537e+07	1.98426e+07	2.04214e+07	2.70361e+07	1.49049e+07	1.73642e+07	1.48458e+07	1.22623e+07	8.65447e+06	1.40943e+07	1.277e+07	1.74944e+07	1.10224e+07	9.46989e+06	1.28373e+07	6.64436e+06	1.31441e+07	1.31255e+07	1.94444e+07	5.87334e+06	6.17226e+06	7.79301e+06	7.69593e+06	1.00163e+07	6.25589e+06	1.41905e+06	4.65287e+06	6.04311e+06	1.14318e+07	16295054	1.15973e+07	1.37582e+07	1.6874e+07	1.79654e+07	9.85351e+06	7.97835e+06	8.45881e+06	8.80156e+06	1.40377e+07	6.54857e+06	3.3306e+06	8.99391e+06	6.5955e+06	1.04194e+07	2.87824e+06	4.20633e+06	3.34289e+06
Leukocyte cell-derived chemotaxin 1	CNMD	1.97697e+07	4.75249e+07	49549042	48655195	1.5843e+08	18666793	36012143	5.30764e+07	48832441	49034520	3.5151e+07	3.43072e+07	5.85502e+07	6.29236e+07	64989131	1.16751e+07	6.17993e+06	8609479	9011414	1.70792e+07	11195903	1.99987e+06	2.18497e+06	3287370	7.61484e+06	9.85445e+06	993484	4.46735e+06	5.75724e+06	9.51394e+06	4.08574e+07	5.07648e+06	5.62121e+06	4.4671e+06	5.70418e+06	18724334	7.83707e+06	2130094	6.29567e+06	2.63083e+06	1.84057e+07	2.71409e+06	3.90441e+06	4.03622e+06	6.48677e+06	8.66938e+06	2.55539e+06	2.87122e+06
Clusterin	CLU	2.58894e+08	2.11164e+08	2.02217e+08	1.78396e+08	3.23828e+08	2.1796e+08	2.09366e+08	1.34827e+08	1.27383e+08	1.30675e+08	1.67605e+08	1.41999e+08	1.4447e+08	1.22437e+08	1.05922e+08	3.95865e+08	4.85412e+08	6.32364e+08	5.24472e+08	5.05278e+08	3.19579e+08	4.38321e+08	4.11693e+08	4.4193e+08	3.82712e+08	3.34898e+08	3.82851e+08	2.69657e+08	2.96892e+08	2.98605e+08	2.02793e+08	2.49099e+08	2.60175e+08	2.95466e+08	3.39437e+08	1.1186e+08	1.70753e+08	2.18683e+08	3.52966e+08	4.2483e+08	1.00298e+08	7.68307e+07	1.35771e+08	1.64279e+08	222597920	2.19936e+08	2.47146e+08	2.52779e+08
Heat shock cognate 71 kDa protein	HSPA8	8.42509e+06	2.20348e+07	1.26419e+07	5.81533e+06	7.6934e+06	1.15741e+07	18895445	9.78778e+06	1.48907e+06	2.0061e+06	4.93575e+06	8.82766e+06	1.24241e+07	4.58068e+06	1.39002e+06	1.67884e+08	7.08621e+07	5.44101e+07	2.68522e+07	2.39754e+07	8.9652e+07	27811114	3.85611e+07	1.41655e+07	1.58652e+07	9.50585e+07	2.00064e+07	2.11208e+07	7.53838e+06	1.03143e+07	3.88099e+07	3.83781e+07	4.84985e+07	2.83178e+07	2.78857e+07	2.19617e+07	1.8006e+07	3.07238e+07	1.91403e+07	1.62489e+07	2.37588e+07	7.36065e+06	2.09208e+07	1.04818e+07	1.08176e+07	5.04202e+07	3.10884e+07	3.00095e+07
Rho GDP-dissociation inhibitor 1	ARHGDIA	3.7808e+06	8.24139e+06	2.56044e+06	394863	533789	4.6528e+06	8.65884e+06	3.93092e+06	316255	582499	989628	3.58595e+06	9.03536e+06	1.6653e+06	364334	4.27794e+07	1.65606e+07	1.28083e+07	4.14959e+06	4.05613e+06	3.31869e+07	6.22473e+06	8.10693e+06	2.67339e+06	3.01595e+06	3.73041e+07	4.79269e+06	4.92194e+06	1.66851e+06	2.94871e+06	5.08358e+06	5.23197e+06	1.17831e+07	4.12917e+06	8.32496e+06	2.69882e+06	2.76059e+06	8.47163e+06	3.2049e+06	3.01003e+06	4.08379e+06	1.60078e+06	4.97342e+06	4122764	4.21739e+06	19191608	1.44618e+07	1.36152e+07
L-lactate dehydrogenase A chain	LDHA	53350937	1.67004e+08	7.38774e+07	1.956e+07	1.30074e+07	6.57889e+07	1.35199e+08	5.10196e+07	1.1959e+07	1.0305e+07	7.48068e+06	5.2533e+07	6.83395e+07	2.36651e+07	1.36782e+07	3.83383e+08	1.72749e+08	2.32509e+08	103546703	1.17193e+08	2.89512e+08	8.87821e+07	1.1261e+08	52634913	7.48563e+07	2.99206e+08	5.38817e+07	8.01266e+07	4.3569e+07	6.17355e+07	8.27684e+07	1.32251e+08	2.37972e+08	1.40707e+08	1.41839e+08	4.82692e+07	7.08745e+07	1.51862e+08	9.91714e+07	9.42671e+07	3.93787e+07	2.68523e+07	9.48377e+07	5.23539e+07	5.58584e+07	2.08094e+08	9.5744e+07	8.3361e+07
Metalloproteinase inhibitor 1	TIMP1	6.54959e+07	1.4457e+08	9.01103e+07	61337049	6.20424e+07	26533413	7.53151e+07	5.78191e+07	3.9074e+07	1.99734e+07	2.53157e+07	4.39105e+07	5.74397e+07	4.75489e+07	2.25624e+07	1.78843e+08	2.10331e+08	1.34267e+08	5.78945e+07	4.38412e+07	7.82841e+07	9.7689e+07	6.79801e+07	2.56096e+07	2.23797e+07	1.11209e+08	6.81902e+07	3.97681e+07	1.78932e+07	1.94669e+07	2.01728e+08	1.22421e+08	1.28271e+08	7.52143e+07	5.82783e+07	1.23523e+08	4.80402e+07	4.71114e+07	3.48388e+07	2.76487e+07	1.00195e+08	2.69722e+07	4.16404e+07	39580306	2.03996e+07	53572529	272490014	1.08708e+08
Insulin-like growth factor-binding protein 3	IGFBP3	1.10579e+06	2.07069e+06	744566	713543	239781	881228	972582	499400	563440	30690.5	321514	271853	329522	15043.5	79684.8	969283	560541	1.36196e+06	806359	707938	960150	340827	491586	399053	416288	1.46158e+06	705093	524900	292657	282116	2.96644e+07	917847	1.38454e+06	794930	711460	5.23727e+06	378216	1.48418e+06	551064	470217	5.14944e+06	255500	867162	353641	373672	517057	3.69992e+06	3.19225e+06
Transforming growth factor beta-2	TGFB2	1.24356e+06	1.52197e+06	1.19896e+06	1.41972e+06	1.0845e+06	728315	929448	640135	1.71844e+06	1.71966e+06	2.38113e+06	1.64542e+06	1.5063e+06	1.57167e+06	790204	971603	2.18516e+06	6.31854e+06	2.5005e+06	2.49808e+06	506883	1.12272e+06	1.01085e+06	2.76772e+06	3.55888e+06	412922	577112	1.69945e+06	1.80124e+06	2.59509e+06	5.26794e+06	5.89499e+06	3.9351e+06	5.74016e+06	5.78943e+06	3.05663e+06	4.56784e+06	5.88924e+06	8.91323e+06	10120565	2567053	1.86506e+06	6.2811e+06	2.19302e+06	4.80693e+06	409615	1.29642e+06	1.62076e+06
Decorin	DCN	3.3976e+08	3.06676e+08	2.51008e+08	2.28875e+08	3.308e+08	1.85511e+08	1.47952e+08	1.11334e+08	9.16469e+07	6.70894e+07	1.70384e+08	1.13854e+08	1.31109e+08	8.6093e+07	6.13879e+07	3.63379e+08	2.13568e+08	2.20576e+08	2.13305e+08	1.93585e+08	1.7101e+08	1.00352e+08	1.02789e+08	6.35969e+07	8.08028e+07	2.60073e+08	1.26328e+08	1.44802e+08	1.0232e+08	1.30769e+08	3.36828e+08	2.32087e+08	2.7793e+08	2.48622e+08	2.73126e+08	1.67344e+08	1.24774e+08	1.15864e+08	130090134	1.26562e+08	1.76125e+08	6.97067e+07	1.09249e+08	1.03202e+08	150861517	2.7815e+08	1.57487e+08	1.8031e+08
Biglycan	BGN	6.10547e+08	7.85498e+08	5.91356e+08	652770415	1126257949	7.77389e+08	9.70081e+08	6.35311e+08	6.11784e+08	6.3377e+08	4.9291e+08	4.37274e+08	5.2041e+08	4.27445e+08	4.02658e+08	6.34794e+08	4.1639e+08	5.32752e+08	6.9723e+08	8.65802e+08	6.84146e+08	5.1395e+08	5.80204e+08	5.43432e+08	7.70985e+08	5.09617e+08	3.23243e+08	3.47767e+08	3.2747e+08	4.46996e+08	8.84598e+08	744770510	7.88578e+08	840680103	1.15356e+09	9.85857e+08	7.60178e+08	6.97097e+08	1.07462e+09	1.06119e+09	5.43974e+08	2.67745e+08	378303189	3.68602e+08	5.91444e+08	5.24578e+08	4.24611e+08	4.92714e+08
Rab GDP dissociation inhibitor alpha	GDI1	5.64931e+06	8.53022e+06	3.40901e+06	228421	304540	6.28887e+06	8.10228e+06	2.12575e+06	411437	247064	914661	3.48578e+06	4.95268e+06	1.15711e+06	386949	20507717	6.10992e+06	5.99852e+06	817419	1.11087e+06	2.03248e+07	2.78573e+06	3.59711e+06	593781	852013	2.51192e+07	2.90302e+06	1.94482e+06	637767	267719	868207	2.02955e+06	3.82778e+06	328950	1.92602e+06	2.05647e+06	1.40793e+06	3.24318e+06	845838	584151	2.95581e+06	433763	2.29787e+06	474205	390267	1.28068e+07	5.12376e+06	6.70015e+06
Lactotransferrin	LTF	9.50771e+07	56172296	2.81834e+07	2.31715e+07	3.70752e+07	1.92e+07	2.39034e+07	1.45144e+07	15830628	16720243	2.13882e+07	2.81021e+07	16771943	18086102	19098588	156222590	7.62454e+07	3.99194e+07	3.22428e+07	32976278	3.33862e+07	2.74155e+07	1.95052e+07	1.30449e+07	1.88612e+07	3.82906e+07	19093529	1.26632e+07	1.92709e+07	3.53634e+07	1.31883e+08	7.58966e+07	37625777	3.04642e+07	2.2137e+07	2.97276e+07	2.68862e+07	20378996	1.52434e+07	2.1882e+07	3.62853e+07	1.79431e+07	17195402	1.45362e+07	20227838	1.32121e+08	6.37362e+07	3.13054e+07
Collagen alpha-1(XII) chain (Fragments)	COL12A1_2	5.26779e+06	6.78989e+06	4613188	4.80358e+06	6.26147e+06	2.88398e+06	894970	2.20782e+06	1.56086e+06	1.47296e+06	2667735	1.5764e+06	1.84483e+06	1.7427e+06	1.28871e+06	1.00805e+07	5.92688e+06	8.84779e+06	7.95296e+06	9.52155e+06	2.67869e+06	2.68005e+06	1.36951e+06	3.39e+06	2860420	2.4514e+06	1.04395e+06	1.12018e+06	1.83247e+06	1.94305e+06	1.23204e+07	6.86426e+06	1.02254e+07	9.84305e+06	9099519	4309071	3.7126e+06	1.51581e+06	4379515	4.40347e+06	1399000	774368	4592731	2.88522e+06	3.2945e+06	6853436	3.31076e+06	5.57251e+06
Cathepsin L1	CTSL2	1.40812e+06	1.7028e+06	1.46295e+06	1.28859e+06	1958785	860938	1.16169e+06	903742	539837	693150	1.58229e+06	1.4082e+06	1.38697e+06	526985	487150	1277145	1.00746e+06	1.41696e+06	1.17243e+06	922756	846180	1.07171e+06	565300	325246	432211	1.08327e+06	872486	502031	812832	566512	1.916e+06	1.87054e+06	1.16569e+06	1.28014e+06	1.24987e+06	1.62138e+06	513652	296514	678462	769403	1.61674e+06	643652	1.28912e+06	284815	977494	623901	970425	856113
40S ribosomal protein SA	RPSA	4.59948e+06	4.31898e+06	5.32868e+06	2.14033e+06	1.66399e+06	2.22423e+06	3.88306e+06	1.84855e+06	1.6893e+06	1.05104e+06	1.92048e+06	2.58496e+06	608485	1.90984e+06	969015	3.55992e+07	10071424	3.00947e+06	2.9066e+06	1.08267e+06	1.05637e+07	7160105	2.58548e+06	1.94717e+06	2.39363e+06	1.62478e+07	2.21389e+06	1.29303e+06	842042	917039	8.81735e+06	5.7451e+06	5.52646e+06	2.10387e+06	773293	4.0346e+06	2.32988e+06	2.23761e+06	1071834	284905	5.06311e+06	1.59188e+06	834793	1.03341e+06	546580	10808493	8.44775e+06	2.19924e+06
Glutathione S-transferase P	GSTP1	1.48602e+07	1.43222e+07	6.88146e+06	2.99675e+06	2.02071e+06	1.09218e+07	7.66555e+06	3.51668e+06	1.80093e+06	1076915	3.47047e+06	4229741	8.86374e+06	2.94551e+06	2.10792e+06	6.0212e+07	2.91459e+07	2.68925e+07	1.53061e+07	15463750	3.77529e+07	9.79665e+06	1.35888e+07	5.6558e+06	8.11009e+06	5.58923e+07	2.33004e+06	9.40228e+06	1.55791e+06	5.23311e+06	12179385	1.87701e+07	2.35899e+07	15931486	1.44227e+07	7.76593e+06	515266	1.29003e+07	8.72454e+06	8.41695e+06	9.46922e+06	4.16046e+06	11821672	3.67112e+06	7.29485e+06	2.66367e+07	1.49061e+07	1.46947e+07
CD9 antigen	CD9	3.97983e+06	5388318	3.03887e+06	3.07764e+06	5.97905e+06	4.27296e+06	5.14662e+06	3.38583e+06	2.97005e+06	3.26967e+06	4.13703e+06	3.1265e+06	4.55422e+06	2.73731e+06	3.02992e+06	3731756	5.21941e+06	1.80652e+07	13169012	1.74069e+07	5.1064e+06	6.10431e+06	10606073	7.9022e+06	1.10352e+07	4.0981e+06	5.57658e+06	5.97381e+06	7959960	7.4138e+06	8.82913e+06	7.33274e+06	9.79486e+06	12419729	1.67081e+07	5.66034e+06	5452372	7.74768e+06	14687583	1.44432e+07	1.66435e+06	2.70946e+06	6.30528e+06	6.46897e+06	9.38637e+06	3135852	472681	7.69125e+06
Osteopontin	SPP1	2290727	1.86945e+08	1.34508e+08	7.83896e+07	475392	1.17767e+07	184024897	9.25073e+07	4.44635e+07	2.51218e+06	905523	3.10545e+07	2.59637e+07	2.66075e+07	1.72842e+07	8.42108e+07	2.24054e+08	3.98113e+08	3.76246e+08	346584232	2.69628e+07	1.05207e+08	1.82219e+08	1.91892e+08	2.05368e+08	5.53398e+07	1.33597e+08	116695743	1.37399e+08	118673446	2.59365e+08	8.1043e+07	1.02867e+08	2.10749e+08	1.99033e+08	1.23316e+08	6.32938e+07	1.435e+08	253866020	220670760	4.36039e+07	1.82961e+07	5.43604e+07	1.15937e+08	1.41299e+08	1.68153e+07	1.05714e+08	9.20717e+07
Ezrin	EZR	3.38827e+07	6.56734e+07	5.75061e+07	2.86001e+07	2.12263e+07	2.275e+07	3.86931e+07	2.83672e+07	1.23679e+07	4791945	1.64353e+07	2.85105e+07	4.09649e+07	2.10839e+07	1.06246e+07	1.54898e+08	1.04043e+08	1.03537e+08	7.37121e+07	5.36551e+07	76590754	4.41634e+07	5.28711e+07	3.79141e+07	3.8377e+07	8.50706e+07	2.35332e+07	3.61276e+07	2.24259e+07	2.28644e+07	3.73108e+07	5.19736e+07	8.32339e+07	7.0881e+07	4.93506e+07	2.60586e+07	3.24343e+07	5.54266e+07	4.05255e+07	4.88535e+07	2.47462e+07	1.26624e+07	4.25847e+07	2.95665e+07	3.54346e+07	9.78484e+07	7.71051e+07	8.69375e+07
Cartilage oligomeric matrix protein	COMP	8.22939e+09	6.14667e+09	4.44835e+09	3.81239e+09	5.82544e+09	3.60659e+09	3.36162e+09	2.77462e+09	2188453647	1.95052e+09	4.55766e+09	2.65826e+09	2.65152e+09	1.95036e+09	1.64644e+09	9.83196e+09	5.6852e+09	7.76889e+09	7.85886e+09	8.04034e+09	3.298e+09	2.47018e+09	3.33294e+09	2.62766e+09	2.9743e+09	4.75146e+09	2.2955e+09	2.7195e+09	2.12665e+09	2.25555e+09	9.89805e+09	6.61717e+09	9.62763e+09	7.65408e+09	6.8589e+09	3.55769e+09	2.83371e+09	3.01113e+09	4.10076e+09	4.27508e+09	4.15018e+09	1.65851e+09	2.92886e+09	2.51831e+09	3.02589e+09	7.8713e+09	5.93322e+09	6.23467e+09
Protein S100-A4	S100A4	1.28605e+07	8.15686e+06	1.00245e+07	1.8614e+06	4.36485e+06	8.29484e+06	4636702	4.61032e+06	975791	949408	8.34867e+06	4.01655e+06	7.39577e+06	1.2407e+06	952722	4.35512e+07	16245840	3.74701e+07	12465597	1.66278e+07	2.07585e+07	7.22269e+06	1.63105e+07	5.22191e+06	8.47451e+06	36527886	9.43542e+06	7.52657e+06	6.68985e+06	8.19829e+06	2.84522e+07	2.07472e+07	4.72606e+07	2.32821e+07	1.90078e+07	9.4438e+06	7.73778e+06	1.92978e+07	8.87592e+06	1.1775e+07	1.73372e+07	6.19339e+06	2.97255e+07	5.47539e+06	8.74997e+06	1.53488e+07	5.69447e+06	8.10828e+06
Coatomer subunit beta	COPB2	370639	587222	432215	162527	191880	250857	379155	192887	50300.6	67099.3	107970	209403	257143	74923.6	123033	5.96107e+06	2.41688e+06	2545785	529960	1.0415e+06	1.22694e+06	1.36737e+06	1.98264e+06	136526	209428	2.1291e+06	732204	729485	129853	113096	6.77119e+06	2.56999e+06	2.20374e+06	935465	339695	2.58909e+06	857816	1.15499e+06	277775	441901	1.39481e+06	582045	648371	80421.8	308207	1.78289e+06	1.33591e+06	1.27502e+06
Brain ribonuclease	BRB	4.29105e+08	3.07703e+08	1.83358e+08	9.95774e+07	1.19762e+08	4.39539e+08	2.12772e+08	1.86164e+08	1.0817e+08	7.15826e+07	2.60662e+08	1.29027e+08	1.22613e+08	6.6036e+07	3.4366e+07	5.98453e+08	332435809	2.60362e+08	1.21591e+08	4.61924e+07	3.95397e+08	2.05337e+08	225878507	1.09833e+08	7.27115e+07	2.6968e+08	7.18584e+07	7.53725e+07	2.46547e+07	20230615	6.63521e+08	3.52201e+08	2.82319e+08	1.38842e+08	6.10465e+07	5.0149e+08	3.30716e+08	2.4959e+08	1.55538e+08	1.22308e+08	3.34193e+08	7.90721e+07	1.43164e+08	6.27063e+07	5.16642e+07	6.35936e+08	2.92736e+08	2.45296e+08
Superoxide dismutase [Mn], mitochondrial	SOD2	4.32701e+06	2202565	1.45904e+06	2.67485e+06	2.14053e+06	3.53481e+06	5.48806e+06	1.72044e+06	712787	619129	1.79206e+06	414685	1.49435e+06	179983	461531	105065511	1.41085e+08	1.62692e+08	111732924	55690117	34081801	6.06726e+07	8.80454e+07	42069667	17643345	6.20088e+07	50690546	6.29323e+07	4.7155e+07	3.16511e+07	2.30212e+07	8.93654e+07	141142526	8.07446e+07	44219800	1.06083e+07	3.72512e+07	7.6103e+07	5.53076e+07	2.54566e+07	1.40301e+07	1.34032e+07	3.73552e+07	3.74913e+07	2.08822e+07	8.95958e+06	5.18047e+07	110829023
60S acidic ribosomal protein P2	RPLP2	5.25532e+06	1.86279e+07	1.33143e+07	4.78916e+06	1.51037e+06	1.12734e+07	1.68875e+07	9.34509e+06	2.64287e+06	893910	759091	7.65169e+06	11869998	3.79226e+06	2.50806e+06	8.16917e+07	2.62576e+07	2.18327e+07	9.24338e+06	5.7641e+06	48998230	1.37895e+07	1.24583e+07	2.75827e+06	4.709e+06	69312805	1.38267e+07	1.04357e+07	2.8009e+06	4.46136e+06	1.69524e+07	1.73437e+07	1.72203e+07	1.04699e+07	9.13057e+06	1.4744e+07	8.20242e+06	7.60312e+06	6.42896e+06	4.28037e+06	1.66735e+07	5.78005e+06	9.81899e+06	2157885	7.47433e+06	3.26848e+07	2.72292e+07	1.82543e+07
Vimentin	VIM	2.66508e+08	4.01412e+08	2.43071e+08	1.20289e+08	1.37529e+08	2.92496e+08	2.51655e+08	1.62671e+08	7.33379e+07	7.16769e+07	3.27463e+07	1.03147e+08	2.36787e+08	8.44109e+07	8.22383e+07	1.61022e+09	7.57565e+08	6.59571e+08	2.89255e+08	5.01267e+08	1.03341e+09	3.80394e+08	3.57075e+08	1.17898e+08	1.51527e+08	1.04055e+09	2.52853e+08	2.03805e+08	9.22188e+07	1.57879e+08	6.75271e+08	5.70792e+08	5.94823e+08	2.97709e+08	3.55575e+08	4.19441e+08	2.45583e+08	4.81131e+08	2.0398e+08	212995647	4.6528e+08	1.46642e+08	3.35948e+08	1.20273e+08	1.8907e+08	6.82569e+08	4.62721e+08	3.47718e+08
Rab GDP dissociation inhibitor beta	GDI2	1.67206e+07	1.61019e+07	8.76427e+06	6.90038e+06	2991254	14021804	9.22384e+06	4.78518e+06	4.89151e+06	3.01607e+06	8.47125e+06	8.99749e+06	7.14105e+06	6.24885e+06	3.8193e+06	4.35791e+07	7.73122e+06	1.2378e+07	6.89377e+06	7.23578e+06	2.89631e+07	7.25402e+06	6.4018e+06	4.16401e+06	5.54542e+06	5.20322e+07	3.4526e+06	4.57852e+06	625307	3.43809e+06	1.60267e+07	2.72164e+06	4.44334e+06	4.94697e+06	6.08253e+06	8.70871e+06	4.12068e+06	6.27074e+06	3.71611e+06	4.52062e+06	1.33311e+07	1.97371e+06	6.32267e+06	1.62874e+06	3.02097e+06	1.96573e+07	8.338e+06	8.75785e+06
Acidic leucine-rich nuclear phosphoprotein 32 family member A	ANP32A	7.76291e+06	11877225	2.84251e+06	432517	966664	7.0526e+06	4.83239e+06	4.68755e+06	360696	169913	1.15263e+06	5.05927e+06	9.41882e+06	1.59054e+06	598724	48085401	1.65992e+07	1.40465e+07	5.6149e+06	3.22193e+06	3.22289e+07	4.66977e+06	6.79711e+06	409412	359470	3.07449e+07	2.5245e+06	4.58912e+06	1.52463e+06	1.83791e+06	8.00085e+06	7.54936e+06	9.59847e+06	5.33852e+06	6.98314e+06	3.5532e+06	1.93926e+06	7.39641e+06	1.49519e+06	2.1248e+06	5.18386e+06	1.42583e+06	5.90264e+06	1787660	2.6499e+06	2.88074e+07	1.64183e+07	1.44358e+07
Flavin reductase (NADPH)	BLVRB	2.68538e+06	3.92757e+06	1.27541e+06	67730.9	313416	1.82747e+06	1.41257e+06	892000	219639	152152	425934	1.06744e+06	2.64829e+06	588765	339346	2.41158e+07	4.41896e+06	6.89428e+06	447508	463882	1.21667e+07	1.12073e+06	3.4585e+06	344930	774145	1.15458e+07	491255	838642	325241	256657	2.2919e+06	1258808	2.09743e+06	515415	769947	456456	441077	2.13904e+06	836666	751803	1.23751e+06	326740	631293	373859	752032	1.30089e+07	3.73881e+06	6.3189e+06
Coatomer subunit delta	ARCN1	2019903	4.05232e+06	1.36681e+06	279778	222092	2.51108e+06	2.49505e+06	818457	57443	79463	505202	678170	398664	93191.5	101750	2.23243e+07	3.17076e+06	2.44682e+06	652497	696632	9415097	2.39362e+06	1.35116e+06	93795.9	294189	8.39666e+06	506832	599007	85250.8	185975	4.96632e+06	2.4013e+06	2.10262e+06	718676	1.22125e+06	3.95117e+06	1.21365e+06	1.74391e+06	407801	360859	1.60613e+06	156280	330340	160435	342486	1.16443e+07	4.33355e+06	1.51857e+06
Fatty acid-binding protein, epidermal	FABP5	2.06363e+07	2.80903e+07	1.15753e+07	799240	304046	1.78632e+07	1.14025e+07	7.14924e+06	158258	88534.8	955157	1.30004e+07	1.93552e+07	2.36127e+06	435317	157078600	2.93811e+07	2.96416e+07	4.77351e+06	1.02834e+06	9.26684e+07	1.06306e+07	7.30356e+06	440256	234835	8.9929e+07	6.03461e+06	3.85614e+06	1.70864e+06	478449	2.29799e+07	1.23176e+07	7.56126e+06	1.42828e+06	508838	1.00924e+07	2.52358e+06	5.23743e+06	1.75997e+06	648016	1.55531e+07	1.19838e+06	5.23489e+06	668438	578024	1.02643e+08	4.17946e+07	3.1713e+07
Growth/differentiation factor 6	GDF6	351885	1.99242e+06	884121	938384	449419	580595	773040	812182	116139	160893	332793	227512	514632	99218.5	141964	3.66397e+07	4.44641e+07	3.49601e+07	2.39979e+07	1.63079e+07	1.49342e+07	1.66943e+07	17802663	1.49746e+07	1.02569e+07	33936700	1.57383e+07	1.36591e+07	5.71606e+06	3.49969e+06	2.34843e+07	3.35744e+07	2.76128e+07	2.22782e+07	1.24103e+07	7.81052e+06	1.1496e+07	1.74939e+07	1.30724e+07	5.95872e+06	1.04515e+07	7.81783e+06	1.56035e+07	1.32656e+07	1.23836e+07	2078640	1.08037e+07	4.23472e+06
Hyaluronan and proteoglycan link protein 1	HAPLN1	7.64038e+08	7.67084e+08	6.84137e+08	5.70572e+08	1155797036	7.29401e+08	5.42396e+08	4.38295e+08	3.74248e+08	3.65162e+08	7.50679e+08	4.54118e+08	5.3429e+08	3.12893e+08	2.70042e+08	1.06502e+09	8.62805e+08	1.48604e+09	1.51732e+09	1.53134e+09	6.4663e+08	5.95618e+08	9.47873e+08	8.95586e+08	9.67751e+08	5.91056e+08	4.04556e+08	4.58668e+08	4.10185e+08	5.06443e+08	1.33422e+09	1.24252e+09	1.77553e+09	1.82146e+09	1.4247e+09	7.37713e+08	8.31674e+08	1.07884e+09	1.36976e+09	1372382766	4.5264e+08	268848558	5.31591e+08	4.59842e+08	5.64179e+08	7.07564e+08	5.89392e+08	7.54876e+08
Purine nucleoside phosphorylase	PNP	3.1485e+06	4.71692e+06	2.88757e+06	3.20814e+06	4594156	2117279	5.25378e+06	2.41596e+06	1.8249e+06	2.26573e+06	2.99804e+06	2.22838e+06	1.44822e+06	1.75022e+06	1.49715e+06	21054552	1.87677e+07	3.4374e+07	1.75497e+07	1.97646e+07	1.66235e+07	7.78281e+06	1.42611e+07	5778822	6.69785e+06	8813477	4.82682e+06	4.99061e+06	2.44081e+06	2.82434e+06	6607990	1.44421e+07	2.79278e+07	1.39621e+07	1.11261e+07	5.43512e+06	6.60398e+06	1.69323e+07	9037723	8.27927e+06	3.24905e+06	2.37091e+06	6760524	3.5397e+06	1276209	8.38914e+06	8.36321e+06	1.78581e+07
N(G),N(G)-dimethylarginine dimethylaminohydrolase 1	DDAH1	6.88095e+06	1.18734e+07	3.78451e+06	495309	334135	5.40541e+06	7.25467e+06	2.36888e+06	1.05019e+06	685769	939366	3.17144e+06	4.26101e+06	752113	1.73342e+07	3.68485e+07	10496426	6119389	4.48899e+06	2.53105e+06	2.66655e+07	5.39841e+06	4.28348e+06	1.34821e+06	1.25649e+06	3.05745e+07	1.53196e+06	3021087	881808	1.50606e+06	5.21676e+06	4.57253e+06	5.36655e+06	2.66921e+06	333297	3.43318e+06	2.99458e+06	4.18021e+06	1.38328e+06	1.60135e+06	3.24588e+06	609543	2.53389e+06	365892	1.20572e+06	2.30367e+07	1.33189e+07	5615661
Myosin light polypeptide 6	MYL6	3.03451e+06	7.60524e+06	3.67997e+06	3.02357e+06	3.87235e+06	4.60672e+06	6.43777e+06	3.7465e+06	2.72515e+06	1.25065e+06	557476	3.70764e+06	7.11921e+06	3.02431e+06	2.41704e+06	33396113	2.5754e+07	22513698	1.52813e+07	1.46563e+07	1.59475e+07	1.68536e+07	1.58858e+07	9.21684e+06	9.71109e+06	1.36839e+07	9.93147e+06	8456088	5.08816e+06	6.00119e+06	2.49357e+07	1.55335e+07	1.5574e+07	1.22133e+07	1.09739e+07	1.69086e+07	9.28617e+06	1.29471e+07	10667846	1.05758e+07	1.65746e+07	5.17851e+06	9.60781e+06	6.42832e+06	6.99578e+06	1.09595e+07	1.69426e+07	12865598
Actin, cytoplasmic 1	ACTB	6.1078e+07	7.32305e+07	5.90897e+07	1.66092e+07	2.51908e+07	4.23428e+07	6.45312e+07	3.05692e+07	1.4696e+07	1.31561e+07	2.22365e+07	4.85779e+07	50327110	2.2519e+07	1.72516e+07	2.35637e+08	8.44565e+07	9.92294e+07	4.71505e+07	5.36213e+07	169730867	7.48533e+07	6.36586e+07	3.71522e+07	4.69525e+07	253302988	65249505	4.26407e+07	2.60118e+07	2.83248e+07	9.13574e+07	5.99091e+07	9.28143e+07	4.55748e+07	4.83909e+07	6.05488e+07	4.51247e+07	4.29438e+07	4.53733e+07	3.88678e+07	7.37891e+07	2.4531e+07	4.92259e+07	2.72318e+07	2.59669e+07	133412998	6.83297e+07	7.54023e+07
Actin-related protein 3	ACTR3	1.1078e+06	2.42448e+06	1.21456e+06	508195	645132	1315361	2.2682e+06	2.43846e+06	311126	257001	623321	1.1941e+06	1.00812e+06	573956	146372	8197408	5.04485e+06	5967859	2.05031e+06	1.73545e+06	3.48103e+06	4.98528e+06	3512943	1.75436e+06	888468	8.57975e+06	1.51362e+06	2.25907e+06	1.3308e+06	1.01086e+06	3.71615e+06	2.49118e+06	8.96236e+06	2.19112e+06	1.32444e+06	3800018	2575540	4051237	1.7314e+06	1.33568e+06	4.42348e+06	2.02321e+06	1.89984e+06	1.18819e+06	702092	4.36658e+06	9236874	10328409
10 kDa heat shock protein, mitochondrial	HSPE1	4.35131e+06	17030507	4.70627e+06	1.33724e+06	1.45901e+06	4.53415e+06	1.18377e+07	5.64202e+06	319536	503957	1.50175e+06	4.25641e+06	3.57855e+06	1.00795e+06	812506	42830590	3.9339e+07	33152561	1.27602e+07	8.20432e+06	17392173	25913749	18239306	5.80903e+06	4.82262e+06	3.15276e+07	1.46304e+07	1.14155e+07	3.83366e+06	5488502	33771110	30790631	32573798	1.51359e+07	14507644	3.09184e+07	9.04264e+06	1.38617e+07	8.43879e+06	6.79188e+06	24907934	6.09154e+06	1.1745e+07	4.1081e+06	5.48423e+06	1.57674e+07	34579706	25287930
14-3-3 protein epsilon	YWHAE	6.65493e+07	1.32027e+08	6.6289e+07	1.45768e+07	1.23386e+07	5.80012e+07	1.14261e+08	3.72379e+07	5.93243e+06	6.24195e+06	5.43376e+06	4.29784e+07	7.32458e+07	1.4473e+07	7.2158e+06	3.1368e+08	1.23815e+08	1.91081e+08	6.34258e+07	7.26717e+07	3.20496e+08	6.98159e+07	8.73475e+07	2.88113e+07	3.01268e+07	3.44313e+08	5.18853e+07	4.96708e+07	2.63085e+07	2.29994e+07	8.00654e+07	7.26432e+07	1.22706e+08	5.35476e+07	6.48752e+07	4.20845e+07	2.79217e+07	6.85217e+07	3.78592e+07	3.9079e+07	4.20775e+07	1.22685e+07	6.85402e+07	2.35025e+07	2.69489e+07	2.49191e+08	1.22428e+08	1.90383e+08
Actin, aortic smooth muscle	ACTA2	7.04957e+06	8.95585e+06	7.6298e+06	2.56365e+06	6.67736e+06	7518910	1.82471e+07	2764041	4.80585e+06	3018787	3.13723e+06	12953295	4.86704e+06	5.28622e+06	9.51566e+06	3.92272e+07	1.6236e+07	8016333	6.82329e+06	6.85859e+06	3.55169e+07	1.68898e+07	1.50303e+07	1.10431e+07	1.65208e+07	6.56044e+07	1.69837e+07	1.38327e+07	1.24903e+07	9.56475e+06	1.18883e+07	8.72099e+06	14674079	4.42977e+06	6.29873e+06	1.62755e+07	1.31799e+07	10926809	1.75066e+07	1.0904e+07	1.86473e+07	6.49501e+06	7.4357e+06	1.18593e+07	8.58972e+06	1.84378e+07	1.02857e+07	7.41809e+06
Peptidyl-prolyl cis-trans isomerase A	PPIA	5.96492e+06	5.04313e+06	5.21337e+06	867542	816120	7.22142e+06	4.83955e+06	2.96347e+06	535616	283888	925450	1.78801e+06	5.81942e+06	313431	184879	6.09903e+07	28125516	16403414	6.16182e+06	2.07901e+06	4.50995e+07	5.34993e+06	8.89798e+06	1.69266e+06	3.70357e+06	2.83123e+07	1.69689e+06	4.72261e+06	477186	887551	4.49366e+06	7.77443e+06	1.33258e+07	5173817	4.95569e+06	1.00201e+06	3.38833e+06	1.56524e+07	3.55382e+06	4.5732e+06	7.70919e+06	381105	4.31988e+06	1.2478e+06	1.21353e+06	5.15774e+07	5.61484e+06	31095001
Ubiquitin-40S ribosomal protein S27a	RPS27A	7.04545e+07	6.93783e+07	2.75007e+07	1.45377e+07	5.09071e+06	2.80574e+07	7.84271e+07	2.70475e+07	8.35098e+06	4754680	2.47626e+07	4.45898e+07	4.47901e+07	1.46678e+07	1.10347e+07	8.24065e+07	3.60373e+07	3.11337e+07	2.32536e+07	15433288	8.79866e+07	2.49721e+07	1.97739e+07	5.97157e+06	5.95638e+06	8.75871e+07	28237052	1.13512e+07	7.9749e+06	5.15067e+06	4.25351e+07	4.82592e+07	48871897	3.02326e+07	1.67361e+07	2.32948e+07	3.06891e+07	3.57256e+07	2.29226e+07	1.41269e+07	2.41614e+07	1.45415e+07	24895815	1.40984e+07	1.6585e+07	5.09982e+07	4.45695e+07	30062423
14-3-3 protein zeta/delta	YWHAZ	6.74949e+07	1.1559e+08	4.81889e+07	1.79197e+07	1.01928e+07	3.81919e+07	8.20191e+07	3.23795e+07	7.82836e+06	6.70682e+06	1.26734e+07	4.27452e+07	8.20295e+07	2.05652e+07	1.24765e+07	3.26177e+08	1.31003e+08	1.25561e+08	6.0327e+07	6.66189e+07	239140750	5.32804e+07	7.01093e+07	2.61203e+07	3.4646e+07	2.40275e+08	2.82886e+07	4.23313e+07	1.70207e+07	2.238e+07	6.98201e+07	7.64285e+07	1.0534e+08	5.86222e+07	64456134	3.88637e+07	3.26794e+07	7.02184e+07	2.96715e+07	3.82188e+07	45375648	1.419e+07	56288530	2.09846e+07	3.1305e+07	1.9756e+08	1.31899e+08	1.18231e+08
14-3-3 protein eta	YWHAH	149779	1.33634e+06	791095	531179	671519	828066	2.70143e+06	564832	314188	196204	274998	364920	559022	422162	216000	9.89002e+06	4.25145e+06	3.29226e+06	1.93836e+06	1.27224e+06	4.78502e+06	2689261	1.10751e+06	906099	1.63243e+06	1.06011e+07	2.26372e+06	1.45121e+06	848511	832426	1.05575e+06	1.50727e+06	1.7009e+06	1.55035e+06	1.45837e+06	228312	1.55554e+06	1.18862e+06	1.06115e+06	1.28373e+06	534887	467961	870138	607020	1.14031e+06	3.78937e+06	3.16232e+06	2.79987e+06
Epiphycan	EPYC	1.93158e+09	2.42258e+09	1.37452e+09	1.78226e+09	2.62047e+09	1.19333e+09	1.61617e+09	8.63023e+08	9.51067e+08	9.93469e+08	1.5506e+09	1.07734e+09	1.07282e+09	7.35195e+08	8.71008e+08	1.83699e+09	1.65475e+09	1.79633e+09	1.64316e+09	1.2984e+09	1.39816e+09	1.04261e+09	1.04669e+09	7.6384e+08	8.50564e+08	1.5507e+09	8.60353e+08	7.7105e+08	8.74727e+08	6.67254e+08	2297624650	1.99483e+09	1.32974e+09	1.80069e+09	1.97415e+09	1375967789	1.02553e+09	9.07473e+08	1.43709e+09	1.10576e+09	1.29243e+09	5.83388e+08	7.08541e+08	7.05473e+08	8.40984e+08	1.83383e+09	1.66071e+09	2.04786e+09
Epididymal secretory protein E1	NPC2	1.07212e+06	1.35254e+06	9.2596e+06	7.13948e+06	1.06643e+07	8.15085e+06	1.21832e+06	6.16531e+06	5.05732e+06	3.98851e+06	3.42133e+06	6992157	5.37015e+06	3.9761e+06	1.83416e+06	2.89599e+07	2.29364e+07	22813369	3.02888e+07	2.39128e+07	1.22713e+07	1.13442e+07	1.39434e+07	1.18189e+07	1.75966e+07	18323849	1.28297e+07	8498467	1.24104e+07	1.83023e+07	37799508	2.73546e+07	23557871	2.45024e+07	2.47821e+07	2.60774e+07	1.20423e+07	1.95433e+07	2.50454e+07	3.14125e+07	2.12703e+07	6.68478e+06	1.35032e+07	1.04406e+07	23600249	7.3471e+06	2.32553e+07	1.40849e+07
Macrophage migration inhibitory factor	MIF	8.31658e+06	7.29055e+06	7.14401e+06	2099619	601496	6.77404e+06	35743892	2.43045e+06	1.21263e+06	1122112	2.11806e+06	19276706	4454681	3.17629e+06	2.27959e+06	35332064	4298380	1.94882e+06	914699	1.60889e+06	30116308	13404509	8.92448e+06	2394522	2.67389e+06	32454212	17998390	3.50177e+06	1.69118e+06	1.43459e+06	6.83245e+06	7.09232e+06	2.50555e+06	1085487	397445	7.37551e+06	8965270	10770328	2.07344e+06	1.75498e+06	11852531	3.7878e+06	2.379e+06	1.25972e+06	1347799	15224842	8.4625e+06	4237181
Peptidyl-prolyl cis-trans isomerase B	PPIB	4.20078e+08	5.50034e+08	2.7366e+08	1.74673e+08	2.46284e+08	2.43239e+08	3.55687e+08	1.49034e+08	1.36281e+08	8.80897e+07	3.13022e+08	2.02903e+08	1.68054e+08	1.05881e+08	7.99733e+07	7.47227e+08	5.78357e+08	3.21004e+08	1.81165e+08	1.10269e+08	3.98751e+08	3.61611e+08	2.33022e+08	1.07584e+08	6.40891e+07	4.8465e+08	2.57609e+08	1.3042e+08	7.8396e+07	4.84524e+07	8.31468e+08	4.10898e+08	2.23958e+08	1.75564e+08	1.23973e+08	5.55391e+08	2.09563e+08	1.45845e+08	1.53187e+08	8.9656e+07	4.55803e+08	1.05759e+08	1.14413e+08	8.14752e+07	6.47311e+07	597982823	6.34316e+08	3.66288e+08
Complement factor B	CFB	1.7374e+06	3.61401e+06	7.01497e+06	3.13592e+06	9.58523e+06	74971.7	4.024e+06	6.48357e+06	1.86867e+06	683558	929179	3.77092e+06	552138	1.72162e+06	1.09678e+06	1.64809e+08	184996789	2.01226e+08	1.92996e+08	1.88741e+08	5.48133e+07	1.09525e+08	1.18533e+08	1.53049e+08	1.71837e+08	1.25223e+08	1.14977e+08	1.08578e+08	1.02027e+08	1.23983e+08	1.01917e+08	1.09998e+08	1.19175e+08	2.01418e+08	1.86466e+08	5.68351e+07	1.22604e+08	1.63636e+08	2.83894e+08	3.36416e+08	5.24716e+07	5.28948e+07	1.15008e+08	1.29144e+08	1.3657e+08	7.50995e+07	1.17844e+08	1.38844e+08
Endoplasmic reticulum resident protein 29	ERP29	1.19959e+07	2.54997e+07	9.96812e+06	1.29619e+06	1.08316e+06	7.94242e+06	3.80439e+06	4.71725e+06	698792	459793	1.28834e+06	3.21571e+06	7.53501e+06	1296445	147662	45274648	1.37385e+07	1.19365e+07	3.09388e+06	1.76091e+06	2.63638e+07	4.48522e+06	6.66491e+06	752164	986489	3.10163e+07	2.59339e+06	3.75742e+06	121942	310989	1.32224e+07	5.8884e+06	1.38316e+07	2.9448e+06	2.85245e+06	5.01141e+06	2.00724e+06	4.00561e+06	617434	504523	3.78054e+06	1.2519e+06	3.2963e+06	653526	86769.6	2.83829e+07	1.6416e+07	1.13169e+07
Regakine-1	REG1	1616607665	9.67753e+08	554661747	587395712	9.14875e+07	7.34801e+08	7.24904e+08	3.27568e+08	304142688	70928304	1.04491e+09	5.98579e+08	455420512	114393584	194994768	826993323	7.0539e+08	325680160	222673872	216296960	4.4879e+08	6.01542e+08	270060352	272157664	244262704	6.08918e+08	6.47781e+07	1.9563e+08	7.76585e+07	192164736	1.07992e+09	7.23164e+08	698831296	254331280	4.4556e+08	6.0448e+08	5.80827e+08	2.99652e+08	113084776	2.12694e+08	4.28919e+08	242698270	182328272	179808192	161836784	7.09477e+08	671297472	433743165
Fibrillin-1	FBN1	2.07763e+06	1.83191e+06	2.23765e+06	6294281	1.27843e+07	2.34154e+06	2.45237e+06	1.35617e+06	4.41594e+06	4.54368e+06	3.19418e+06	680065	3.7451e+06	3.76741e+06	1.44098e+06	12401747	6.03069e+06	8.65383e+06	2.42307e+07	47768756	1.92572e+06	5.04331e+06	4.49761e+06	1.23344e+07	19908817	839284	1.49027e+06	4.70244e+06	7.0801e+06	1.15949e+07	843967	5.30686e+06	12180439	3.28582e+07	2.86835e+07	1.05541e+06	9.9849e+06	1.14264e+07	3.12883e+07	2.56512e+07	1.23906e+06	1.97884e+06	3.66895e+06	9.52897e+06	1.72323e+07	525612	4.71008e+06	2.02768e+06
Lumican	LUM	1.41318e+08	7.5017e+07	2.05803e+07	2.20284e+07	3.40602e+07	5.0004e+07	3.75603e+07	1.40917e+07	1.1221e+07	7.90286e+06	8.01628e+07	4.46192e+07	3.57939e+07	1.74929e+07	1.56689e+07	1.73459e+08	1.00029e+08	114195267	1.28963e+08	1.3836e+08	7.15771e+07	5.19158e+07	5.7209e+07	7.5002e+07	9.78556e+07	1.44822e+08	9.13663e+07	8.56507e+07	8.45616e+07	9.49448e+07	1.72277e+08	2.08796e+08	2.14146e+08	2.97312e+08	3.57967e+08	1.5198e+08	1.54013e+08	1.52203e+08	2.91476e+08	3.17821e+08	1.80634e+08	8.14228e+07	1.3566e+08	1.32729e+08	2.01257e+08	1.03721e+08	5.16556e+07	5.04001e+07
Urokinase plasminogen activator surface receptor	PLAUR	5.43158e+06	5.45432e+06	3.45114e+06	1.37973e+06	4.43564e+06	3.53094e+06	6.41413e+06	2.37057e+06	869602	611618	2.02265e+06	473221	608337	648460	310610	1.32623e+07	1.03734e+07	1.52957e+07	8.35395e+06	1.1892e+07	1.20752e+07	3.98672e+06	9.61483e+06	1.54058e+06	1.84287e+06	8.70661e+06	4.96654e+06	2.56095e+06	2.35065e+06	1.02762e+06	2.92721e+07	14988254	2.07269e+07	1.2799e+07	1.19179e+07	1.32105e+07	9.37223e+06	6.5875e+06	6.24447e+06	4.4419e+06	1.22125e+07	975880	7.39988e+06	5.94716e+06	4.48531e+06	5755966	6.49204e+06	4.60935e+06
Insulin-like growth factor-binding protein 4	IGFBP4	1.15267e+07	2.02585e+07	2.76736e+07	2.12364e+07	3.98763e+07	6.22612e+06	1.02378e+07	1.0015e+07	1.25295e+07	1.0021e+07	1.54333e+07	7.62638e+06	1.35042e+07	13497814	1.13443e+07	19526659	1.40959e+06	1.49838e+06	1.8718e+06	1798503	4.58275e+06	2.91824e+06	625977	1.05477e+06	1.43114e+06	2.63607e+06	437872	1.82128e+06	929896	1.90145e+06	1.76584e+06	2.30997e+06	4.13818e+06	3270818	3.24721e+06	1.47461e+06	1.38597e+06	1.35183e+06	1.85638e+06	3.40541e+06	181164	239593	401321	1.78967e+06	398426	978942	370032	705194
Insulin-like growth factor-binding protein 5	IGFBP5	4.81752e+07	7.68762e+07	8.27622e+07	8.51936e+07	1.34147e+08	7.37036e+07	8.44306e+07	6.92606e+07	7.3546e+07	6.26497e+07	2.78207e+07	3.85344e+07	7.32721e+07	6.75601e+07	5.40553e+07	3.12396e+08	3.77908e+08	3.75992e+08	4.11042e+08	4.6197e+08	1.75955e+08	2.95307e+08	4.05722e+08	3.40566e+08	4.10428e+08	2.11648e+08	2.17758e+08	2.06771e+08	1.77144e+08	1.88294e+08	4.6041e+08	4.09961e+08	3.2365e+08	3.18501e+08	3.17188e+08	2.15861e+08	2.81167e+08	3.36547e+08	4.28276e+08	4.86507e+08	1.54589e+08	9.50395e+07	1.68295e+08	1.93067e+08	2.06177e+08	9.12612e+06	8.69502e+06	8.35445e+06
5-nucleotidase	NT5E	310905	738320	1.03523e+06	1.27932e+06	2.04267e+06	3.01214e+06	4.12807e+06	2.61904e+06	2.46768e+06	2.18288e+06	1095641	2.16836e+06	2.04827e+06	1.33666e+06	1.09668e+06	2.59316e+06	6.59052e+06	3.30761e+06	3.26229e+06	3128729	2.23933e+06	5.57346e+06	9.36509e+06	8.92577e+06	9.63443e+06	1.6999e+06	2.32713e+06	3.47637e+06	2.26333e+06	2.32973e+06	3.96623e+06	3.58932e+06	3.96693e+06	3.90517e+06	5.71277e+06	8.16613e+06	1.09574e+07	1.17937e+07	1.97921e+07	1.799e+07	3.14086e+06	2.24312e+06	6.4474e+06	7.14155e+06	3.8262e+06	1.30487e+06	2.84252e+06	1.70284e+06
UTP--glucose-1-phosphate uridylyltransferase	UGP2	3.48776e+07	1.49823e+08	9.10393e+07	3.56286e+07	1.17009e+07	5.67821e+07	146127966	7.28276e+07	2.12869e+07	1.70815e+07	1.14279e+07	7.36959e+07	1.35261e+08	3.25877e+07	2.04815e+07	5.60112e+08	1.90647e+08	1.32305e+08	5.36756e+07	4.05733e+07	3.62617e+08	1.37102e+08	9.53018e+07	3.10892e+07	2.59894e+07	3.41353e+08	4.52242e+07	3.58554e+07	1.3375e+07	1.97595e+07	1.6369e+08	9.75548e+07	1.02788e+08	4.27135e+07	49933012	1.23188e+08	4.33826e+07	7.67932e+07	3.96804e+07	2.71792e+07	1.24653e+08	2.51125e+07	4.96352e+07	1.78324e+07	2.56712e+07	2.69941e+08	2.96337e+08	2.00231e+08
Phosphoglucomutase-1	PGM1	1.23529e+07	1.74135e+07	1.25693e+07	2.45476e+06	1.93046e+06	3.28039e+07	3.59875e+07	1.52929e+07	1.39482e+06	771757	4.8086e+06	1.48191e+07	2.36655e+07	5.15374e+06	2.61934e+06	1.20734e+08	2.73578e+07	2.88696e+07	1.04396e+07	7.74049e+06	128828648	2.05657e+07	3.03914e+07	9.11616e+06	1.23768e+07	1.44725e+08	1.1583e+07	9.16714e+06	1.80885e+06	5.50469e+06	8.08257e+06	1.03485e+07	2.33565e+07	7.32752e+06	4.1912e+06	9.72008e+06	6.50594e+06	2.35485e+07	9.69217e+06	1.10406e+07	1.73308e+07	3.23589e+06	2.10792e+07	3.14773e+06	8.46786e+06	6.09265e+07	2.10338e+07	1.83754e+07
Amyloid beta (A4) protein	APP	2.26025e+07	1.84863e+07	7.84984e+06	1.28287e+07	2.11751e+07	1.77001e+07	1.04187e+07	7.50347e+06	5.82912e+06	6.73583e+06	1.20331e+07	1.06198e+07	4.3697e+06	7.6662e+06	5.53313e+06	5.83353e+06	6.89331e+06	25773291	2.13426e+07	3.65369e+07	1.78433e+06	2.16852e+06	1090839	7.9522e+06	1.15096e+07	5.77498e+06	2.70607e+06	9.68037e+06	1.067e+07	17373214	5.39267e+06	2.75309e+06	1.7858e+07	2.4184e+07	2.79352e+07	1946112	3.15913e+06	1.56193e+06	4.28141e+06	7.16393e+06	7.26726e+06	2.96926e+06	1.13712e+07	1.15349e+07	1.80556e+07	2.28521e+06	2.60709e+06	4.90077e+06
EGF-containing fibulin-like extracellular matrix protein 2	EFEMP2	1.03386e+08	5.07787e+07	4.80055e+07	6.20102e+07	7.55941e+07	5.64523e+07	4.00393e+07	3.695e+07	3.73962e+07	3.60269e+07	5.71373e+07	4.07687e+07	3.07248e+07	2.572e+07	2.86122e+07	6.87684e+07	3.6659e+07	4.36935e+07	5.29375e+07	5.4968e+07	4.71502e+07	34565127	2.74624e+07	3.00928e+07	3.5746e+07	4.7451e+07	2.47738e+07	2.47452e+07	2.47755e+07	2.50883e+07	8.20526e+07	5.62476e+07	4.87932e+07	5.44895e+07	6.29988e+07	5.35415e+07	5.20923e+07	4.05199e+07	4.23761e+07	5.09951e+07	5.19645e+07	2.27351e+07	3.03431e+07	3.4277e+07	3.87871e+07	6.15453e+07	2.95488e+07	2.34856e+07
Nucleobindin 2	NUCB2	1.25355e+07	1.98977e+07	1.1957e+07	1.08599e+07	1.39749e+07	8.60445e+06	1.23588e+07	4.57857e+06	4.58796e+06	3.69361e+06	4.38667e+06	6.42973e+06	6.34779e+06	4.64636e+06	4.12548e+06	3.66445e+07	1.74097e+07	1.18804e+07	6.42756e+06	4.72628e+06	2.0759e+07	1.18413e+07	6.93519e+06	3.3574e+06	3.2832e+06	1.99035e+07	3.91539e+06	3.68001e+06	797762	1.42027e+06	1.51474e+07	1.22244e+07	7.46728e+06	6.24133e+06	8.32089e+06	7.94233e+06	6.1567e+06	4.34674e+06	1.73345e+06	2.52301e+06	7.75312e+06	2.20446e+06	1.52422e+06	1.46881e+06	825898	1.78289e+07	1.80452e+07	6.80449e+06
Nucleobindin-1	NUCB1	5.00264e+08	5.88202e+08	3.90222e+08	4.99753e+08	6.85777e+08	3.35147e+08	3.53098e+08	2.48241e+08	2.88422e+08	2.11351e+08	3.58694e+08	3.43493e+08	3.38054e+08	2.86184e+08	2.788e+08	3.66793e+08	2.37122e+08	3.96619e+08	4.63574e+08	5.59105e+08	2.50255e+08	1.63161e+08	1.69022e+08	2.38309e+08	3.08249e+08	2.25383e+08	1.27587e+08	1.56781e+08	2.11657e+08	2.78802e+08	4.3013e+08	2.71446e+08	3.23273e+08	4.04835e+08	4.34354e+08	2.56873e+08	2.55106e+08	1.93775e+08	3.05786e+08	3.48101e+08	1.87165e+08	9.4469e+07	1.42399e+08	2.03819e+08	2.86052e+08	2.12278e+08	7.9138e+07	5.35308e+07
Ubiquitin-conjugating enzyme E2 N	UBE2N	7.21799e+06	1.54146e+07	5.94919e+06	396699	371119	4.8464e+06	12266173	5.2272e+06	630346	656311	1.05848e+06	5.00601e+06	1.0045e+07	549929	1.20411e+06	3.54856e+07	3.87543e+06	1.44706e+07	1.25884e+06	2.84606e+06	26186494	6.78332e+06	6683902	569184	489758	40827920	2.22077e+06	912158	1.11438e+06	3.59268e+06	9424745	2.52311e+06	8551259	1.52226e+06	1.84881e+06	1.53645e+06	2.83387e+06	2.1238e+06	1.97679e+06	682195	2.12497e+06	1.57426e+06	4483856	8.7967e+06	503832	19408207	15287388	1.46553e+07
Protein YIPF	YIPF3	7.7326e+06	7.51921e+06	6.956e+06	6.25242e+06	8.64208e+06	3.68791e+06	4.20766e+06	4.07603e+06	4.98684e+06	4.33506e+06	5770139	2.75451e+06	5.4658e+06	3.4141e+06	2.60903e+06	3.32146e+06	2.71156e+06	2.54526e+06	2457051	1.76405e+06	1932946	679887	981901	1.06501e+06	1.11986e+06	1923299	233056	871623	619520	1.14302e+06	2.37109e+06	2323369	3418597	2.63759e+06	2821324	1.14288e+06	1.59449e+06	2.47323e+06	1.27226e+06	1.60084e+06	1.27566e+06	658117	1.71211e+06	1.23532e+06	1107364	4925316	3.05988e+06	4254858
Glycogen phosphorylase, liver form	PYGL	1.16007e+06	4.07176e+06	3.91406e+06	1.79988e+06	675980	1.52313e+06	6.56102e+06	1.18449e+06	1.10519e+06	285908	196641	1.19796e+06	5.46107e+06	1.15872e+06	543963	3.24844e+07	9.10839e+06	9.64225e+06	1.00906e+06	1.63301e+06	2.27185e+07	3.26867e+06	3.51181e+06	551003	480498	3.48764e+07	1.42204e+06	1331584	76717.4	1.79005e+06	6.42038e+06	4.08168e+06	7165795	598583	2.87729e+06	2.62644e+06	496332	3.31204e+06	1.99219e+06	937069	5.08422e+06	393011	3.06174e+06	331254	528377	13663404	4.54636e+06	5.93058e+06
Olfactomedin-like protein 3	OLFML3	3543313	2.58661e+06	660725	623184	1.60406e+06	787918	623983	333379	235880	747501	819339	521918	591487	285983	209854	5.49337e+06	4.36352e+06	1.15827e+07	1.57281e+07	1.31549e+07	500117	2.74183e+06	2.17842e+06	8.91975e+06	8.72271e+06	3.9075e+06	4.16305e+06	1.11146e+07	5.59102e+06	7.40599e+06	1.11188e+07	6.9468e+06	1.43754e+07	17398003	1.21565e+07	1.24027e+06	4.95398e+06	6.31916e+06	1.22679e+07	1.37518e+07	259863	1.42872e+06	4.7599e+06	9.665e+06	1.03576e+07	2.30131e+06	225840	899516
78 kDa glucose-regulated protein	HSPA5	1.30251e+08	3.18577e+08	2.03838e+08	1.10466e+08	1.12982e+08	9.79488e+07	2.1783e+08	1.2689e+08	6.14302e+07	4.10178e+07	4.11185e+07	1.09935e+08	1.3435e+08	76234064	4.93398e+07	6.98426e+08	6.48841e+08	4.25622e+08	197923014	1.2465e+08	3.99517e+08	3.20356e+08	2.38931e+08	9.99353e+07	7.29678e+07	5.01765e+08	1.98255e+08	1.41121e+08	6.24942e+07	5.70243e+07	3.87959e+08	2.66468e+08	2.06494e+08	1.48356e+08	1.34364e+08	2.72377e+08	1.09544e+08	1.29647e+08	8.09908e+07	6.47176e+07	3.0123e+08	9.88818e+07	1.13481e+08	7.39326e+07	6.58599e+07	3.72623e+08	420453089	199573019
Serine/arginine-rich splicing factor 1	SRSF1	1.20743e+06	1.79013e+07	806738	2.7408e+06	1.72569e+06	4.61541e+06	1.32915e+07	3.48399e+06	1.01392e+06	148898	1.2246e+06	4830857	1.13595e+07	2.41316e+06	732536	3.06543e+07	1.12874e+07	1.12663e+07	1.35167e+06	5.41674e+06	29227961	8.19683e+06	9.26778e+06	995526	1.14141e+06	2.09247e+07	3.82411e+06	2.54116e+06	574391	668664	8.55842e+06	5.55927e+06	3.92539e+06	6.32771e+06	1.11057e+06	8.39706e+06	3.08003e+06	5.08161e+06	2.52442e+06	2.31989e+06	1.15304e+07	1.32388e+06	197298	811126	716018	1.08401e+07	1.7738e+07	2.61672e+06
Twisted gastrulation BMP signaling modulator 1	TWSG1	2.57333e+06	2.71535e+06	2.00096e+06	289391	2.07303e+06	1.15304e+06	1.68567e+06	1805009	288094	473632	1.65399e+06	1.41345e+06	1.73124e+06	683131	512247	6.06796e+06	949160	4.53817e+06	1.15263e+06	1.16181e+06	3.78554e+06	1.355e+06	2.34717e+06	152707	295590	2.18874e+06	1.09851e+06	1.08137e+06	258508	193866	8.39461e+06	2.40474e+06	6.4111e+06	3232519	2.9687e+06	2.99607e+06	505913	3074495	644188	1.8807e+06	3.32269e+06	806149	2.55138e+06	140422	1.63732e+06	16495010	2.35433e+06	7533619
Leukocyte elastase inhibitor	SERPINB1	31785360	5.85911e+07	4.75512e+07	271101	25391802	4.48208e+07	2.10183e+07	33493965	2.49802e+07	26783484	5.34873e+07	1.92502e+07	4.32411e+07	20415767	20419668	4.84447e+07	1.56772e+07	4.02166e+07	8.42101e+06	2.29863e+07	3.50906e+07	1.44268e+07	2.10615e+07	1.40953e+07	24304034	54166247	6.17688e+06	1.44291e+07	235112	17751460	2.89656e+07	10857537	4.52886e+07	22954910	1.97457e+07	2.0227e+07	1.24874e+07	28088316	2.58135e+07	23694216	2.55112e+07	4.71516e+06	1.54985e+07	20338260	1.65629e+07	2.54307e+07	1.2844e+07	1.42036e+07
Collagen type VI alpha 2 chain	COL6A2_2	7.1001e+06	5074386	3.35915e+06	3.67652e+06	4840786	5.94069e+06	4.18861e+06	1.95444e+06	2445297	2.12655e+06	7.41648e+06	3334070	2265940	1.78513e+06	2.35353e+06	9029290	15502560	9.91742e+06	8477096	5.35543e+06	6.59294e+06	15042409	6.17789e+06	5.74093e+06	5576550	7879684	8.00366e+06	4.98553e+06	3.38748e+06	3813711	25657236	16825756	12101311	12128243	8.0485e+06	24159872	14289932	7.71903e+06	10689901	7.64605e+06	20962612	9.68128e+06	6.63789e+06	5.70088e+06	6686193	5666613	9.66539e+06	7206814
Canopy 2 homolog (Zebrafish)	CNPY2	6.20883e+06	9.76794e+06	5.28977e+06	389813	935573	4.3051e+06	2.09442e+06	2.60833e+06	659137	340397	678895	444556	4.0374e+06	853509	418864	3.83412e+07	2.28064e+07	9.14898e+06	795360	1357229	2.88056e+07	7.9884e+06	3.76688e+06	616330	1.01497e+06	4.03966e+07	1.964e+06	1588899	477135	510657	4912208	5.89869e+06	5.49551e+06	843587	2.50345e+06	3.68839e+06	2.05294e+06	4.39054e+06	1.09693e+06	852214	4.68919e+06	983345	2.53796e+06	532746	763305	20254922	12930282	2.94304e+06
C1QC protein (Fragment)	C1QC	104995118	7.58626e+07	51661827	5.47676e+07	7.48402e+07	8.44427e+07	6.63365e+07	4.42808e+07	3.7819e+07	3.41721e+07	4.31708e+07	3.4057e+07	2.22698e+07	2.39132e+07	2.01595e+07	181831086	156940978	2.29669e+08	1.98763e+08	1.51399e+08	8.89443e+07	6.6665e+07	8.97247e+07	8.79434e+07	1.02489e+08	7.3677e+07	5.37991e+07	5.36966e+07	5.12853e+07	5.02688e+07	164876936	1.65807e+08	2.0097e+08	1.97484e+08	1.61946e+08	9.2815e+07	1.29161e+08	1.13604e+08	1.62681e+08	1.40866e+08	4.90423e+07	2.77139e+07	5.2049e+07	36357301	4.34211e+07	1.34286e+08	1.01077e+08	1.27053e+08
Alpha-N-acetylgalactosaminidase	NAGA	3.96822e+06	4177106	4.40348e+06	2.46423e+06	5.42629e+06	4.80658e+06	2510976	2.41199e+06	747829	951845	4.21721e+06	1.40271e+06	1.42064e+06	618756	697176	9.98623e+06	2.19042e+06	1.26175e+06	2.13201e+06	2.81801e+06	9.55323e+06	904514	617889	415392	1.6488e+06	7.43058e+06	708405	809278	798277	1.81696e+06	4.83987e+06	982113	859639	1.67279e+06	4.55979e+06	2.53951e+06	472423	486722	1.12086e+06	1.04293e+06	1650478	356729	233344	341195	1.15378e+06	6.80599e+06	1.75206e+06	803215
Angiopoietin-related protein 1	ANGPTL1	2.68735e+08	1.85769e+08	9.46146e+07	1.27234e+08	1.56334e+08	1.26045e+08	1.07114e+08	5.30066e+07	7.09216e+07	6.09414e+07	1.63996e+08	1.01489e+08	1.01043e+08	7.05404e+07	8.13084e+07	2.36239e+08	224913632	289436128	3.92057e+08	364081216	1.24954e+08	119388480	1.40223e+08	185213936	2.02351e+08	9.61872e+07	7.79087e+07	1.02608e+08	104113184	1.34097e+08	2.42884e+08	2.74982e+08	2.73785e+08	418742192	3.50889e+08	1.52317e+08	1.85959e+08	1.86004e+08	3.08238e+08	3.02403e+08	127777184	7.91778e+07	1.61012e+08	1.52229e+08	163988832	187992800	126295848	9.94262e+07
Cell growth regulator with EF-hand domain 1	CGREF1	7.57179e+06	4.93727e+06	3.9933e+06	4.79638e+06	1.19223e+07	6.8215e+06	5.04455e+06	3294895	2.80802e+06	5.25271e+06	5.19242e+06	5.88644e+06	3.62796e+06	3.48663e+06	4.73e+06	7567924	1.05533e+06	1.67232e+06	1.54327e+06	3.73693e+06	4.07885e+06	568687	518214	243446	600805	1.26636e+06	217093	1.22175e+06	1.26927e+06	1.76128e+06	4074999	758302	940483	1.54741e+06	1.15388e+06	1.99479e+06	1.19957e+06	756728	508818	797836	639302	417030	1.51542e+06	1353709	809637	3.58542e+06	303475	1090959
Heat shock 70 kDa protein 1B	HSPA1B	24171836	2.66799e+07	1.33324e+07	3.76247e+06	6.93619e+06	1.15538e+07	1.08171e+07	1.24636e+07	4.15995e+06	804851	5.1505e+06	7.45508e+06	2.1111e+07	5.94255e+06	2.85264e+06	8.94083e+07	3.58351e+07	3.88874e+07	7.66374e+06	1.02938e+07	7.03354e+07	1.66013e+07	2.48655e+07	6.30378e+06	5.25205e+06	5.04243e+07	1.09392e+07	9.49525e+06	1.94167e+06	4.15013e+06	4.05427e+07	2.28167e+07	2.39631e+07	1.16626e+07	1.32695e+07	1.47863e+07	8.32416e+06	1.49766e+07	6.56888e+06	7.8973e+06	1.38103e+07	4.42852e+06	1.90008e+07	5.36873e+06	5.64588e+06	4.55917e+07	2.19866e+07	2.54861e+07
Calpain-2 catalytic subunit	CAPN2	575383	515416	1.1222e+06	313904	239235	1.73018e+06	2.06023e+06	1.10497e+06	342022	39351.7	355840	564564	67206.8	267494	154991	1.06878e+07	3.58119e+06	3.18108e+06	1.31247e+06	1.68073e+06	6.95658e+06	1.60392e+06	2.23124e+06	47472.1	30897.2	5.35931e+06	683654	1.00332e+06	275044	448841	1.72104e+06	1745595	3.93354e+06	985947	2.73492e+06	511770	1319514	2.95698e+06	883651	2.4355e+06	646748	252901	1.4628e+06	640035	588476	5.26324e+06	2239636	3392357
C-type lectin domain family 3 member A	CLEC3A	4.52408e+07	3.21279e+07	1.45841e+07	1.05691e+07	1.64667e+07	38265964	2.32586e+07	1.82487e+07	1.20146e+07	6.60064e+06	2.68228e+07	6.33088e+06	8.01427e+06	3.7243e+06	787309	5.38432e+07	3.0159e+07	3.03775e+07	2.62592e+07	2.59973e+07	3.34623e+07	1.98476e+07	1.5449e+07	1.13131e+07	1.32789e+07	2.99054e+07	1.32979e+07	1.22687e+07	10566006	1.01688e+07	6.49711e+07	4.22996e+07	3.48339e+07	33349925	2.4409e+07	3.4053e+07	2.26176e+07	1.82903e+07	1.46916e+07	2.11447e+07	2.71467e+07	9.75973e+06	1.04264e+07	1.03254e+07	1.34178e+07	5.27093e+07	2.03226e+07	1.57298e+07
Glucosidase 2 subunit beta	PRKCSH	2.55212e+07	6.15556e+07	2.11997e+07	8.0554e+06	6.26186e+06	2.19545e+07	31942314	1.44127e+07	3.7924e+06	2.77887e+06	2.43031e+06	1.20832e+07	1.74352e+07	7.45141e+06	3.74916e+06	1.3946e+08	6.65345e+07	50178899	1.24491e+07	8.65139e+06	9.26738e+07	3.74042e+07	2.31314e+07	6.4682e+06	3.0522e+06	8.326e+07	2.35621e+07	1.37374e+07	4.75793e+06	3.99904e+06	3.93902e+07	3.71539e+07	2.8142e+07	1.1547e+07	1.58348e+07	2.6917e+07	1.13461e+07	1.30103e+07	1.16345e+07	3.96843e+06	2.52471e+07	8.49636e+06	1.35902e+07	4.5609e+06	4.68552e+06	8.76573e+07	7.61353e+07	2.76213e+07
Melanoma-derived growth regulatory protein	MIA	38933668	1.28734e+07	54544728	3.62321e+07	85102043	27890489	2.62668e+07	43105364	2.23389e+07	30567600	3.76333e+07	1.98656e+07	39500988	1.68832e+07	2.03201e+07	9.61021e+06	5.96609e+06	1.13438e+07	1.24343e+07	2.05376e+07	3.08844e+06	9.55801e+06	9.77676e+06	17314784	2.05564e+07	8.03543e+06	1.0241e+07	1.22458e+07	1.54375e+07	1.32075e+07	19584000	1.08643e+07	4.59e+07	4.93255e+07	19611738	1.25411e+07	1.94936e+07	1.42817e+07	2.03422e+07	4.16645e+07	9.92851e+06	9.46457e+06	10180314	1.81448e+07	1.60243e+07	18978674	4906119	1.20472e+07
Adseverin	SCIN	3.25138e+06	7.42607e+06	3.85437e+06	1.36543e+06	2.53261e+06	2.8812e+06	3.15341e+06	2.26534e+06	478465	398831	499116	1.51522e+06	3.44537e+06	715723	453324	2.8026e+07	8.3174e+06	1.14553e+07	3.50448e+06	2.73707e+06	1.26484e+07	5.05723e+06	3.58647e+06	1.36957e+06	1.33154e+06	1.36412e+07	1.99135e+06	1.00927e+06	219742	275016	7.32461e+06	3.46746e+06	3.18024e+06	2.8915e+06	1.97505e+06	3189356	1.7756e+06	2.54654e+06	1.5822e+06	811313	2.7428e+06	581759	1.20772e+06	572845	310515	1.08428e+07	1.0606e+07	9.26799e+06
Coatomer subunit epsilon	COPE	2.52721e+06	2.5525e+06	362749	239320	320889	993672	2.39843e+06	534083	146921	125844	646816	880022	626922	261212	89971.4	7.96859e+06	3.05729e+06	1.36358e+06	412532	604290	5.54102e+06	1.70294e+06	1.43222e+06	487542	386083	8104666	1.72679e+06	696761	451488	302594	2842825	1.63915e+06	1150790	629874	739540	2.46783e+06	576983	593074	534365	569933	2.09309e+06	630484	566345	390741	350306	2.93849e+06	3.04893e+06	1.13633e+06
Retinoic acid receptor responder protein 2	RARRES2	75570606	4.43806e+07	3.58891e+07	2.45321e+07	3.80018e+07	4.59025e+07	3.21794e+07	2.11956e+07	2.04482e+07	1.75732e+07	44621194	1.8245e+07	1.29584e+07	8.18506e+06	8.12407e+06	8.6877e+07	4.10902e+07	3.20082e+07	3.07319e+07	25965467	4.88427e+07	2.84647e+07	2.38862e+07	2.26192e+07	2.58113e+07	3.531e+07	1.05629e+07	12756170	12522991	1.4547e+07	7.7346e+07	42511606	3.76644e+07	39892003	3.54305e+07	4.99469e+07	4.42458e+07	3.77745e+07	4.59898e+07	4.80977e+07	3.97151e+07	8.57342e+06	1.61845e+07	2.00104e+07	2.28888e+07	9.90836e+07	4.31506e+07	1.34493e+07
Nuclear ubiquitous casein and cyclin-dependent kinase substrate 1	NUCKS1	1.36642e+07	2.47967e+07	1.1294e+07	2.66604e+06	1.79858e+06	6.60085e+06	3.48492e+06	6.34297e+06	1.5666e+06	627715	447253	4.14902e+06	7.57302e+06	1.84821e+06	837818	7.29317e+07	1.10657e+07	14336116	1.60707e+06	1.54723e+06	4.35973e+07	3.79548e+06	5.85716e+06	636754	455615	4.5736e+07	624547	2.81517e+06	326770	581606	12059100	2.53455e+06	1.27019e+07	2.06836e+06	2.83573e+06	4.95812e+06	870730	5.73955e+06	1.66732e+06	1.09717e+06	4927967	247584	4.15771e+06	581007	743116	4.81338e+07	18472764	15255061
Moesin	MSN	1.04762e+08	1.74697e+08	1.10295e+08	6.65371e+07	4.10627e+07	4.92789e+07	6.25438e+07	5.5243e+07	2.58862e+07	1.664e+07	5.73344e+07	4.08429e+07	6.44237e+07	2.97688e+07	1.43599e+07	3.83219e+08	260331941	3.34469e+08	1.69722e+08	2.0138e+08	1.92859e+08	1.0454e+08	1.55284e+08	9.76784e+07	1.03342e+08	2.5392e+08	4.63167e+07	8.98946e+07	4.94898e+07	5.72155e+07	1.35077e+08	1.81324e+08	2.30115e+08	1.69377e+08	1.70264e+08	6.7938e+07	8.40399e+07	1.2998e+08	9.76248e+07	1.29015e+08	5.06603e+07	3.59951e+07	8.7817e+07	5.10523e+07	8.651e+07	2.2407e+08	165833389	1.78351e+08
Heterogeneous nuclear ribonucleoproteins A2/B1	HNRNPA2B1	1.90051e+07	35068175	7.1667e+06	1.15771e+06	221528	9.24128e+06	3.45427e+07	6.86467e+06	1.1239e+06	655705	1.15283e+06	1.14905e+07	2.02537e+07	3.05035e+06	1.9876e+06	1.72838e+08	4.89225e+07	4.22835e+07	3.75897e+06	1.07104e+07	9.17585e+07	1.80028e+07	2.49627e+07	1.59636e+06	2.4867e+06	1.43746e+08	1.86504e+07	1.49231e+07	4.16265e+06	4.51781e+06	4.69282e+07	1.31915e+07	2.75532e+07	911807	8.69522e+06	2.96986e+07	3.23146e+06	14742797	5.12309e+06	3.91784e+06	2.75562e+07	2.73288e+06	1.2011e+07	3.03069e+06	3.44244e+06	8.89064e+07	4.26565e+07	2.73881e+07
Tubulin alpha-1D chain	TUBA1D	1.59758e+06	3.63635e+06	1.2041e+06	528757	3.05672e+06	5.18663e+06	4.62134e+06	2.18387e+06	755461	1.50092e+06	762559	2.74214e+06	5.15508e+06	1.09518e+06	1.74383e+06	4.69102e+07	1.1199e+07	7.01661e+06	2.23205e+06	2.99173e+06	29708815	9.94895e+06	9.71603e+06	2.18526e+06	2.84888e+06	2.79484e+07	8.11933e+06	5.44454e+06	1.17166e+06	1.80156e+06	8.53681e+06	4.02177e+06	6.74383e+06	3.09944e+06	4.14456e+06	6.91004e+06	4.44449e+06	7.06113e+06	6.78992e+06	4.63598e+06	6.74211e+06	720271	4.83099e+06	994064	2.8883e+06	1.07087e+07	5299298	2.58436e+06
Peptidyl-prolyl cis-trans isomerase FKBP10	FKBP10	5.36179e+06	4.89782e+06	6.09259e+06	2.03464e+06	7.38225e+06	4.56113e+06	4.35753e+06	2.78431e+06	2.86838e+06	2.801e+06	1.33513e+06	2691562	6.17404e+06	1.5866e+06	3.31585e+06	3.11036e+07	1.93378e+07	1.43204e+07	8.13256e+06	6.9083e+06	2.9397e+07	8.45651e+06	6.59658e+06	3.55974e+06	2269382	2.81952e+07	4.18959e+06	2.98539e+06	1.25038e+06	1132360	3.01428e+07	2.69139e+06	3.61941e+06	4.30368e+06	3228867	3.26772e+07	1.70986e+06	3.14679e+06	3.58942e+06	1.67575e+06	27688504	665341	1.72136e+06	917263	2.46051e+06	2.2495e+07	1.50409e+07	7.61413e+06
Procollagen C-endopeptidase enhancer	PCOLCE	3.51522e+08	1.01337e+08	3.259e+07	2.87103e+07	4.63112e+07	1.50091e+08	3.71534e+07	1.25691e+07	1.80726e+07	1.00231e+07	1.8184e+08	2.78767e+07	1.73221e+07	7.91206e+06	6.51728e+06	3.45861e+08	7.30738e+07	3.45587e+07	2.68411e+07	2.41869e+07	1.2511e+08	2.17306e+07	1.27636e+07	9.35381e+06	1.38189e+07	2.59284e+08	3.66615e+07	2.74122e+07	1.8465e+07	2.49285e+07	4.07964e+08	8.98722e+07	3.2238e+07	2.69468e+07	2.33671e+07	1.62357e+08	3.55966e+07	1.73086e+07	2.03407e+07	2.92497e+07	1.91614e+08	1.74753e+07	5.62591e+06	5544377	6.68101e+06	3.16246e+08	5.21291e+07	1.3812e+07
Secretogranin V	SCG5	1159646	2.88588e+07	1.78216e+07	3.70242e+07	67993384	3.04272e+06	9.76964e+06	21167812	2.59507e+07	2.96155e+07	2.58814e+06	1.15328e+07	1.58931e+07	1.63473e+07	20644744	1.05608e+06	1.16873e+06	4332121	13299624	1.20392e+06	21923798	8.34963e+06	1.63936e+06	2.18496e+06	2.28522e+06	1.26396e+06	1.3669e+06	632536	1.9439e+06	1.0274e+06	1.93313e+06	1.19146e+06	790106	1.2474e+06	863712	1.89069e+06	1.42062e+06	1.51568e+06	1.87162e+06	2.22174e+06	1.92196e+06	373134	593863	6.5562e+06	525667	1.88008e+06	1.9163e+06	1.58352e+06
Tetranectin	CLEC3B	65719619	1.60573e+07	6.20971e+06	9.48311e+06	8.33394e+06	2.7493e+07	1.05585e+07	3.46806e+06	5.28442e+06	4.11766e+06	17524346	8.16614e+06	5.35007e+06	6.19875e+06	3.7775e+06	5.28955e+07	6.0118e+06	4.12756e+06	1.08764e+07	1.6314e+07	2.16598e+07	4.88978e+06	1.90366e+06	2.11218e+06	9.75215e+06	5.41759e+07	5.42152e+06	2.85371e+06	4.7316e+06	1.12083e+07	6.92168e+07	1.67021e+07	7.38743e+06	4.7146e+06	1.11087e+07	2.83045e+07	5.8982e+06	888506	6.01261e+06	7.517e+06	3.14707e+07	2.57744e+06	926657	3.02566e+06	7.7936e+06	5.22762e+07	9.43937e+06	4.07974e+06
Complement C1q subcomponent subunit B	C1QB	4.31683e+07	3.36984e+07	2.00217e+07	1.6248e+07	37384256	4.41887e+07	2.53467e+07	1.58555e+07	1.09817e+07	1.03431e+07	3.08508e+07	1.63649e+07	1.7774e+07	4.22249e+06	4.64607e+06	6.38936e+07	4.06601e+07	83232422	6.38858e+07	56288409	4.09032e+07	3.36116e+07	4.02874e+07	3.30933e+07	3.11866e+07	3.82659e+07	3.315e+07	2.04887e+07	2.16364e+07	1.47867e+07	6.60522e+07	6.84582e+07	7.8185e+07	6.4803e+07	4.72806e+07	4.01888e+07	4.68196e+07	3.66026e+07	3.72674e+07	4.73327e+07	23254817	1.62515e+07	3.36665e+07	1.68366e+07	1.85266e+07	4.75706e+07	2.98781e+07	4.48671e+07
Chordin-like 2	CHRDL2	295372299	4.35122e+08	4.31708e+08	4.60767e+08	6.70698e+08	1.51577e+08	2.26726e+08	2.03083e+08	2.23315e+08	1.40909e+08	1.39332e+08	1.49329e+08	1.76251e+08	2.06423e+08	1.76379e+08	7.36608e+06	3.13466e+06	3.51973e+06	1.02477e+07	4.8813e+06	8.35867e+06	1.98899e+06	3.90162e+06	2.21803e+06	3.2035e+06	4.95477e+06	1.42125e+06	1.5165e+06	261347	2.5725e+06	1.4007e+06	1.26119e+06	3.09876e+06	5.45233e+06	3.58249e+06	335163	1.08106e+06	1.44036e+06	1.23429e+06	1.77929e+06	781654	319138	1.58411e+06	350499	1.00632e+06	3.71558e+06	1.00056e+06	996540
Reticulocalbin-3	RCN3	3.88209e+07	6.8566e+07	2.24529e+07	9.53825e+06	1.47605e+07	1.8761e+07	2.09771e+07	9.62894e+06	4.06527e+06	3.16638e+06	6.64862e+06	9.71356e+06	7.32969e+06	2.18881e+06	2.08792e+06	1.60765e+08	3.97502e+07	9.51666e+06	1.53683e+06	4.67796e+06	5.89801e+07	1.88978e+07	3.97945e+06	1.08387e+06	872563	5.56202e+07	1.66121e+07	2.01681e+06	798826	686794	2.57805e+08	3.65776e+07	9.79791e+06	4.23555e+06	3.21429e+06	7.49349e+07	1.2771e+07	3.08189e+06	2242399	1.64881e+06	6.16113e+07	7.20827e+06	1.98916e+06	640432	913047	8.14267e+07	7.18448e+07	8.44915e+06
Peptidyl-prolyl cis-trans isomerase FKBP9	FKBP9	5.2917e+06	4.54664e+06	2.11435e+06	1.1397e+06	4.29866e+06	3.16594e+06	3.0476e+06	2.23467e+06	905155	3.02777e+06	1.98357e+06	305265	4.6261e+06	1.85991e+06	2.36916e+06	1.74526e+07	6968293	4.765e+06	2.00096e+06	5.07024e+06	1.06203e+07	2.63303e+06	3.32567e+06	1.12774e+06	1.22588e+06	8.74298e+06	1278587	226701	803309	808622	3.00923e+07	2915792	1.68665e+06	677644	1.27433e+06	2.65756e+07	1.36594e+06	1.26051e+06	1.7199e+06	1.37913e+06	16315696	336581	149046	1998094	591466	9700190	4694129	3200722
Serpin H1	SERPINH1	2.88842e+07	2.07931e+07	1.1031e+07	1.40409e+07	2.26127e+07	1.86543e+07	2.61364e+07	8.52258e+06	6.92185e+06	7.64483e+06	2.48358e+07	1.00841e+07	9.44846e+06	5.79239e+06	5.25216e+06	4.53633e+07	3.4155e+07	3.57448e+07	3.50003e+07	1.47973e+07	2.67348e+07	2.10069e+07	25473990	2.20497e+07	2.56936e+07	2.75581e+07	2.27403e+07	2.21138e+07	18907560	1.21835e+07	6.70278e+07	55479963	36396807	5.76254e+07	4.12001e+07	4.74485e+07	45964078	3.45586e+07	4.72695e+07	3.63106e+07	50110747	1.83313e+07	2.30332e+07	2.28628e+07	2.52158e+07	3.48437e+07	2.9472e+07	2.54766e+07
Uncharacterized protein MGC134473	MGC134473	6.27497e+07	6.84571e+07	34640540	52260692	43553148	17522842	21446630	4.38202e+06	11965041	11209035	36032492	24776122	21196786	16710579	18834844	6.54412e+07	7.201e+07	121630832	152878032	113170224	18168482	19865974	35747036	31088656	36819440	48104968	32957192	46005360	50199936	35508160	7.43014e+07	119197848	58459652	183417696	163322272	16915120	24104842	22059166	50500972	38051624	45863760	28182234	39325024	49188592	50188888	64422704	6.32235e+07	70239232
UDP-Gal:betaGlcNAc beta 1,4-galactosyltransferase, polypeptide 4	B4GALT4	2.81437e+06	2.88935e+06	1.64264e+06	1.56007e+06	2.43722e+06	1.46663e+06	1.94623e+06	1.1784e+06	897005	466016	3.16831e+06	593658	1.58292e+06	1.19809e+06	542344	2.74752e+06	1.32546e+06	3.24853e+06	1.96775e+06	2.29709e+06	4287517	1.46439e+06	1.54044e+06	910453	1.34489e+06	5.21655e+06	1.81083e+06	390196	787879	1.24711e+06	2495036	3.29784e+06	1488091	1.09629e+06	1.98352e+06	2.03233e+06	1.53317e+06	843197	1.38962e+06	1326590	1.76252e+06	438868	743273	514689	1.28555e+06	6829360	1.25727e+06	705462
40S ribosomal protein S21	RPS21	6.80761e+06	1.76034e+07	5.06956e+06	469594	2.02133e+06	6.67645e+06	9.34149e+06	4.97383e+06	164878	515658	760751	4.93326e+06	8.43068e+06	1.21593e+06	228998	6.25791e+07	2.0925e+07	13525650	3.82379e+06	1.32312e+06	4.03078e+07	1.14185e+07	6.86353e+06	434549	812503	3.43652e+07	6.71129e+06	2.20115e+06	684661	629545	1.55129e+07	4.70757e+06	3.69585e+06	1.03001e+06	1.45012e+06	8.03567e+06	2.25487e+06	7.4643e+06	1.01831e+06	850907	1.05097e+07	1.60769e+06	4.44392e+06	946483	598710	4.01007e+07	1.23394e+07	1.23431e+07
LIM and SH3 domain protein 1	LASP1	6.43295e+06	1.397e+07	3.15495e+06	1.69532e+06	572558	5.64448e+06	8.69741e+06	4.05652e+06	31863.3	455947	521037	4.21795e+06	9.21031e+06	2.26373e+06	837291	7.13973e+07	2.35944e+07	1.94443e+07	5.96588e+06	8.05891e+06	4.00934e+07	9.5254e+06	1.14708e+07	1585941	4.29659e+06	4.11729e+07	5.81788e+06	4.25378e+06	1.19968e+06	2.02555e+06	1.72657e+07	8.94853e+06	1.2882e+07	3060750	1.14134e+06	1.26621e+07	2.80901e+06	8.76639e+06	711309	1.96252e+06	7.53567e+06	1.25964e+06	5.68144e+06	886610	1.76373e+06	4.04325e+07	26039896	2.20703e+07
Fascin	FSCN1	2.95695e+06	4.75486e+06	3.14432e+06	830890	150589	3.0337e+06	5.90117e+06	2.44968e+06	1.48182e+06	135983	467003	2.32924e+06	3.25702e+06	923788	1.77737e+06	2.79786e+07	8.23689e+06	8.56895e+06	2.8392e+06	2.27314e+06	2.75083e+07	5.3397e+06	5.59639e+06	1.46938e+06	2.30828e+06	2.23349e+07	1.1678e+06	3.60067e+06	3.59983e+06	843709	1.77328e+06	2.33272e+06	5.96557e+06	1.78918e+06	2.54021e+06	1.67385e+06	1.93851e+06	3.87005e+06	2.27201e+06	1.37117e+06	3.0797e+06	557234	2345787	2.14076e+06	2.1029e+06	1.2734e+07	5.57088e+06	7.11729e+06
Complement component C9	C9	7.10858e+06	4489409	2660140	2.58123e+06	2.34336e+06	5449989	5.18718e+06	2188919	1307802	1.25017e+06	5.89313e+06	2.52097e+06	2.009e+06	865929	963686	11824066	8.20107e+06	6268385	3.4428e+06	1.53145e+06	6435814	4959369	4.40596e+06	1.18157e+06	862172	5327403	3.21191e+06	2.58655e+06	1.16263e+06	811400	15081751	11229054	4.44168e+06	3.13621e+06	1.62342e+06	7.45479e+06	5.57116e+06	2.80331e+06	1.54648e+06	1.40179e+06	5891664	2907866	3352130	1567940	863108	10277734	6.74861e+06	5.1204e+06
Serine/arginine-rich splicing factor 2	SRSF2	3.29885e+06	1.53123e+07	1.06606e+07	8.93273e+06	2.34843e+06	1.88203e+06	10604406	6.74635e+06	906393	5.03693e+06	811096	6.66346e+06	6.166e+06	4.15984e+06	2.19373e+06	47980034	20838377	1.08699e+07	1.0319e+07	9.87619e+06	1.60828e+07	1.19979e+07	10245482	4.81192e+06	1.83971e+06	1.393e+07	7.01411e+06	4.25989e+06	2.42289e+06	1.72927e+06	2.3161e+07	12615966	11973740	9.06823e+06	9.78278e+06	8.97999e+06	3.82464e+06	4.40949e+06	3.29014e+06	5.00827e+06	9.96529e+06	2.21495e+06	2.51851e+06	2.79149e+06	1.36397e+06	18781837	2.87051e+07	9.5873e+06
Thrombospondin-4	THBS4	8.7146e+08	6.96636e+08	4.1306e+08	2.90035e+08	4.90271e+08	3.06249e+08	2.91802e+08	1.73875e+08	1.18116e+08	1.05653e+08	5.21174e+08	2.6789e+08	2.26267e+08	1.26321e+08	1.16171e+08	1.07852e+09	4.99249e+08	7.00981e+08	5.24353e+08	5.05503e+08	2.62205e+08	1.20859e+08	1.55601e+08	7.84573e+07	6.93062e+07	5.9726e+08	2.40805e+08	1.85739e+08	1.75244e+08	1.53956e+08	1.1173e+09	5.34506e+08	5.81392e+08	4.0778e+08	4.12479e+08	2.07237e+08	1.63424e+08	1.14121e+08	1.26481e+08	6.69772e+07	4.13276e+08	1.4711e+08	2.10601e+08	1.29651e+08	1.70676e+08	7.44695e+08	4.87826e+08	4.74074e+08
Elongation factor 2	EEF2	1.06139e+08	1.06238e+08	6.01504e+07	2.91093e+07	3.04036e+07	6.68913e+07	6.0093e+07	4.33968e+07	1.24077e+07	9.19578e+06	2.96891e+07	3.94379e+07	5.57413e+07	1.69764e+07	1.36677e+07	5.51346e+08	1.83691e+08	1.56555e+08	7.48028e+07	9.7387e+07	3.18786e+08	7.41231e+07	8.80842e+07	2.38823e+07	3.04505e+07	3.34976e+08	3.88326e+07	4.30246e+07	1.16475e+07	1.86931e+07	3.4324e+08	1.00319e+08	1.36432e+08	8.73313e+07	1.03522e+08	9.46384e+07	4.34253e+07	7.96733e+07	4.52581e+07	6.26472e+07	7.83595e+07	1.16464e+07	5.3007e+07	1.64837e+07	3.41846e+07	2.50976e+08	1.33734e+08	1.42945e+08
Phosphoglycerate mutase 1	PGAM1	1.00968e+08	1.37374e+08	6.21306e+07	5.55261e+07	6.63819e+06	8.04431e+07	1.38955e+08	5.20029e+07	5.62312e+06	5.17271e+06	1.67147e+07	7.22526e+07	7.2175e+07	1.96427e+07	2.03455e+07	4.85299e+08	1.32268e+08	2.33376e+08	6.60344e+07	1.05934e+08	3.53975e+08	6.91726e+07	7.91407e+07	3.25006e+07	4.35287e+07	4.39191e+08	5.26079e+07	4.72726e+07	2.77057e+07	3.52593e+07	9.80007e+07	1.17935e+08	1.42269e+08	1.10288e+08	6.6134e+07	5.06239e+07	6.79923e+07	8.98233e+07	5.9898e+07	3.78142e+07	6.6461e+07	1.84856e+07	7.4988e+07	3.01521e+07	79770840	2.74251e+08	1.05122e+08	1.07372e+08
14-3-3 protein theta	YWHAQ	1.47988e+07	2.16256e+07	9.47891e+06	4.18114e+06	4.98515e+06	1.50716e+07	2.22447e+07	9.53843e+06	3.08728e+06	2.51059e+06	4362994	1.42355e+07	1.76153e+07	4.68675e+06	3.13563e+06	1.01146e+08	2.58838e+07	2.88966e+07	1.137e+07	1.32582e+07	7.54065e+07	1.75428e+07	1.96129e+07	6.64584e+06	8.24617e+06	6.51073e+07	9.8178e+06	1.10637e+07	3.87936e+06	6.03244e+06	2.04936e+07	1.73191e+07	2.50309e+07	1.86024e+07	1.81711e+07	1.13373e+07	9.58384e+06	22446705	1.05184e+07	1.19145e+07	1.60239e+07	3.92573e+06	1.26531e+07	6.05993e+06	8.15058e+06	6.26171e+07	3.23832e+07	3.09362e+07
Alpha-1-acid glycoprotein	ORM1	1.3321e+06	1.13041e+06	1085466	663873	846651	466193	511955	292250	401472	278817	566187	496492	568690	334350	335213	5.34321e+07	3.6503e+07	4.01519e+07	3.92652e+07	4.45958e+07	34104090	1.87777e+07	3.09847e+07	2.82766e+07	5.33019e+07	3.253e+07	1.90536e+07	3.37192e+07	3.08013e+07	7.47404e+07	4.92641e+07	4.28305e+07	3.55952e+07	3.25348e+07	3.78662e+07	3.3833e+07	2.58661e+07	3.0963e+07	3.25473e+07	6.25572e+07	30914906	1.27162e+07	1.90703e+07	2.15141e+07	4.34473e+07	5.08916e+07	3.59823e+07	4.52592e+07
GTP-binding nuclear protein Ran	RAN	1.59112e+06	1.23948e+06	1.41727e+06	759550	953547	1.19985e+06	1.50086e+06	681244	431179	345756	760310	633316	3.54863e+06	566453	274968	6.46744e+06	6.05129e+06	3.81873e+06	4507441	3.00021e+06	1.00535e+07	5.1775e+06	7.67264e+06	1.50511e+06	2.01762e+06	1.60454e+07	2.61485e+06	1.78466e+06	991309	1.29464e+06	4.76235e+06	3.84222e+06	5.30993e+06	2.60045e+06	2.80428e+06	3440668	2.23846e+06	3.24267e+06	1712622	1.22397e+06	2.9652e+06	628584	1.59765e+06	1.021e+06	1.47992e+06	7.96016e+06	3.82949e+06	4.78941e+06
Heterogeneous nuclear ribonucleoprotein K	HNRNPK	4.04324e+06	8.63888e+06	1.15257e+06	1.10001e+06	2.61025e+06	4.43586e+06	6.35712e+06	2.37538e+06	790993	520344	1.82622e+06	875022	6.67319e+06	1.40004e+06	166970	2.90069e+07	1.20561e+07	8.52534e+06	1.49053e+06	560154	22477589	8.9405e+06	6.69605e+06	1.36852e+06	1.15163e+06	3.19642e+07	6.31678e+06	3.91637e+06	1.02309e+06	484203	1.66835e+07	1.07679e+07	4.3468e+06	2.70591e+06	3.15688e+06	9.54393e+06	576291	2.60443e+06	3.66182e+06	628040	1.17322e+07	4.30877e+06	1.77277e+06	1.41595e+06	1.36391e+06	9.87072e+06	1.36899e+07	7.12455e+06
THO complex subunit 4	ALYREF	736126	1.25187e+06	600882	619902	829893	567531	1.10411e+06	356104	374315	298950	613448	527100	586355	298852	261526	1342147	6.52889e+06	3.07915e+06	2.92013e+06	1.86436e+06	1.21686e+06	2.8579e+06	2.36671e+06	2.45081e+06	2.55428e+06	2.08457e+06	1.09993e+06	3.15481e+06	917242	1.96112e+06	1.45561e+06	8.25534e+06	5.80381e+06	4.81258e+06	5.54274e+06	884855	3579740	3.67972e+06	4.78651e+06	3.08532e+06	1.40072e+06	952984	1.80444e+06	2.4707e+06	2.30152e+06	1.33451e+06	1.47513e+06	2.2911e+06
Endoplasmic reticulum resident protein 44	ERP44	7.18542e+06	12770905	5.87722e+06	2.61517e+06	4.63457e+06	5.27894e+06	4.79722e+06	4.25446e+06	1.15272e+06	1.87278e+06	2.40278e+06	3.49009e+06	3.93982e+06	2.64842e+06	1.57094e+06	2.20359e+07	1.47636e+07	9.72108e+06	2.67018e+06	2.46055e+06	1.05731e+07	5.94521e+06	3.90324e+06	2.27391e+06	1.5704e+06	1.27107e+07	1.44023e+06	2.12634e+06	455663	1.3321e+06	13615919	6.09988e+06	6.62184e+06	3.92733e+06	2.57007e+06	1.28437e+07	4.92353e+06	3.66481e+06	1.60582e+06	1.98834e+06	6.51198e+06	1.33581e+06	1.66173e+06	1.1546e+06	1.20966e+06	1.00925e+07	1.01504e+07	8.82194e+06
Phosphoglycerate kinase 1	PGK1	1.49734e+08	243605645	1.2072e+08	2.93662e+07	1.82563e+07	1.28016e+08	1.89828e+08	8.10251e+07	1.66469e+07	1.07356e+07	14891609	8.87432e+07	1.22993e+08	3.30776e+07	1.17545e+07	1.07314e+09	3.50251e+08	2.93159e+08	121482669	1.27484e+08	6.67259e+08	1.52353e+08	1.77236e+08	5.9286e+07	7.3779e+07	8.6743e+08	6.99999e+07	9.88869e+07	4.18097e+07	6.37441e+07	1.48753e+08	1.5012e+08	1.92596e+08	1.16863e+08	1.22146e+08	8.69953e+07	7.14623e+07	1.37917e+08	6.75994e+07	7.50702e+07	1.03014e+08	2.15861e+07	9.13249e+07	3.68759e+07	5.42102e+07	6.21266e+08	2.78277e+08	2.52149e+08
Nucleoside diphosphate kinase B	NME2	3.90073e+07	5.82278e+07	1.29651e+07	2.04934e+06	3.97587e+06	3.70684e+07	44143772	1.08238e+07	897533	532267	898661	1.22694e+07	1.89733e+07	2.47112e+06	405001	200785744	5.7883e+07	2.49216e+07	4.11548e+06	3547416	150738042	2.75728e+07	2.20697e+07	1.0908e+06	1.3163e+06	1.20793e+08	1.50782e+07	5901486	2.28184e+06	438132	3.56266e+07	3.62438e+07	30599547	1.13939e+07	5.47474e+06	2.2149e+07	9.58324e+06	2.50718e+07	2.83592e+06	1515804	2.19031e+07	5.29191e+06	8.35376e+06	1.06989e+06	1.25254e+06	9.48772e+07	4.33419e+07	4.06175e+07
40S ribosomal protein S18	RPS18	2.08724e+06	6.86537e+06	6.70923e+06	1.2424e+06	1.74723e+06	479078	5.07621e+06	1.48929e+06	1.53523e+06	637742	1.03865e+06	1.88361e+06	1.67389e+06	743729	289327	12120189	8.85967e+06	7.06997e+06	4697048	3.31253e+06	7.54911e+06	7.20934e+06	5.11057e+06	2.28371e+06	2.02231e+06	5.96615e+06	3.36686e+06	2.35049e+06	1.28722e+06	1.06166e+06	9.71819e+06	5.77849e+06	5.16598e+06	2.89561e+06	2.65364e+06	6.74516e+06	3.54637e+06	3.98119e+06	1.23336e+06	984285	7.6881e+06	1.91391e+06	2.44323e+06	948918	1.72287e+06	7.72464e+06	1.03637e+07	2908560
Malate dehydrogenase, cytoplasmic	MDH1	2.40168e+07	4.12226e+07	1.44329e+07	434907	1.66752e+06	2.14064e+07	3.12581e+07	4.78003e+06	744847	732251	5.49464e+06	1.44225e+07	15907411	495127	712389	1.10811e+08	4.34432e+07	1.64599e+07	5.35789e+06	5.5102e+06	8.83926e+07	2.21906e+07	1.82956e+07	1.76954e+06	1.50965e+06	90954265	13212160	4.88594e+06	1.81478e+06	589527	2.44824e+07	2.44225e+07	2.60098e+07	8.88706e+06	5.88384e+06	15180994	9.18427e+06	1.87086e+07	3.51946e+06	2.10925e+06	1.83279e+07	4.34725e+06	3.77986e+06	601091	1.38046e+06	68837298	3.61801e+07	3.05984e+07
Spliceosome RNA helicase DDX39B	DDX39B	2.02479e+06	4.65177e+06	1.86792e+06	927275	1.96591e+06	5.70593e+06	2.77798e+06	930102	149278	2.19291e+06	418412	2.33446e+06	481975	2.86586e+06	1.42516e+06	1.97668e+07	5.12624e+06	8.11626e+06	1.0591e+06	231980	9.37735e+06	3.09103e+06	2.94673e+06	1.24619e+06	1.56221e+06	2.20873e+07	1.75083e+06	1.01985e+06	76677.8	69160.7	807679	3.10491e+06	1.6e+06	686981	731518	264817	3.31622e+06	1.44048e+06	490006	639053	536648	452855	1.96928e+06	601678	918719	1.13308e+07	2.22017e+06	6.14441e+06
40S ribosomal protein S3	RPS3	446692	623691	446923	280351	724643	283473	521117	241540	316898	381596	490199	199386	303117	201898	277249	1.62866e+06	3.81209e+06	2.52904e+06	2.11236e+06	916830	1.35015e+06	2.11279e+06	2.33632e+06	1.68829e+06	1.63273e+06	2468526	2.64896e+06	2.3463e+06	1.8847e+06	1.51677e+06	4657527	4200762	1.79996e+06	2.21268e+06	2.02083e+06	3814037	2.96098e+06	2.50287e+06	3072044	2523184	3.48927e+06	2.23042e+06	2.29678e+06	2.61435e+06	1.94491e+06	1.0787e+06	1.18388e+06	2.10978e+06
Glucose-6-phosphate isomerase	GPI	3.71119e+07	6.94981e+07	3.56651e+07	8.65283e+06	7.86991e+06	2.84299e+07	5.87347e+07	1.77755e+07	6.15914e+06	3.15272e+06	2.81858e+06	2.18711e+07	3.13499e+07	6.21551e+06	4.75943e+06	1.80025e+08	5.26655e+07	7.6927e+07	2.73406e+07	2.66064e+07	1.17191e+08	2.66307e+07	3.11232e+07	1.19826e+07	1.40235e+07	1.62031e+08	2.32866e+07	2.25202e+07	11278120	1.329e+07	25518486	3.57598e+07	41151091	2.61576e+07	3.25961e+07	1.55288e+07	1.19249e+07	4.03536e+07	1.84267e+07	1.3821e+07	2.31e+07	6.11969e+06	2.77482e+07	8.27698e+06	1.68272e+07	1.06897e+08	4.94002e+07	6.46942e+07
Threonine--tRNA ligase, cytoplasmic	TARS	454135	1.61555e+06	1.37721e+06	120907	32623	888043	694359	674421	14686.9	11862	167295	726643	1.02016e+06	536031	63043.4	1.56873e+07	3.82937e+06	3175603	102563	512211	9.77119e+06	2.2848e+06	1.88666e+06	447901	654016	1.063e+07	1.09846e+06	1.21279e+06	390668	75108.8	1.32936e+06	1.2087e+06	4273102	1.26201e+06	255101	223722	196937	2.94285e+06	620284	503208	861122	315568	2.12083e+06	226168	470432	5.37673e+06	3.07583e+06	3.16391e+06
Fructose-bisphosphate aldolase	ALDOC	1.42251e+07	32183444	1.33656e+07	134127	898440	1.38723e+07	2.57889e+07	1.30799e+07	1.03828e+06	343072	1.36963e+06	1.26383e+07	1.63352e+07	4.29772e+06	707256	1.09541e+08	2.83378e+07	1.82761e+07	4.97798e+06	4.24856e+06	6.82915e+07	1.58841e+07	1.34962e+07	3.17511e+06	5.13652e+06	6.06674e+07	8.98781e+06	6.3817e+06	1.59398e+06	2.31329e+06	1.11698e+07	7.44622e+06	1.23955e+07	1.88297e+06	2.35842e+06	9.84296e+06	3.71276e+06	1.32106e+07	2855974	4.22989e+06	3.32104e+06	2.22053e+06	6.45085e+06	1.60424e+06	2.46592e+06	6.90604e+07	3.29548e+07	18122718
45 kDa calcium-binding protein	SDF4	606232	3535392	1.31289e+07	5.4049e+06	5.72119e+06	1.41507e+06	3.45596e+06	977853	2.59448e+06	3.04027e+06	905602	1.85669e+06	1.56586e+06	806780	2.25404e+06	1.15214e+07	5.95511e+06	5.33627e+06	8336658	7.39307e+06	4.83242e+06	2.44001e+06	2.70785e+06	3.63365e+06	4.97966e+06	5.42866e+06	944500	2.85553e+06	3.37729e+06	3.66424e+06	5.80761e+06	4.60968e+06	5.52218e+06	3.79059e+06	7.83688e+06	3.20528e+06	3.55234e+06	4.01774e+06	7.10959e+06	6.66194e+06	5188757	1.19125e+06	1.89526e+06	3.71061e+06	4.30247e+06	9.00301e+06	3.77412e+06	7.3675e+06
Cysteine rich angiogenic inducer 61	CYR61	1.13232e+06	9.40064e+06	9.47859e+06	4.2085e+06	3.06819e+06	5.62979e+06	5.53897e+06	3.56157e+06	735712	978874	1.27516e+06	2.16694e+06	4.12468e+06	1.03938e+06	192568	20754250	8620556	6.42694e+06	4.48858e+06	7.08515e+06	1.66499e+07	5.02544e+06	4.05838e+06	2.48921e+06	1.8142e+06	1.01596e+07	799047	1.33112e+06	1.51072e+06	2.09229e+06	2.26625e+07	1.00095e+07	7.53698e+06	5.4173e+06	5.60036e+06	1.25353e+07	3.80955e+06	4.29594e+06	1.38225e+06	4.43189e+06	9.00575e+06	1.19531e+06	1.15952e+06	710693	2.39672e+06	5.70288e+06	6.15881e+06	7.09409e+06
Ephrin-A1	EFNA1	1.51754e+06	1.09114e+06	619874	476222	883702	1.20009e+06	1.04783e+06	394122	290654	321322	652500	403480	372671	239010	203021	1.825e+06	2709576	2.66945e+06	2133095	1454602	2.41938e+06	1.92471e+06	1.10436e+06	949314	1.20373e+06	1.1004e+06	1.51291e+06	779289	752319	1.10612e+06	3927636	743881	1788425	1.39346e+06	2441280	3.1252e+06	770810	502618	458638	1.45865e+06	3.21358e+06	484949	375414	745543	918337	2.17108e+06	1.3893e+06	3.11519e+06
6-phosphogluconate dehydrogenase, decarboxylating	PGD	246258	1.74402e+06	1.6272e+06	585316	601788	1.70886e+06	3.30251e+06	465613	358776	220825	412472	1.80654e+06	2.15398e+06	198006	240999	19865454	8.83121e+06	8.98367e+06	2.7317e+06	3.22792e+06	1.31396e+07	5.64064e+06	4.94633e+06	1871659	2.20952e+06	2.04139e+07	3.74778e+06	4.26306e+06	910933	1.94554e+06	1.16069e+06	3.88631e+06	6.56941e+06	2.76396e+06	4.36346e+06	675144	1.45935e+06	6.33894e+06	2.89198e+06	2.10805e+06	1.18866e+06	770720	4.87233e+06	1.42636e+06	2.62092e+06	5.27102e+06	5.22773e+06	4.3963e+06
Alcohol dehydrogenase [NADP(+)]	AKR1A1	1.83261e+07	3.343e+07	1.07938e+07	545656	1.34427e+06	7.42814e+06	1.79176e+07	3.01067e+06	144103	190034	1.21864e+06	1.13642e+07	1.59718e+07	4.51663e+06	2.04733e+06	8.80135e+07	2.4453e+07	1.90268e+07	4.27728e+06	6.53338e+06	45064248	5760279	7.79137e+06	1.77526e+06	1.25473e+06	9.52592e+07	9.74143e+06	6.99666e+06	3.34872e+06	2.47678e+06	8930628	8.95038e+06	1.19334e+07	6.30626e+06	9.77736e+06	3.12414e+06	1.94592e+06	6.4108e+06	1.28672e+06	1.58627e+06	9.54516e+06	1.57594e+06	7.84567e+06	454330	2.65573e+06	5.32581e+07	2.32024e+07	1.95827e+07
40S ribosomal protein S28	RPS28	8.25152e+06	1.62892e+07	7.51946e+06	847974	1.32483e+06	7.47117e+06	1.55243e+07	6.10812e+06	1.02758e+06	501752	455312	4.95314e+06	7.75347e+06	2056064	340797	4.60805e+07	2.00347e+07	1.56298e+07	1.88073e+06	1481333	30088207	1.10408e+07	6.88684e+06	947859	1.03075e+06	4.27549e+07	4.63677e+06	3175682	1.17663e+06	1.18797e+06	2.09093e+07	9.04669e+06	1.07915e+07	2.16646e+06	3.14311e+06	14113591	2.98297e+06	6.6606e+06	1.91062e+06	1.56789e+06	12674467	2.55299e+06	3.3401e+06	1214822	1.23405e+06	3.31413e+07	2.01355e+07	1.35387e+07
Follistatin-related protein 1	FSTL1	2.68303e+08	3.63249e+08	2.73438e+08	3.12409e+08	4.41169e+08	1.48363e+08	1.81747e+08	1.67374e+08	1.68163e+08	1.1718e+08	1.44091e+08	1.55569e+08	1.68474e+08	1.37727e+08	1.22943e+08	2.89469e+08	3.18621e+08	5.53838e+08	6.80111e+08	6.9477e+08	1.4664e+08	1.84753e+08	2.0352e+08	3.07878e+08	3.76352e+08	1.22653e+08	1.04666e+08	1.93364e+08	215168918	3.23175e+08	3.54384e+08	4.18374e+08	4.48376e+08	6.80391e+08	6.91148e+08	2.62679e+08	3.19702e+08	2.83028e+08	4.39087e+08	5.24749e+08	1.71686e+08	1.12696e+08	2.16534e+08	2.8866e+08	3.82042e+08	2.81314e+08	2.67932e+08	352995126
Ribonuclease 4	RNASE4	4.15365e+08	3.09174e+08	2.74235e+08	1.80347e+08	1.83825e+08	2.33678e+08	2.16575e+08	1.76417e+08	1.12761e+08	6.43956e+07	3.08655e+08	1.94801e+08	1.81232e+08	9.96154e+07	5.16228e+07	6.35592e+08	4.90917e+08	381682367	2.60864e+08	2.04615e+08	2.49829e+08	2.07865e+08	2.04079e+08	1.45936e+08	1.23666e+08	3.2945e+08	1.83115e+08	1.31379e+08	107639687	8.65231e+07	6.63227e+08	5.14882e+08	3.76902e+08	2.86762e+08	1.74236e+08	3.1093e+08	2.63537e+08	2.23364e+08	2.35762e+08	1.75709e+08	3.83203e+08	1.56092e+08	2.53585e+08	1.60314e+08	1.42463e+08	5.60551e+08	3.89575e+08	2.7962e+08
Protein/nucleic acid deglycase DJ-1	PARK7	6.90492e+07	8.80705e+07	2.95441e+07	6.78533e+06	4.76816e+06	4.64855e+07	5.47275e+07	1.86688e+07	3.34527e+06	2.31245e+06	6.83497e+06	2.90541e+07	3.30647e+07	9.88769e+06	4.33791e+06	1.997e+08	7.40994e+07	6.09957e+07	2.39534e+07	19420844	1.62197e+08	4.11018e+07	2.89172e+07	8.63914e+06	1.07208e+07	1.81958e+08	17110304	1.63169e+07	5.86839e+06	5.64444e+06	4.38078e+07	4.15343e+07	3.75428e+07	2.07335e+07	1.85087e+07	2.13716e+07	1.38011e+07	2.94218e+07	1.20124e+07	1.04168e+07	2.7141e+07	7.29344e+06	2.01229e+07	5.66346e+06	7.66614e+06	1.54818e+08	6.47329e+07	5.32832e+07
Peroxiredoxin-1	PRDX1	2.61963e+07	5.37952e+07	2.86242e+07	1.50391e+07	1.01092e+07	2.28264e+07	4.69243e+07	2.30396e+07	8.30665e+06	6.68938e+06	7.88307e+06	2.34513e+07	3.14429e+07	1.22046e+07	8.73959e+06	100259312	3.93012e+07	5.63572e+07	29108770	3.48828e+07	7.69115e+07	2.88736e+07	2.47245e+07	13827174	23956536	8.60477e+07	1.96468e+07	2.2087e+07	1.5007e+07	1.98956e+07	55929540	3.97901e+07	36553415	3.34668e+07	4.60117e+07	3.61849e+07	1.93475e+07	2.57862e+07	2.39223e+07	2.71316e+07	3.59568e+07	8.18222e+06	2.12911e+07	1.16874e+07	1.67584e+07	5.16216e+07	4.17518e+07	4.87764e+07
Triosephosphate isomerase	TPI1	3.86447e+08	4.89671e+08	2.49251e+08	5.29472e+07	2.4881e+07	2.16525e+08	2.63477e+08	1.17928e+08	2.17859e+07	1.3929e+07	5.03457e+07	1.26079e+08	1.88451e+08	5.02997e+07	2.48196e+07	1.45494e+09	4.2289e+08	3.90743e+08	1.68019e+08	1.75212e+08	8.12107e+08	1.18192e+08	1.75915e+08	5.00965e+07	6.79038e+07	9.02402e+08	6.93846e+07	1.03883e+08	3.3539e+07	4.81771e+07	267547383	2.25528e+08	3.44118e+08	1.59427e+08	1.52915e+08	1.24583e+08	8.30021e+07	1.9552e+08	7.45582e+07	7.06191e+07	1.54052e+08	3.15517e+07	1.38291e+08	3.64258e+07	6.72673e+07	9.54329e+08	3.71038e+08	3.4638e+08
Poly(rC)-binding protein 1	PCBP1	787400	1.20966e+06	1.16681e+06	641834	870141	1.06641e+06	710159	634566	391729	316406	602725	706795	1.71251e+06	375625	273963	7.43609e+06	3.27079e+06	2.09164e+06	1.60553e+06	1.67053e+06	3.80481e+06	1.47995e+06	1.33494e+06	686359	1.04981e+06	4.65133e+06	808373	747290	534272	483475	1.88585e+06	1.63402e+06	2.61127e+06	1.16362e+06	1.30945e+06	1687949	711487	2.107e+06	1.12896e+06	1.16879e+06	1.73128e+06	231691	696105	529016	804885	3.19842e+06	1.88285e+06	1.66976e+06
L-lactate dehydrogenase B chain	LDHB	4.10797e+07	8.32981e+07	4.14619e+07	7.74728e+06	2.34863e+06	2.668e+07	5.35939e+07	2.23166e+07	4.28707e+06	2.94856e+06	5.11231e+06	27765456	3.4265e+07	9.99669e+06	3.66151e+06	267702322	92853261	8.73178e+07	3.07744e+07	3.19089e+07	1.48352e+08	4.10547e+07	4.43846e+07	1.29831e+07	1.75172e+07	149318943	1.95023e+07	2.24734e+07	8.37751e+06	1.04647e+07	4.5468e+07	5.22355e+07	8.21149e+07	3.57421e+07	33565377	2.33334e+07	2.26063e+07	4.46948e+07	2.42201e+07	1.96649e+07	2.59349e+07	7.52999e+06	2.78522e+07	7.65809e+06	1.29616e+07	138694367	8.76932e+07	7.67956e+07
Destrin	DSTN	553528	703920	527721	564162	309462	443462	590190	655283	100455	79147.2	262885	104806	357159	184717	84098.6	4.79683e+06	2.58785e+06	3793196	1.18574e+06	549570	2.89884e+06	693469	1284870	602816	696831	2852599	485606	668444	325787	392588	778580	1.28939e+06	1.312e+06	1.33548e+06	1.80995e+06	299870	362429	1.30224e+06	826568	1.10676e+06	275736	18637.3	894773	532835	602608	1249235	1.15891e+06	2930372
Complement C1q subcomponent subunit A	C1QA	6.20036e+07	4.58169e+07	4.27238e+07	3.04303e+07	5.46044e+07	5.80317e+07	5.23537e+07	2.77137e+07	2.66608e+07	2.95538e+07	3.98118e+07	2.85542e+07	1.98618e+07	1.89321e+07	2.08834e+07	8.76691e+07	7.26403e+07	9.00588e+07	6.68413e+07	5.8479e+07	41131253	5.4939e+07	4.50066e+07	5.31189e+07	5.69956e+07	4.43502e+07	3.94447e+07	3.23737e+07	3.51431e+07	3.0496e+07	7.81535e+07	7.63492e+07	8.75209e+07	7.39133e+07	6.03471e+07	5.06997e+07	7.66173e+07	4.43976e+07	8.12869e+07	5.85976e+07	3.54032e+07	2.33925e+07	2.47182e+07	2.96949e+07	2.33489e+07	6.16287e+07	5.30999e+07	5.25066e+07
60S ribosomal protein L10a	RPL10A	6.55777e+06	9.29214e+06	1.84313e+06	708767	839879	4.22629e+06	8.24625e+06	2.64897e+06	184466	296856	707907	4.37335e+06	4.70996e+06	864041	226382	51479529	1.5746e+07	1.11953e+07	3.98198e+06	3.53663e+06	2.48284e+07	7.4318e+06	6.0729e+06	1.64838e+06	2.48334e+06	29710953	5.72685e+06	4597144	2.2189e+06	2.09976e+06	5.75999e+06	6.30736e+06	5.39773e+06	3.48302e+06	3.18876e+06	4.61376e+06	2.11944e+06	4.60894e+06	3.18975e+06	2.87594e+06	5.31947e+06	977247	3.35239e+06	1.6e+06	1.6328e+06	2.25387e+07	8.79009e+06	6.74575e+06
Cofilin-1	CFL1	9.26063e+06	8.52011e+06	5.88831e+06	1.9552e+06	2.83076e+06	7.29668e+06	1.27497e+07	3.76272e+06	847318	637900	1.41999e+06	4.72123e+06	8.05868e+06	2.11309e+06	1.07635e+06	48767052	1.34821e+07	2.08979e+07	6.48323e+06	9.34179e+06	3.82299e+07	8.57328e+06	1.10192e+07	6.10985e+06	4.67397e+06	5.11342e+07	7.98971e+06	6.95939e+06	4236829	2.62722e+06	8.53959e+06	8.61639e+06	1.36887e+07	9.93757e+06	1.26962e+07	7.63275e+06	4.43348e+06	9.24034e+06	6.34437e+06	5.23468e+06	5.65012e+06	2.13481e+06	8.88169e+06	2.68503e+06	3.57132e+06	3.02611e+07	9.61118e+06	20242702
Tropomyosin alpha-3 chain	TPM3	1.32835e+06	6.17227e+06	1.57913e+06	950570	808618	669806	5454455	2.67727e+06	622919	463710	740226	1.02717e+06	3.81628e+06	908347	493819	23154233	1.1754e+07	7176582	4.68873e+06	2722833	9.80711e+06	6.3542e+06	5.18579e+06	1.83493e+06	2.49238e+06	14518262	1.65794e+06	4.25135e+06	1.68309e+06	1.77311e+06	8.44077e+06	6.45494e+06	5.89462e+06	3.6015e+06	4.64344e+06	8.87094e+06	2.42153e+06	4.85673e+06	2.34515e+06	2.04672e+06	7.47258e+06	2.13073e+06	3.87957e+06	825486	1.58319e+06	9.19273e+06	9.69905e+06	5.73273e+06
Eukaryotic translation initiation factor 5A-1	EIF5A	8.16755e+06	8.51955e+06	4.62301e+06	710561	1.13852e+06	5.61266e+06	9.17818e+06	3.61308e+06	591475	406270	1.55331e+06	1.04347e+06	4.96639e+06	421021	434939	34158622	5.83525e+06	1.15125e+07	687904	387245	2.41364e+07	1.17409e+06	6.61481e+06	33382.4	393448	44241927	4.21258e+06	2.16108e+06	704070	202390	4.03217e+06	2.58909e+06	6.6134e+06	1.08518e+06	2.12828e+06	2.16277e+06	602086	4.00462e+06	1.16502e+06	192900	3.56654e+06	599583	2.34335e+06	206270	108478	21317697	4148315	1.00363e+07
40S ribosomal protein S12	RPS12	1.67602e+06	3.6871e+06	2.10167e+06	389407	627849	2.23927e+06	2.6052e+06	1.72462e+06	433128	246575	244071	846808	2.42329e+06	718973	510615	16176654	8.89257e+06	3.89045e+06	1.35438e+06	665806	1.29847e+07	2.15386e+06	2.1674e+06	268592	340874	1.37969e+07	880753	1.12791e+06	112348	224202	2.67845e+06	1.33633e+06	3.0564e+06	842029	445429	881307	558046	1.35899e+06	1.00645e+06	445420	2.43756e+06	519048	1.1957e+06	302358	226948	8.05839e+06	3.21358e+06	1.33736e+06
Heat shock protein HSP 90-alpha	HSP90AA1	1.21345e+07	2.29367e+07	1.77247e+07	6.31366e+06	1.23732e+07	1.78239e+07	4.04693e+07	1.31279e+07	6.64789e+06	7.19525e+06	8.74113e+06	2.34206e+07	3.30108e+07	1.32009e+07	5.73139e+06	2.10031e+08	5.92192e+07	5.3472e+07	2.38617e+07	1.32794e+07	1.15399e+08	3.94543e+07	3.45202e+07	8.42611e+06	1.42113e+07	1.59594e+08	2.96412e+07	2.61036e+07	1.3264e+07	8.68385e+06	2.83005e+07	2.26233e+07	4.34277e+07	1.33037e+07	1.76437e+07	1.74638e+07	1.6864e+07	31480822	1.58827e+07	1.1834e+07	2.55669e+07	8.78402e+06	2.37874e+07	1.17121e+07	1.02941e+07	7.10687e+07	4.53116e+07	3.95547e+07
Macrophage-capping protein	CAPG	1.23586e+06	1.40111e+06	5.1618e+06	1.07166e+06	553297	680800	1.36585e+06	2.30131e+06	465453	383079	663016	357644	1.86488e+06	1.76786e+06	332206	1.51542e+07	1.59594e+07	4.93837e+07	2.38815e+07	2.35146e+07	4.61996e+06	6.13411e+06	1.37179e+07	6.59656e+06	9.28932e+06	10942185	3.64887e+06	1.21016e+07	4.24935e+06	5.9688e+06	6.4137e+06	1.82735e+07	5.24043e+07	3.07849e+07	2.25531e+07	3.00858e+06	5.66633e+06	1.89394e+07	1.27981e+07	1.32534e+07	1.85281e+06	3.16191e+06	1.72847e+07	8.27241e+06	1.2681e+07	4.7586e+06	5.19924e+06	2.63512e+07
Peptidoglycan recognition protein 1	PGLYRP1	62020982	1.14939e+07	475428	341948	1.03489e+06	7.82961e+07	2.02683e+07	1.12694e+06	142569	176119	4.67239e+07	3.17773e+06	525575	277643	210408	5.62961e+07	1.82509e+06	803069	2.02085e+06	973722	7.07689e+07	1.40473e+07	2.74771e+06	170362	573158	29845262	1.27586e+06	636762	709671	726014	5.86571e+07	5.73212e+06	634187	1.25427e+06	712023	7.55169e+07	1.51079e+07	1.30806e+06	703502	671362	3.4079e+07	2.21188e+06	614810	454803	578523	63852240	7.35053e+06	264822
Serum amyloid A protein	SAA3	1.29363e+07	3.81418e+06	3.89739e+06	3.52286e+06	3.78726e+06	1.68362e+07	3.50107e+06	2.82786e+06	4.2212e+06	3.35384e+06	7.18007e+06	1.23222e+06	552370	1.04069e+06	1.85285e+06	9.14292e+08	1.9148e+09	1.53836e+09	1463424533	1.24832e+09	355133844	1.06885e+09	1.14665e+09	1.15804e+09	1.10607e+09	5.84959e+08	1.34944e+09	1.02745e+09	8.74309e+08	5.60503e+08	8.62854e+08	1.29869e+09	9.90548e+08	1.34192e+09	1.16942e+09	5.05565e+08	7.03305e+08	1.3349e+09	1.6151e+09	1.6924e+09	5.29625e+08	4.89469e+08	7.76649e+08	8.00477e+08	9.79958e+08	5.38958e+08	9.2503e+08	7.42443e+08
Secreted frizzled-related protein 3	FRZB	6.17502e+07	6.34572e+07	5.5748e+07	8.08726e+07	1.08401e+08	5.44876e+07	6.1598e+07	5.12372e+07	6.09244e+07	6.06288e+07	5.98891e+07	5.44699e+07	47209343	5.34576e+07	5.3229e+07	9.71352e+07	7.4991e+07	7.03087e+07	8.16584e+07	5.74921e+07	57256452	4.38584e+07	5.57498e+07	5.08324e+07	5.25256e+07	7.73516e+07	3.16635e+07	3.62592e+07	3.08749e+07	3.49495e+07	1.07983e+08	8.03432e+07	7.72078e+07	6.40948e+07	6.65818e+07	7.52876e+07	7.51987e+07	7.53833e+07	9.60037e+07	7.48308e+07	7.31457e+07	2.78245e+07	5.5035e+07	4.76685e+07	4.52999e+07	77284745	5.46757e+07	4.45715e+07
Annexin A8	ANXA8	2.43499e+07	3.69022e+07	3.29944e+07	1.83857e+07	2.45412e+07	3.15481e+07	4.48231e+07	3.78691e+07	1.56259e+07	1.46235e+07	1.37971e+07	4.84016e+07	6.79411e+07	1.46391e+07	1.19996e+07	2.77947e+08	9.02755e+07	1.46528e+08	5.31629e+07	5.04285e+07	1.80419e+08	6.50321e+07	9.90701e+07	3.48036e+07	4.83383e+07	3.01436e+08	9.74594e+07	5.98326e+07	3.0687e+07	2.84972e+07	1.22757e+08	1.24734e+08	194292938	9.77486e+07	1.25468e+08	8.09417e+07	7.23294e+07	1.30328e+08	1.09908e+08	7.34187e+07	138069841	3.99391e+07	1.14713e+08	4.55296e+07	5.16288e+07	6.50868e+07	7.26652e+07	7.76109e+07
Endoplasmin	HSP90B1	3.80719e+07	3.65175e+07	1.97393e+07	1.40571e+07	9.12218e+06	4.76051e+07	4.39947e+07	1.40401e+07	6.14179e+06	5.37965e+06	4.66961e+06	1.56392e+07	2.52592e+07	8.81639e+06	6.61769e+06	2.93576e+08	1.12542e+08	8.01118e+07	3.72572e+07	2.10741e+07	2.08095e+08	4.99814e+07	4.32409e+07	1.43164e+07	1.31141e+07	1.95228e+08	2.68447e+07	1.7756e+07	6.65993e+06	6.22016e+06	5.76372e+07	4.00142e+07	3.13985e+07	1.83845e+07	1.52875e+07	4.93608e+07	1.76788e+07	3.53632e+07	1.63603e+07	1.42832e+07	3.89683e+07	1.12689e+07	1.65175e+07	7.02114e+06	9.49154e+06	1.26227e+08	4.88624e+07	2.17392e+07
Peroxiredoxin-5, mitochondrial	PRDX5	1.89527e+06	1.99978e+06	1.17665e+06	468721	543612	1852270	3.28627e+06	1.07058e+06	177064	198401	653339	1.82825e+06	1.26004e+06	616667	238115	8.59399e+06	2.52578e+06	4.84586e+06	1225527	1.11425e+06	6963830	619874	2.33893e+06	562916	835811	12653456	1.65414e+06	2.05774e+06	840304	790173	935061	1908284	2.59167e+06	1.48551e+06	1.95409e+06	892116	1.20473e+06	2.30512e+06	1.75471e+06	980222	1.28782e+06	494182	1.32537e+06	755912	690056	5.18505e+06	2.60735e+06	3.63654e+06
Peroxiredoxin-4	PRDX4	1.03525e+07	4.66233e+07	1.2381e+07	1.2932e+07	1.02397e+07	1.83488e+07	4.3127e+07	1.89787e+07	9.9499e+06	2.11362e+06	2.31107e+06	18330093	1.08165e+07	1.07444e+07	2.24499e+06	115712730	4.73183e+07	3.11202e+07	1.1955e+07	6.98615e+06	45684692	4.99383e+07	2.06448e+07	8.85997e+06	2.17843e+06	6.30907e+07	3.16939e+07	1.02215e+06	4.7623e+06	1.05634e+06	8.38166e+07	45817117	6.54094e+06	1.18459e+07	1.19996e+07	4.66179e+07	3.15155e+07	1.16332e+07	4.39862e+06	1.49628e+06	5.44359e+07	1.47134e+07	5.24322e+06	7.57092e+06	3.61792e+06	5.45119e+07	4.32571e+07	25746806
Peroxiredoxin-2	PRDX2	6.08388e+06	6.54991e+06	2.9484e+06	806551	506207	5969116	10729978	3.38262e+06	362668	238238	880444	3.51606e+06	6.51103e+06	651682	485171	31693514	8.81545e+06	1.27818e+07	5.49138e+06	7.20983e+06	2.2467e+07	7.1605e+06	8.02884e+06	2.54552e+06	4516051	2.92191e+07	5.39425e+06	6.52201e+06	3.41811e+06	4.7037e+06	2492604	8.76532e+06	9.47618e+06	5.10309e+06	8.54682e+06	4.40423e+06	3.28048e+06	5.66321e+06	5.1452e+06	5.33352e+06	4.21168e+06	2.42914e+06	7.06248e+06	2990779	4.20259e+06	1.45736e+07	8000863	8.99031e+06
Vascular cell adhesion molecule-1 7D variant	VCAM1	840039	3.8905e+06	890933	408068	345878	960703	2.19686e+06	377655	435698	891122	500721	604788	755782	177504	1.08898e+06	1.00343e+08	7.50426e+07	8.59821e+07	1.00723e+08	9.07134e+07	4.83223e+07	2.90432e+07	2.77921e+07	2.0616e+07	2.62757e+07	7.17012e+07	4.15265e+07	4.78853e+07	3.86164e+07	5.01747e+07	5.66146e+07	2.64539e+07	3.56297e+07	6.44748e+07	8.92682e+07	1.44845e+07	1.17549e+07	2.03633e+07	2.92253e+07	4.18162e+07	3.97974e+07	1.1676e+07	2.68069e+07	3.80487e+07	5.50589e+07	7593793	1.10876e+07	5.64823e+06
Spondin-1	SPON1	4.05839e+07	2.61028e+07	2.39783e+07	3.98671e+07	6.80235e+07	1.8477e+07	7.8101e+06	6.4047e+06	9.80667e+06	1.11931e+07	2.58204e+07	1.089e+07	1.01647e+07	1.36802e+07	1.73745e+07	2.47574e+07	8.97171e+06	4.631e+06	1.42853e+06	2.49354e+06	9.11814e+06	2.92748e+06	1.22329e+06	671515	543891	1.80129e+07	3.4661e+06	1.14562e+06	320330	144743	6.97634e+07	1.82386e+07	4.44587e+06	2.48932e+06	1.40229e+06	3.53759e+07	4.94772e+06	1341352	1.03969e+06	980497	3.5969e+07	2.77486e+06	309414	644830	451953	3.78765e+07	8.59415e+07	1.21128e+08
Chloride intracellular channel protein 4	CLIC4	2.25994e+07	1.68342e+07	1.95611e+07	9.43232e+06	11872410	1.46351e+07	1.98547e+07	7.16481e+06	5.74194e+06	4.78982e+06	1.68054e+07	1.51751e+07	1.22204e+07	6.55272e+06	5.0991e+06	4.20881e+07	3.68728e+07	5.0688e+07	3.70177e+07	2.50361e+07	4.58554e+07	1.17636e+07	2.72325e+07	2.00582e+07	22570478	6.2552e+07	1.03419e+07	1.89582e+07	1.50613e+07	1.09532e+07	1.29786e+07	2.17222e+07	1.85793e+07	2.50003e+07	2.45564e+07	1.12794e+07	1.22903e+07	1.76697e+07	1.86003e+07	2.10043e+07	7.77135e+06	3.3487e+06	1.79567e+07	9.92735e+06	14462968	5.06626e+07	3.3899e+07	4.92872e+07
[truncated: 27 more columns]

## Sheet: Imputed human data
Replicate		1	1	1	1	1	1	1	1	1	1	1	1	1	1	1	1	1	1	1	1	1	1	1	1	1	1	1	1	1	1	1	1	1	1	1	2	2	2	2	2	2	2	2	2	2	2	2	2
Day		3	6	9	12	15	18	21	3	6	9	12	15	18	21	3	6	9	12	15	18	21	3	6	9	12	15	18	21	3	6	9	12	15	18	21	3	6	9	12	15	18	21	3	6	9	12	15	18
Treatment		N	N	N	N	N	N	N	C	C	C	C	C	C	C	IC	IC	IC	IC	IC	IC	IC	CD	CD	CD	CD	CD	CD	CD	ICD	ICD	ICD	ICD	ICD	ICD	ICD	N	N	N	N	N	N	N	C	C	C	C	C	C
1,4-alpha-glucan-branching enzyme	GBE1	4.45797e+06	5.70082e+06	6.79216e+06	3.13282e+07	3.06624e+07	1.34732e+07	2.7416e+07	2.01075e+06	3.50293e+06	3.05251e+06	5.05302e+06	1.22475e+06	1.22983e+06	485337	2.14288e+07	1.11743e+07	2.2718e+06	2696319	1.20319e+06	437011	299998	8.63248e+06	5.17051e+06	4.19079e+06	3861838	1.68007e+06	1.49052e+06	1.76191e+06	11052424	965310	1.45521e+06	744167	311159	100283	248453	1.35281e+07	2.32619e+06	3.38744e+06	40146692	4.83785e+07	2.63876e+07	5.97204e+07	1.46017e+06	1106779	1.4207e+06	2.11282e+06	2.13589e+06	1.79511e+06
10 kDa heat shock protein, mitochondrial	HSPE1	5177840	1.13336e+06	2.6273e+06	7.20787e+06	6.11342e+06	7.56495e+06	1.29078e+07	3.21738e+06	2.21869e+06	5.72261e+06	5.47247e+06	4.56053e+06	3.94794e+06	1.28956e+06	2.14252e+06	4.68629e+06	9520074	4.37596e+06	2.84482e+06	1.11645e+06	387711	2.21349e+06	4.07204e+06	4.85464e+06	1.47968e+06	221301	616744	616365	5.94775e+06	7.42951e+06	8.83423e+06	1.71414e+06	824790	1.72115e+06	513791	15968374	1.48045e+06	1.77468e+07	29220480	54947774	5.29586e+07	1.07505e+08	6.85776e+06	1.06995e+07	9.68637e+07	1.45325e+07	1.00293e+07	1.51947e+07
14-3-3 protein beta/alpha	YWHAB	6.01127e+06	9.95611e+06	1.6304e+07	2.78177e+07	1.32757e+07	1.26948e+07	1.48437e+07	1.49193e+07	1.36547e+07	1.8183e+07	1.29608e+07	9.02088e+06	5132851	6.03227e+06	4.58542e+07	1.59482e+07	9.38505e+06	8.13828e+06	6.04477e+06	4.97788e+06	1.58435e+06	2.39978e+06	1.95724e+06	2.23743e+06	1.45676e+06	442375	537559	1.23088e+06	2.58806e+07	7.57938e+06	5.90185e+06	5.95651e+06	2.05914e+06	789541	2.0153e+06	3.4248e+07	1.91184e+07	4.22826e+07	7.56342e+07	7.55852e+07	2.93709e+07	4.51375e+07	9.37306e+06	5.33254e+06	1.06077e+07	3.36357e+07	4.81034e+07	4.41474e+07
14-3-3 protein epsilon	YWHAE	9.31507e+07	7.82149e+07	9.88926e+07	1.2259e+08	9.15928e+07	4.81869e+07	9.60604e+07	172692145	1.54193e+08	1.29269e+08	1.34262e+08	1.03196e+08	6.16244e+07	7.59743e+07	3.4866e+08	1.79999e+08	263866180	1.00363e+08	1.13438e+08	7.58103e+07	5.27186e+06	1.55606e+08	1.77217e+08	1.55365e+08	1.4876e+07	7.47996e+07	1.02483e+08	6.57209e+07	2.46251e+08	1.64878e+08	1.46528e+08	1.19375e+08	7.99698e+07	7.08498e+06	6.70895e+07	3.80813e+08	1.20209e+08	4.24939e+08	2.28459e+08	2.6526e+08	1.56592e+08	1.46141e+08	5.97491e+07	49026346	6.68209e+07	1.01334e+08	8.63718e+07	3.76774e+07
14-3-3 protein gamma	YWHAG	6.64373e+06	7.46157e+06	1.34681e+07	1.50349e+07	9.93971e+06	5.72381e+06	1.08256e+07	4.59321e+06	6.28811e+06	1.21688e+07	6.5313e+06	4.53643e+06	2.4486e+06	1.59582e+06	2.28572e+07	1.24037e+07	8.60326e+06	6.4171e+06	2.79201e+06	1.73849e+06	1.69787e+06	29631.5	92125.7	568403	493479	314056	445442	374036	9775770	3.29653e+06	2.21774e+06	1.3874e+06	265518	963114	538311	15410074	7.29434e+06	1.73762e+07	3.61299e+07	36566808	2.54527e+07	2.59946e+07	1.89741e+06	1.25001e+06	7.86166e+06	6.78343e+06	1.0354e+07	3.90755e+06
14-3-3 protein theta	YWHAQ	2481184	5.29949e+06	1.27943e+07	1.97358e+07	10673958	7.48844e+06	8.27378e+06	2.73141e+06	3.66675e+06	1.03529e+07	1.65948e+07	1.11847e+07	8.4369e+06	8.09871e+06	26362056	4.50855e+06	6.72337e+06	5.71554e+06	2445930	883672	525557	2.56549e+06	2.64884e+06	1.06875e+06	3.73867e+06	644828	1.1373e+06	681952	9.84492e+06	2.33393e+06	910728	2.92578e+06	645391	1.08954e+06	577950	8.05243e+06	6.03194e+06	1.80532e+07	4.94603e+07	4.55065e+07	2.36148e+07	25202940	2.21862e+06	1.58017e+06	9.49761e+06	9.81225e+06	7.92193e+06	4.61318e+06
14-3-3 protein zeta/delta	YWHAZ	2.80169e+07	2.85033e+07	5.81876e+07	79221951	5.17667e+07	3.5003e+07	4.5824e+07	3.60301e+07	4.21707e+07	5.57123e+07	4.793e+07	3.03507e+07	8.25416e+06	1.05791e+07	125390371	5.18892e+07	5.22951e+07	4.59378e+07	4.12869e+07	2.3594e+07	1.52812e+07	16556305	1.03444e+07	7.16901e+06	5.48351e+06	2.67997e+06	1.76229e+06	4.23983e+06	7.57028e+07	2.35277e+07	2.07134e+07	9.20465e+06	4.72617e+06	4.17478e+06	1.96023e+06	9.40667e+07	4.07614e+07	8.16248e+07	200033652	2.10979e+08	1.34958e+08	1.55213e+08	7.4212e+07	29812950	6.99629e+07	1.43762e+08	9.34595e+07	5.23004e+07
39S ribosomal protein L38, mitochondrial	MRPL38	5.02793e+06	1.74333e+06	673183	3.13329e+06	3.24749e+06	2.2159e+06	3.18473e+06	5495155	8765735	7.71044e+06	8588354	7.33645e+06	4804314	5644483	541118	381970	1.71394e+06	4977800	6.52573e+06	6.18965e+06	6593477	11005532	18636652	14473164	9.56521e+06	4811289	4568464	5.0576e+06	1.84003e+06	3.80301e+06	8.20757e+06	4.1277e+06	3.21932e+06	2.84098e+06	3137269	13461956	11931683	24898922	24456482	20685516	11283593	13892717	20316462	15082664	18455462	30541750	31521878	29039754
40S ribosomal protein S28	RPS28	1.1366e+06	1.69668e+06	3.98818e+06	7.0888e+06	4.23617e+06	2.93509e+06	5381870	2.35161e+06	3.01825e+06	4.62331e+06	4108943	2.1034e+06	661101	1.90511e+06	1.83727e+07	7.56459e+06	7.93282e+06	4.4738e+06	2.12885e+06	844537	1.45987e+06	1.00025e+06	787484	573053	497516	284043	175640	131815	7.61599e+06	2.44843e+06	1.40367e+06	1.06043e+06	417464	168265	315087	7.80795e+06	4.46959e+06	3.04882e+07	1.27678e+07	14631497	8.29553e+06	1.61331e+07	1.93159e+07	1.45105e+06	1.94326e+06	473067	626088	688357
45 kDa calcium-binding protein	SDF4	8.3617e+06	25726105	1.5706e+07	1.0199e+07	4.39985e+06	8.55801e+06	3.82408e+06	6.87733e+06	6.45109e+06	9.19789e+06	3.88884e+06	5.44693e+06	2.95912e+06	2.13118e+06	7.32148e+06	1.52739e+07	5244502	3.5527e+06	6245937	6.25513e+06	3.35106e+06	17081963	1.58961e+07	19896063	6.49963e+06	9898071	4.79099e+06	1.15402e+07	8.02313e+06	5.64603e+06	5.42731e+06	2.86594e+06	4.32496e+06	4.42512e+06	2.4149e+06	4.44822e+07	37651845	111933306	5.06485e+07	3.25065e+07	1.02776e+07	1.48903e+07	2.04809e+07	27644919	1.96119e+07	1.76721e+07	9.15688e+06	2.21788e+07
60S ribosomal protein L10a	RPL10A	659345	999472	1.6306e+06	3.34365e+06	3.00521e+06	1.51264e+06	1949447	4.19508e+06	3.83189e+06	2.87139e+06	1.5345e+06	1.05929e+06	853677	1.31742e+06	6.93985e+06	1.45467e+06	1665938	931915	718775	623382	541042	2255929	816681	1.54304e+06	782092	2.1355e+06	2.70089e+06	685170	8577027	4.82216e+06	1.24654e+06	1.30507e+06	2.62755e+06	7.05165e+06	4.09033e+06	1.51091e+06	854428	7.60296e+06	10216098	1.71021e+07	10815686	9.46367e+06	1.82477e+06	1.89281e+06	6.91708e+06	3739667	2.301e+06	5.48331e+06
72 kDa type IV collagenase	MMP2	7.55895e+07	4.67483e+07	3.30383e+07	1.5989e+07	8.04546e+06	3.73635e+06	3.17211e+06	6.01358e+07	1.27826e+07	2.93466e+07	5.29563e+07	9.60231e+07	7.52357e+07	1.35655e+08	2.24438e+07	2.4416e+07	2.01721e+07	1.43117e+07	3.32213e+07	2.93544e+07	3.92022e+07	1.44395e+08	1.54447e+08	1.25671e+08	1.15782e+08	5.68841e+07	8.65923e+07	7.40804e+07	4.48254e+07	6.1881e+07	1.02867e+08	9.90072e+07	8.53724e+07	1.50137e+08	6.17995e+07	2.74441e+08	1.82591e+08	1.8988e+08	1.5341e+08	1.53062e+08	1.26187e+08	1.57994e+08	1.82895e+08	1.19662e+08	1.59516e+08	1.64063e+08	1.99046e+08	368514410
Actin, aortic smooth muscle	ACTA2	1.51437e+07	1.12952e+07	2.57706e+07	4.12996e+07	2.64396e+07	1.20223e+07	18106398	2.2584e+07	2.08555e+07	2.58492e+07	2.8789e+07	2.95571e+07	1.32135e+07	1.07308e+07	71147391	15837187	21432078	11973737	12199202	10166035	4577095	6.22664e+06	6.00902e+06	2.52456e+06	3.56774e+06	616313	2737179	1.42201e+06	2.97046e+07	7.23217e+06	5.3308e+06	1.44342e+06	1.45689e+06	1255359	1.279e+06	2.59513e+07	4.61788e+06	2.51732e+07	2.28667e+07	3.70557e+07	1.31572e+07	1.31031e+07	6.82832e+06	3.75472e+06	2.06375e+06	65921784	116999320	175296675
Actin, cytoplasmic 1	ACTB	6.56919e+07	6.36139e+07	7.81082e+07	1.11433e+08	7.34796e+07	5.82447e+07	6.32328e+07	6.71787e+07	5.90313e+07	6.91944e+07	7.36177e+07	5.46554e+07	3.09386e+07	3.59101e+07	2.3419e+08	6.73355e+07	6.63428e+07	37820762	3.45134e+07	25770898	2.12009e+07	4.28251e+07	32734204	21412768	15296293	11249023	22197963	1.50229e+07	1.26382e+08	42461888	2.8683e+07	22618277	6910398	14304215	6.48221e+06	1.60898e+08	7.57517e+07	1.53649e+08	272495316	255806458	149711778	158615726	104086996	7.60296e+07	1.27988e+08	2.10514e+08	2.86729e+08	159597538
Acyl-CoA-binding protein	DBI	8.94192e+06	4.43811e+06	31851181	3.76959e+07	2.90977e+07	1.37502e+07	2.09149e+07	1.62805e+07	1.81269e+07	2.22701e+07	2.02634e+07	1.34379e+07	5.33002e+06	5678627	40963959	2.07807e+07	21295924	1.4877e+07	1.34675e+07	5.26443e+06	3.42155e+06	3123183	4.43872e+06	2.85617e+06	2.25495e+06	1.58645e+06	2.38507e+06	2.40127e+06	19316607	6.93491e+06	5.91405e+06	2.50996e+06	2.38231e+06	872783	2.18652e+06	14902978	2.54981e+07	5.42691e+07	8.3091e+07	9.45209e+07	5.0257e+07	6.2791e+07	21302772	8.38512e+06	1.53174e+07	17391202	3.99159e+06	7.39258e+06
Adenylate kinase isoenzyme 1	AK1	2.26289e+07	21089765	2.23013e+07	26207212	1.69536e+07	13619664	1.63221e+07	3.04115e+07	3.03026e+07	2.28792e+07	3.01124e+07	2.85326e+07	2.17067e+07	24446118	6.95549e+07	3.65078e+07	33582601	18991666	1.97689e+07	1.56852e+07	2.31292e+07	22579598	29675464	13300501	18085914	5.91479e+06	13107702	1.48161e+07	5.05532e+07	2.17815e+07	1.53389e+07	1.85453e+07	1.09153e+07	31621352	9.30236e+06	6.69709e+07	2.70758e+07	5.14061e+07	63544737	71148263	3.41427e+07	4.42403e+07	1.04837e+06	868244	4.99022e+06	7.81998e+06	1.57516e+08	1.23868e+08
Adenylyl cyclase-associated protein 1	CAP1	2.82424e+06	1.97687e+06	4.12282e+06	5.98412e+06	2.87169e+06	1.52039e+06	3.77214e+06	2121198	2.29144e+06	3.94375e+06	1.1781e+07	8.12576e+06	14095474	8.57892e+06	10661799	7.98949e+06	1710364	2.75697e+06	3.57567e+06	2.3736e+06	1.77771e+06	2.07616e+06	3.8731e+06	2.39278e+06	2.47752e+06	1.15952e+06	1.77934e+06	1.3505e+06	7.7992e+06	2.93075e+06	2.59543e+06	2.63623e+06	677132	2.75332e+06	563383	1.10043e+07	9904746	18858069	20771681	2.20945e+07	1.56288e+07	2.07547e+07	4.1834e+06	3.04507e+06	6.00448e+06	6.23362e+06	11439726	8.87568e+06
Adipocyte enhancer-binding protein 1	AEBP1	2.49326e+08	4.07509e+08	2.39994e+08	1.65179e+08	9.75421e+07	5.49531e+07	5.49422e+07	1.13634e+08	3.6085e+07	1.7477e+07	1.29701e+07	2.37463e+07	1.79447e+07	1.76593e+07	9.15402e+07	3.12768e+07	1.39884e+07	1.17346e+07	8.74782e+06	4.49064e+06	2.91843e+06	1.16514e+08	9.46031e+07	2.17268e+07	1.26686e+07	5.01005e+06	5.34869e+06	7.44309e+06	8.71069e+07	1.20984e+07	1.89962e+06	8.96229e+06	327927	2.41561e+06	2.33855e+06	8.8617e+08	1.0451e+09	1.54403e+09	7.82266e+08	3.80245e+08	1.72118e+08	1.70611e+08	1.52941e+08	6.05988e+07	3.82183e+07	1.58873e+08	3.32091e+07	1.59917e+07
Aggrecan core protein	ACAN	2.32678e+10	1.46742e+10	1.75865e+10	1.70512e+10	1.5545e+10	9.71098e+09	1.54788e+10	4.47031e+10	3.55996e+10	6.21358e+10	5.58347e+10	4.5652e+10	2.34193e+10	3.60292e+10	4.23029e+10	3.37714e+10	6.49075e+10	5.14551e+10	4.91489e+10	3.4942e+10	3.35918e+10	4.69664e+10	4.86385e+10	4.27672e+10	3.42796e+10	1.98939e+10	2.38595e+10	2.26752e+10	3.49653e+10	3.12232e+10	3.57704e+10	3.0388e+10	2.27099e+10	2.60657e+10	1.85679e+10	5.94448e+10	2.85155e+10	4.4168e+10	3.72494e+10	3.16198e+10	1.73108e+10	3.42392e+10	7.16895e+10	5.62918e+10	9.66371e+10	1.16505e+11	9.83151e+10	9.12458e+10
Agrin	AGRN	1.89865e+06	1.50831e+07	2.93468e+06	1.91945e+06	526035	349245	1.81297e+06	920258	1.17509e+06	1.30243e+06	1.89911e+06	2.07576e+06	889938	2.23328e+06	7.91361e+06	3.2963e+06	7.65228e+06	1.7097e+06	919807	991806	2.482e+06	2.02546e+06	1.89521e+06	521863	1.71834e+06	824276	720624	488432	1597384	721217	664138	490786	239923	1.19126e+06	539405	1.67295e+06	4.03929e+06	8.07147e+06	2.21474e+06	5.0447e+06	1.85303e+06	2.11579e+06	1.34664e+06	924602	1.27821e+06	6.78543e+06	5.67859e+06	12791837
Alcohol dehydrogenase [NADP(+)]	AKR1A1	1.25276e+07	1.97914e+07	2.88402e+07	3.30603e+07	2.35583e+07	1.73093e+07	1.91999e+07	17746133	2.37886e+07	2.26734e+07	22265674	1.58509e+07	2.18849e+07	1.10052e+07	61535477	2.99076e+07	2.44495e+07	1.36842e+07	1.18103e+07	8.63593e+06	6.56396e+06	3.08514e+06	5.90368e+06	12069862	4.01547e+06	6.40298e+06	4.60213e+06	6.10978e+06	3.88043e+07	1.34368e+07	5.15342e+06	4.30235e+06	5.09227e+06	4.2571e+06	6.82078e+06	4.02742e+07	2.52854e+07	5.22315e+07	7.79525e+07	6.81364e+07	3.70155e+07	4.86673e+07	7692740	2.53075e+07	1.55037e+07	3.69774e+07	1.44492e+07	17939187
Aldose reductase	AKR1B1	4.66118e+06	2.91893e+06	6.13649e+06	1.29898e+07	8.30993e+06	5.28401e+06	6.09301e+06	1.89133e+07	2.56053e+07	4.71709e+07	7.89043e+07	4.81601e+07	4.87156e+07	2.97613e+07	3.63696e+07	2.79877e+07	4.22932e+07	3.21258e+07	2.35445e+07	1.25552e+07	1.29044e+07	2.81921e+06	1.83076e+06	971585	268547	867603	577308	3.0127e+06	11078274	3.66083e+06	6.33701e+06	2.88142e+06	1.39676e+06	720865	884284	3.22716e+06	2961826	1.48384e+07	4.51823e+07	4.09264e+07	2.08091e+07	3.17735e+07	3.97837e+06	6.33707e+06	3.28992e+07	6.5853e+07	5.93639e+07	4.37758e+07
Alpha-1-acid glycoprotein 1	ORM1	8.72733e+06	7.45795e+06	5.40612e+06	5.02768e+06	5.36467e+06	8.99836e+06	8.1878e+06	6.92676e+06	9.19999e+06	3.44943e+06	8.8691e+06	5.04911e+06	36814704	3674789	1.62132e+07	1.14994e+07	8.39363e+06	2.10407e+06	5.7257e+06	5.86145e+06	2915494	4.47134e+07	7.32074e+07	76986304	4.3818e+08	4.23623e+07	55118508	4.92401e+07	1.28057e+07	1.3607e+07	1.39609e+07	1.98547e+07	1.97288e+07	2.33776e+07	1.52838e+07	5.76522e+07	44928361	6.86e+07	5.67951e+07	8.23543e+07	8.90323e+07	28499474	52562640	3.05006e+07	3.26877e+07	20449215	32534506	19487444
Alpha-1-antichymotrypsin	SERPINA3	2.55069e+09	1.70097e+09	9.15498e+08	4.54751e+08	2.49908e+08	1.65711e+08	1.50409e+08	1.88931e+09	2.85093e+08	2.39131e+08	1.5791e+08	1.20686e+08	8.97995e+07	1.08633e+08	1.67318e+09	3.87318e+08	3.06545e+08	1.55485e+08	1.26219e+08	9.18797e+07	8.45413e+07	7.44436e+09	8.10483e+09	7.0939e+09	5.45899e+09	3.38973e+09	4.03008e+09	3.57619e+09	3.6078e+09	3.08535e+09	2.83616e+09	2.54137e+09	2.03487e+09	2.93866e+09	1.8218e+09	8.05398e+09	4.08677e+09	4.03489e+09	1.61982e+09	7.38707e+08	4.21954e+08	3.58102e+08	3.0397e+09	5.71648e+08	9.11409e+08	5.58781e+08	3.58326e+08	3.46717e+09
Alpha-1-antitrypsin	SERPINA1	5.31814e+09	3.67302e+09	3.48652e+09	2.43183e+09	1.41287e+09	6.88756e+08	1.1865e+09	4.31377e+09	1.44437e+09	1.92568e+09	2.18331e+09	1.50829e+09	9.36265e+08	1.18552e+09	7.96999e+09	2.98034e+09	2262299368	1.42613e+09	1.14091e+09	8.71369e+08	7.56109e+08	3.94046e+09	3.31665e+09	3.05005e+09	2.13971e+09	1.25027e+09	1.55712e+09	1.48683e+09	4.66224e+09	1.92e+09	1.48616e+09	1.23527e+09	1.11004e+09	1.16908e+09	8.01119e+08	1.52706e+10	1.42126e+10	1.48155e+10	8.25727e+09	4.93184e+09	2.06687e+09	2.53072e+09	6.97629e+09	2.63693e+09	4.95043e+09	2.93742e+09	2.63843e+09	2.58871e+09
Alpha-2-macroglobulin	A2M	1.49028e+09	8.92817e+08	3.98046e+08	3.88339e+08	3.08736e+08	1.28502e+08	2.27852e+08	1.56479e+09	1648189871	2.2968e+09	2.00579e+09	1.39798e+09	4.20008e+08	5.24419e+08	2.82795e+09	2.56334e+09	3.04098e+09	1.38799e+09	9.5975e+08	5.44522e+08	4.88588e+08	5.39526e+08	4.35703e+08	1.21217e+08	8.163e+07	4.60241e+07	7.15024e+07	5.07201e+07	7.34964e+08	1.69668e+08	5.28386e+07	2.56707e+07	1.29218e+07	1.6349e+07	1.42084e+07	2.46438e+09	1.12769e+09	1.40603e+09	1.12178e+09	8.56972e+08	3.32622e+08	4.29999e+08	1.18333e+09	6.60237e+08	9.99605e+08	1.17506e+09	8.88871e+08	5.92262e+08
Alpha-actinin-4	ACTN4	10811938	2.20008e+07	4.31773e+07	5.72005e+07	4.73766e+07	4.09735e+07	5.37565e+07	2.03279e+07	2.81144e+07	5.80497e+07	6.66204e+07	1.44997e+07	8.38224e+06	8.64164e+06	9.5429e+07	2.70022e+07	3.17486e+07	1.66471e+07	9.99453e+06	9.81346e+06	6.85222e+06	4.77665e+06	3.99355e+06	1.71205e+06	842702	2.33636e+06	217311	1.61803e+06	4.27523e+07	1.26334e+07	8.40046e+06	4.47086e+06	2.48685e+06	1.55343e+06	1.12657e+06	2.3972e+07	2.42123e+07	6.81738e+07	1.0368e+08	1.15413e+08	9.89299e+07	1.19045e+08	1.23402e+06	5.18124e+06	1.0925e+07	1.42842e+07	3.04994e+07	1.05276e+07
Alpha-enolase	ENO1	2.0148e+08	2.92227e+08	5.46618e+08	7.51234e+08	4.50549e+08	2.44708e+08	2.29542e+08	381561085	5.1742e+08	5.46462e+08	5.64876e+08	3.15275e+08	1.14494e+08	1.21856e+08	1.18611e+09	4.85715e+08	4.51216e+08	2.58871e+08	1.9096e+08	1.19635e+08	8.83556e+07	120461490	1.20186e+08	1.05089e+08	7.61624e+07	3.3402e+07	3.51962e+07	4.69708e+07	4.31222e+08	1.58835e+08	108710387	7.07301e+07	3.82793e+07	3.3175e+07	3.0946e+07	4.91415e+08	3.1726e+08	8.77924e+08	1467136781	1.38034e+09	7.44937e+08	7.30025e+08	1.53454e+08	1.772e+08	3.05552e+08	5.23061e+08	420539845	2.3841e+08
Angiogenin	ANG	1.28226e+09	7.15048e+08	4.89453e+08	6.49737e+08	5.39254e+08	3.73495e+08	317213737	2.3579e+09	2.14697e+09	1.27868e+09	1.27883e+09	8.61447e+08	4.40005e+08	5.45109e+08	2.38596e+09	2.0288e+09	1.83695e+09	1.48766e+09	1.21542e+09	1.09364e+09	9.07438e+08	2.73782e+09	3.01297e+09	1.99981e+09	1.40144e+09	6.88365e+08	1.29651e+09	3.87554e+08	1.22629e+09	9.54118e+08	8.27366e+08	6.35319e+08	4.40411e+08	4.48297e+08	1.88207e+08	6.65266e+09	2.89971e+09	3.97303e+09	3.68205e+09	2.78951e+09	1.93515e+09	3.48268e+09	3780399214	2.8476e+09	2.35124e+09	2.07876e+09	1.0812e+09	1.41709e+09
Angiopoietin-related protein 2	ANGPTL2	5.22495e+07	8.71586e+07	1.02549e+08	8.19433e+07	5.74152e+07	4.03053e+07	48814550	3.72153e+07	27705638	3.89673e+07	2.75279e+07	2.0924e+07	1.61658e+07	2.71657e+07	4.66898e+07	4.45512e+07	4.16855e+07	2.52224e+07	3.62517e+07	3.26617e+07	1.68818e+07	6.6337e+07	6.77358e+07	4.48427e+07	3.93998e+07	1.45358e+07	2.42445e+07	1.80441e+07	3.87231e+07	2.29429e+07	1.7382e+07	1.71956e+07	1.26543e+07	1.65665e+07	8.05982e+06	1.81456e+08	2.04265e+08	4.8962e+08	3.42654e+08	4.05771e+08	213411403	1.88101e+08	7.20878e+08	1.09159e+08	2.62944e+07	3.11353e+07	4.44131e+07	4.43971e+07
Angiopoietin-related protein 7	ANGPTL7	3.49636e+07	2.75175e+07	1.35852e+07	8.21807e+06	4.60251e+06	877942	2.5378e+06	7.84394e+06	4.66581e+07	51496984	1.74905e+07	809761	1.11091e+07	124837120	3.62995e+06	1.58897e+07	5.71403e+06	1.78665e+06	442076	4.71486e+06	3.97598e+06	8.36108e+07	9.55296e+07	1.04741e+08	7.15955e+07	3.27146e+07	7.0029e+07	5.84791e+07	139030529	5.67065e+07	14446264	1.95451e+06	2.68373e+07	14794660	15624557	5.26736e+07	40485148	6.44147e+07	3.64909e+07	1.14589e+07	768083	1.31898e+06	2.59846e+07	32129472	3.3509e+07	7050992	3.41885e+06	712651
Annexin A1	ANXA1	6.48307e+08	8.1288e+08	6.41975e+08	6.49669e+08	6.3067e+08	6.28073e+08	6.13882e+08	5.98158e+07	1.00001e+08	8.40683e+07	1.05752e+08	6.673e+07	5.80175e+07	5.77682e+07	1.41807e+08	125026507	1.47297e+08	9.10319e+07	8.17611e+07	6.70098e+07	7.66352e+07	6.4919e+07	6.93926e+07	5.46323e+07	4.81338e+07	3.35624e+07	5.21341e+07	1.25304e+07	102412228	6.95709e+07	6.59191e+07	5.73468e+07	3.2426e+07	2.05157e+07	1.20887e+07	1.75376e+08	1.12657e+08	1.96018e+08	2.1306e+08	2.70515e+08	272654900	3.50513e+08	9.39915e+07	6.47812e+07	8.63152e+07	1.12826e+08	6.55609e+07	7.55272e+07
Annexin A2	ANXA2	1.06962e+08	1.37828e+08	2.29793e+08	2.61604e+08	2.16901e+08	2.26826e+08	2.60558e+08	1.03383e+08	1.99473e+08	2.46217e+08	2.25577e+08	2.08369e+08	1.26738e+08	1.35879e+08	3.07724e+08	3.01592e+08	3.40252e+08	2.06732e+08	2.12889e+08	1.76488e+08	151687823	1.18417e+08	1.31992e+08	1.22677e+08	9.88939e+07	9.39483e+07	9.1082e+07	3.9645e+07	2.02077e+08	2.13933e+08	1.98529e+08	1.62868e+08	1.04575e+08	1.10794e+08	48619174	2.10978e+08	2.03605e+08	4.88792e+08	5.33419e+08	5.92741e+08	5.08028e+08	6.45769e+08	4.52974e+07	1.06969e+08	1.12425e+08	1.3775e+08	2.35749e+08	1.54254e+08
Annexin A5	ANXA5	1.66646e+07	1.07146e+07	1.28493e+07	1.05879e+07	9.13507e+06	3.57979e+06	9.42147e+06	3.07484e+07	1.22572e+07	1.44032e+07	1.52851e+07	1.52089e+07	4.83689e+06	1.42228e+07	4.68024e+07	2.67493e+07	3.17221e+07	1.69911e+07	1.83442e+07	1.37733e+07	1.908e+07	1.83406e+07	1.49204e+07	2.75179e+06	2.70655e+06	250862	761596	1.01361e+06	2.96917e+07	1.78248e+07	1.51374e+07	1.53928e+07	1.29775e+07	3.79827e+06	1.57871e+07	4.15528e+07	2.32493e+07	3.57554e+07	3.16829e+07	3.66133e+07	1.36138e+07	3.03767e+07	2.09878e+07	1.10177e+07	1.15057e+07	1.39354e+07	2.1993e+07	1.88657e+07
Antileukoproteinase	SLPI	75993649	7.56366e+07	6.60861e+07	4.89183e+07	4.32367e+07	4.38447e+07	3.65192e+07	1.78231e+08	8.68444e+07	1.97144e+08	2.17626e+08	4.69654e+08	2.85903e+08	2.06067e+08	1.67296e+08	2.16284e+08	2.69841e+08	1.86692e+08	2.44144e+08	1.35204e+08	1.46879e+08	2.6184e+08	2.58156e+08	2.08331e+08	1.51169e+08	5.34332e+07	3.18488e+08	64299891	7.02207e+07	6.53206e+07	1.17196e+08	9.4172e+07	4.235e+07	7.85149e+07	7.34182e+07	6.17286e+08	4.28398e+08	5.8643e+08	3.65175e+08	1.87458e+08	2.75797e+08	4.44342e+08	2.90642e+08	2.39207e+08	3.27443e+08	2.27032e+09	2.55576e+09	2.63263e+09
Apolipoprotein A-I	APOA1	2.32944e+06	2.57527e+06	2.79769e+06	2.55656e+06	1.89398e+06	2.66358e+06	1.41073e+06	6.70716e+06	1.76028e+06	1.59879e+06	1.64466e+06	1.15416e+06	1.84057e+06	2.99265e+06	10122090	1.34796e+06	3.01917e+06	1.15469e+06	894225	1.46408e+06	928342	4.03421e+06	2838048	1.83895e+06	1.58699e+06	846297	3.92314e+06	1.16174e+06	2.82978e+06	1.28075e+06	1.4537e+06	1.56929e+06	737252	1.95121e+06	793290	1.24943e+07	5951413	9.14677e+06	8.01543e+06	4.93127e+06	1.16339e+07	5.15488e+06	8.13471e+06	6.74597e+06	2.77693e+06	5348241	4.1995e+06	1.68639e+06
Apolipoprotein C-I	APOC1	22498955	1.87443e+07	1.80971e+07	1.24581e+07	1.00478e+07	6.32167e+06	6.66453e+06	3.46434e+07	2.19762e+07	28719383	2.35547e+07	1.81021e+07	6.56133e+06	7.87919e+06	5.63956e+07	24871531	2.98781e+07	1.95057e+07	13996537	8.33204e+06	8.26734e+06	42245036	4.082e+07	2.87617e+07	1.85803e+07	1.45204e+07	8.06184e+06	9.16651e+06	33909406	1.85878e+07	1.9117e+07	13859709	9.44605e+06	7.38644e+06	5.64368e+06	8.38437e+07	3.95486e+07	64867062	6.19896e+07	4.21102e+07	2.03391e+07	2.75465e+07	43995696	2.9062e+07	4.28569e+07	89509001	72455911	5.4173e+07
Apolipoprotein D	APOD	8.03518e+08	4.8181e+08	3.77174e+08	6.36155e+08	5.77885e+08	4.68874e+08	6.51563e+08	6.84755e+08	2.94368e+08	3.35374e+08	5.27505e+08	4.69305e+08	3.40032e+08	3.67968e+08	8.76197e+08	4.5089e+08	5.02661e+08	351435499	3.376e+08	2.44323e+08	2.03362e+08	8.90622e+08	7.3866e+08	4.80009e+08	5.60194e+08	3.97339e+08	3.84939e+08	4.2576e+08	7.35996e+08	3.75879e+08	3.20484e+08	3.48902e+08	2.49953e+08	2.90996e+08	1.79208e+08	2.26476e+09	9.91113e+08	1.24727e+09	1.71908e+09	1969448247	1.41855e+09	2060855902	1.10485e+09	3.44795e+08	3.8495e+08	8.42651e+08	8.10046e+08	8.16039e+08
Apolipoprotein E	APOE	8.61998e+06	9.83747e+07	786392	2.34578e+06	615476	728757	488334	2.79133e+06	1.95164e+06	5.89269e+06	4.30442e+06	4.87161e+06	1.44088e+06	610295	3.1531e+06	2.67096e+06	5.5813e+06	531556	554414	635828	1.1672e+06	3.47186e+06	1.91415e+06	3.50768e+06	1.12885e+06	3.43139e+06	189481	689009	9.66893e+06	3.08386e+06	2.97115e+06	558257	397157	372409	1.26528e+06	1.81121e+07	5304305	1.02251e+07	1.3237e+07	8.67865e+06	5.34602e+06	5.95458e+06	13609296	6.271e+06	1.34999e+07	4.4778e+07	41050024	3.41703e+07
Arginase-1	ARG1	707747	4003891	5.60865e+06	2.82147e+06	3640147	789350	127012	173551808	1.46866e+08	1.31297e+08	1.29753e+08	148914032	3.81147e+07	1.4688e+08	187820645	118085528	1.67935e+08	1.11383e+08	106815952	1.02021e+08	1.0754e+08	1.67673e+08	2.75296e+08	8.22674e+07	8.68244e+07	1.22648e+07	5.64384e+07	9.76849e+07	4.47644e+06	4.47378e+06	762296	997144	632160	5.07726e+06	689675	5.0195e+06	3.1547e+06	5664150	3.56793e+06	4.22222e+06	1.25727e+06	1.25378e+06	998242	2.18907e+06	7833448	4.51445e+06	1.2294e+07	8.92291e+06
Argininosuccinate synthase	ASS1	1.31087e+07	1.90859e+07	4.16725e+07	5.16275e+07	2.43091e+07	1.38079e+07	1.15963e+07	1.85606e+07	2.6182e+07	22805529	2.86895e+07	23460730	8.63419e+06	1.14022e+07	8.93345e+07	2.12323e+07	1.47701e+07	1.27963e+07	1.91216e+07	1.15237e+07	1.02349e+07	1.15209e+07	1.20609e+07	1.02718e+07	7.43708e+06	3.41621e+06	3.62228e+06	2.91143e+06	5.83699e+07	2.0396e+07	1.3579e+07	5.86602e+06	2.00496e+06	4.07294e+06	3.56157e+06	5.50396e+07	2.62363e+07	8.4994e+07	172531917	1.53592e+08	7.61242e+07	6.86884e+07	5.87758e+06	1.06066e+07	1.6371e+07	2.50831e+07	4.56251e+06	4848591
Aspartate aminotransferase, mitochondrial	GOT2	16214860	12867052	1.2937e+07	1.05258e+07	1.16902e+07	8.58412e+06	1.13032e+07	496216	446113	2.11504e+06	498336	4.95057e+06	182695	929435	1.18368e+06	146104	1.17633e+06	3.37695e+06	2.58194e+06	1.51839e+06	1.23014e+06	2.62131e+07	2.42855e+07	1.33044e+07	1.148e+07	6.08721e+06	5.15876e+06	4.65809e+06	2.39551e+06	618130	355547	389695	145883	297126	226739	128536848	4.59409e+07	76270255	6.17349e+07	5.97993e+07	3.52446e+07	4.3985e+07	54873264	36470468	41991140	36773456	21940844	14533517
Augurin	C2orf40	6.38454e+07	6.17687e+07	1.00245e+08	9.74326e+07	1.17362e+08	7.55442e+07	8.92231e+07	3.87429e+07	5.2137e+07	1.02805e+08	1.3597e+08	1.57092e+08	1.02213e+08	9.35712e+07	4.68139e+07	5.5488e+07	8.51986e+07	6.02073e+07	5.4013e+07	5.68282e+07	4.08227e+07	3.06101e+07	2.58562e+07	2.20494e+07	1.67348e+07	9.41009e+06	9.61209e+06	8.10864e+06	2.15038e+07	2.29408e+07	3.24919e+07	2.65173e+07	1.98512e+07	1.83952e+07	12549010	143336366	1.53783e+08	2.97231e+08	2.74192e+08	1.93333e+08	1.04116e+08	1.38504e+08	8.63145e+07	5.99119e+07	1.74025e+08	2.9017e+07	27361947	21056738
Basement membrane-specific heparan sulfate proteoglycan core protein	HSPG2	1.33052e+08	1.76698e+08	1.42004e+08	1.2134e+08	6.97201e+07	5.84388e+07	7.16364e+07	7.67255e+07	3.90754e+07	5.46932e+07	9.89915e+07	1.0836e+08	62113202	5.72992e+07	5.50717e+07	5.02884e+07	7.9635e+07	8.3607e+07	8.87529e+07	5.16376e+07	4.16787e+07	2.43438e+08	2.23303e+08	1.51356e+08	1.24989e+08	7.22287e+07	9.77074e+07	7.13881e+07	4.43276e+07	3.20935e+07	2.57116e+07	1.44822e+07	13694888	1.97656e+07	1.41314e+07	4.69676e+08	6.00728e+08	9.29331e+08	4.39565e+08	2.16045e+08	1.27432e+08	1.7728e+08	2.4327e+08	1.57765e+08	1.74365e+08	1.32423e+09	1.77287e+09	1.2258e+09
Beta-2-microglobulin	B2M	2.56603e+07	4.98588e+07	4.35262e+07	5.15865e+07	2.48767e+07	1.39189e+07	1.79959e+07	3.5832e+07	1.08392e+06	1210124	18594004	6.34703e+06	1.93052e+07	2.01038e+07	1.05233e+07	1.34199e+06	1.95176e+06	3.17278e+06	1.59834e+06	1.3205e+06	2.0556e+06	5426267	9078531	28461540	25302752	26856164	2.46062e+07	3.02434e+07	5.44848e+07	582545	493907	1.89488e+06	3.72336e+06	3.89566e+06	6.03109e+06	5.71403e+07	62783724	163468240	127762160	8.05179e+07	37864744	44638340	45789256	29956618	75477072	9.36727e+07	129198288	198934272
Beta-hexosaminidase subunit beta	HEXB	4.05297e+06	6.71856e+06	1.13875e+07	1.38749e+07	7.95137e+06	9.10245e+06	1.10512e+07	9271640	1.048e+07	9707500	6.49948e+06	2.36755e+06	185278	790960	4.34945e+07	2.82081e+07	14722467	6.41288e+06	5744021	3.24142e+06	1.47581e+06	8.70845e+06	3.17202e+06	744142	1.21469e+06	368846	1.61231e+06	497764	3.649e+06	1.7438e+06	549825	1.60986e+06	795822	1.72371e+06	694428	9.32372e+06	1.87535e+06	2.32379e+07	3.63017e+07	2.29652e+07	9.22747e+06	1.77118e+07	795459	1.30447e+06	1.36984e+07	1.99577e+07	16003497	1.72592e+07
Biglycan	BGN	5.59774e+08	4.50591e+08	5.70919e+08	5.46975e+08	4.26984e+08	3.05799e+08	4.5645e+08	6.26479e+08	5.04512e+08	4.256e+08	5.0743e+08	5.4195e+08	2.9806e+08	4.56991e+08	1.55061e+09	7.6435e+08	8.87149e+08	4.82188e+08	5.23569e+08	4.46908e+08	4.40145e+08	8.56043e+08	8.2621e+08	6.43123e+08	6.67044e+08	2.37767e+08	4.56183e+08	3.3333e+08	1.32526e+09	6.69363e+08	5.75546e+08	5.00765e+08	3.43826e+08	5.69877e+08	3.00095e+08	1.41381e+09	8.47265e+08	1.39933e+09	1.2076e+09	1.10239e+09	7.35785e+08	1293297298	9.58609e+08	7.89678e+08	7.25854e+08	1.72103e+09	1.91644e+09	2.0469e+09
Branched-chain-amino-acid aminotransferase, cytosolic	BCAT1	4.78613e+06	1.33903e+07	2.30338e+07	2.96012e+07	1.32662e+07	9.06223e+06	9.55435e+06	1.32509e+07	2.02808e+07	18854256	1.00158e+07	3.89245e+06	2897738	1.22594e+06	3.8169e+07	13164203	6.88495e+06	4166153	249519	786963	1.42645e+06	8.37815e+06	9.52735e+06	8.50541e+06	4.98103e+06	509232	5.85464e+06	1.87482e+06	3.58738e+07	1.04423e+07	8.63824e+06	6.98833e+06	3.33256e+06	2.21546e+06	806338	1.98367e+07	1.42154e+07	3.41913e+07	5.05938e+07	5.1796e+07	2.76645e+07	2.95267e+07	4.6868e+06	4.65256e+06	12066201	6.05781e+06	2.67787e+06	1.12439e+06
Cadherin-1	CDH1	1.20047e+07	1.14504e+07	1.08918e+07	1.17343e+07	1.21318e+07	8.43832e+06	1.02661e+07	7.90653e+06	8.96735e+06	7.13475e+06	8.57753e+06	6.96985e+06	4.92293e+06	5.79899e+06	2.0419e+07	2.05853e+07	20411190	1.15079e+07	1.09571e+07	8.50372e+06	8.19201e+06	1.15401e+07	1.19824e+07	1.29377e+07	9.94127e+06	5.16408e+06	1.04678e+07	5.22356e+06	1.18732e+07	8.64628e+06	7.36019e+06	7.34444e+06	5.22537e+06	6.25575e+06	2280269	24765333	6.8916e+06	2.02599e+07	16755032	1.42839e+07	2.27788e+07	3.55669e+07	8.93275e+06	1.32513e+07	1.23207e+07	22903878	20559957	2.77595e+07
Calmodulin-3	CALM3	1.28806e+07	8.95896e+06	3.73006e+07	3.69854e+07	2.28169e+07	1.33388e+07	1.77031e+07	2.06875e+07	2.18299e+07	2.54772e+07	1.85741e+07	1.3856e+07	6.29892e+06	6119163	6.0084e+07	2.6381e+07	22677481	1.70864e+07	1.37564e+07	8.23393e+06	6.40661e+06	5.92901e+06	7.73384e+06	3.55128e+06	2673591	3.14758e+06	2.82772e+06	2.15135e+06	2.85685e+07	8.73773e+06	6384946	2469707	1.74167e+06	937843	1.29843e+06	2.83484e+07	10316140	3.04685e+07	3.76654e+07	46967475	2.45844e+07	22956921	1.06978e+07	8761499	1.18226e+07	8.17408e+06	10056368	8.47475e+06
Calmodulin-like protein 5	CALML5	550676	609781	893948	375827	418806	535067	2.17058e+06	513132	628624	1.16759e+06	1553912	1.28672e+06	978055	866895	15830088	445239	749346	1.15005e+06	1.16879e+06	809791	831457	884800	1.61493e+06	1.09671e+06	952152	590273	899122	623561	1.73507e+06	1.99036e+06	1.02806e+06	1.51963e+06	1.29882e+06	233871	1.85716e+06	975378	1.19331e+06	4.85164e+06	1265996	2.0614e+06	1.53702e+06	1.85248e+06	5.54581e+07	20019046	28389070	13917152	1.46013e+07	9.7478e+06
Calreticulin	CALR	280509	7.9225e+06	2.70601e+07	6.44348e+07	6.61215e+07	2.81874e+07	5.92757e+07	4.81746e+06	29042463	2.31793e+07	2.95478e+07	2.18264e+07	1.2312e+07	7.73899e+06	1.2322e+08	3.85249e+07	4.15831e+07	2.38259e+07	1.25635e+07	5.97453e+06	3.94272e+06	1098403	2.06213e+06	3.46713e+06	1.73543e+06	896810	1.24004e+06	418662	8.44348e+07	1.41912e+07	1.20522e+07	3.79737e+06	2.33258e+06	1.41486e+06	184533	6.31268e+06	7.66272e+06	3.7631e+07	9.40775e+07	1.18285e+08	48772054	8.99654e+07	1.48343e+07	1.11862e+07	1.63168e+07	1.73788e+07	8.83731e+06	3505607
Calsyntenin-1	CLSTN1	6.02352e+07	7.36806e+07	5.29761e+07	54752466	3.28646e+07	2.00539e+07	2.68456e+07	1.49894e+08	1.27154e+08	1.2831e+08	1.13348e+08	1.27052e+08	9.46383e+07	1.20966e+08	5.69886e+07	2.81455e+07	3.23035e+07	1.41238e+07	1.44026e+07	1.38532e+07	14283454	4.2845e+07	3.82074e+07	1.80089e+07	1.72195e+07	7.10408e+06	1.46958e+07	1.40205e+07	6.9381e+07	1.40769e+08	1.11755e+08	1.22827e+08	1.07714e+08	1.19423e+08	6.12408e+07	2.12281e+08	1.42514e+08	2.72712e+08	2.09684e+08	1.26409e+08	4.55148e+07	4.68613e+07	6.28857e+07	2.71752e+07	3.75041e+07	2.51759e+07	40968582	2.79757e+07
Calumenin	CALU	2.45513e+06	5.66743e+06	1.27229e+07	2.07674e+07	1.18499e+07	1.07101e+07	1.92229e+07	9.86702e+06	1.52528e+07	2.25065e+07	1.56147e+07	5.42975e+06	4.31216e+06	4.16431e+06	40463677	3.82145e+07	41719383	1.26592e+07	1.68249e+07	5.49684e+06	2.20223e+06	7.81994e+06	3.92512e+06	21812271	9.22025e+06	4.32788e+06	5.95752e+06	3.17669e+06	1.93566e+07	1.11184e+07	8.88245e+06	1.97172e+06	554755	1.67076e+07	697548	5.12459e+06	1.76311e+07	5.49937e+07	6.03762e+07	9.07337e+07	6.44022e+07	116870228	1.90501e+07	2.65366e+07	3.08712e+07	2.10995e+07	4.04549e+06	7.81649e+06
Carbohydrate sulfotransferase 3	CHST3	3.80182e+06	5128530	3.24219e+06	1.9695e+06	1.12502e+06	524757	730892	2649122	935950	877875	642364	500340	329627	337577	2958103	2.23371e+06	1.82897e+06	503825	620926	410519	349428	5.34139e+06	3.36165e+06	3.83493e+06	1.30219e+06	960052	984886	1.25736e+06	2603997	1.24519e+06	1.24638e+06	623339	338391	451246	153612	6.25108e+06	1.73188e+07	27247709	1.61305e+07	7.15013e+06	2.96106e+06	2.14826e+06	8.14475e+06	545263	913167	1.90172e+06	1.67122e+06	1.39726e+06
Carboxypeptidase E	CPE	1.3804e+08	1.70494e+08	1.59218e+08	1.73139e+08	1.59988e+08	1.42326e+08	1.50834e+08	1.03893e+08	1.03355e+08	1.09453e+08	1.09615e+08	1.10503e+08	6.39194e+07	9.83026e+07	2.37297e+08	191945564	2.02705e+08	1.38313e+08	1.09235e+08	1.02755e+08	9.14678e+07	1.09915e+08	1.31721e+08	8.62573e+07	1.01658e+08	5.169e+07	8.25027e+07	6.00988e+07	9.32325e+07	9.47314e+07	8.46997e+07	9.27052e+07	5.27514e+07	84894632	4.09669e+07	3.22454e+08	2.76154e+08	447766297	360492008	3.35191e+08	1.84746e+08	2.14256e+08	1.90136e+08	1.72584e+08	1.60988e+08	1.80001e+08	1.55812e+08	1.23068e+08
Cartilage acidic protein 1	CRTAC1	2.12094e+08	1.25014e+08	1.00958e+08	8.3126e+07	5.74182e+07	1.83973e+07	1.69139e+07	1.46416e+08	5.81803e+07	4.11813e+07	3.0829e+07	2.5527e+07	1.71122e+07	3.40665e+07	1.46369e+08	6.28527e+07	5.4006e+07	3.23592e+07	30805126	1.86113e+07	1.57485e+07	4.02804e+08	4.38515e+08	318314343	2.30607e+08	9.77559e+07	1.41158e+08	1.35969e+08	1.56995e+08	1.10739e+08	1.15949e+08	1.04392e+08	6.68188e+07	8.569e+07	4.55125e+07	3.24614e+08	1.35709e+08	3.17548e+08	75734600	9.44653e+07	1.27218e+07	3.11684e+07	2.09212e+08	7.65577e+07	1.07574e+08	1.31284e+08	2.13213e+08	2.57157e+08
Cartilage intermediate layer protein 1	CILP	1642918258	1.49003e+09	1.6861e+09	1.64576e+09	1.45495e+09	1.39426e+09	1.33881e+09	1.69809e+09	1.13271e+09	1.00954e+09	1.47773e+09	1.70788e+09	9.06459e+08	1.10064e+09	2.5785e+09	1536111421	1.71645e+09	1.25367e+09	1.2481e+09	9.14272e+08	8.25648e+08	2.48381e+09	2.3226e+09	1.57354e+09	1.27401e+09	7.48772e+08	9.65227e+08	7.23652e+08	1.58283e+09	8.37724e+08	7.79366e+08	6.57681e+08	5.01577e+08	7.22005e+08	3.81191e+08	5.64775e+09	2.752e+09	4.36675e+09	3.74526e+09	3.085e+09	1.85645e+09	2.91123e+09	3.18999e+09	1.99359e+09	1.86829e+09	7.75201e+09	1.01358e+10	8.97337e+09
Cartilage intermediate layer protein 2	CILP2	4.49021e+08	3.529e+08	2.86786e+08	2.23029e+08	1.65403e+08	1.43666e+08	1.4792e+08	4.71164e+08	3.21664e+08	2.91806e+08	3.55153e+08	3.55654e+08	2.01966e+08	2.11874e+08	6.89634e+08	3.70046e+08	4.46683e+08	2.27115e+08	2.33951e+08	1.88795e+08	1.51724e+08	6.67846e+08	6.07058e+08	3.91789e+08	2.8311e+08	1.42897e+08	2.1789e+08	1.56629e+08	4.85826e+08	2.64689e+08	2.01029e+08	1.42903e+08	9.83729e+07	1.06196e+08	6.95595e+07	1.49404e+09	7.2573e+08	1.19648e+09	8.13514e+08	7.32802e+08	4.65463e+08	7.34934e+08	8.01916e+08	5.67143e+08	4.90904e+08	1.20619e+09	1.45953e+09	1.64979e+09
Cartilage oligomeric matrix protein	COMP	8.28591e+09	6.86923e+09	6.27423e+09	5.71877e+09	4.85105e+09	3.93676e+09	4.57246e+09	1.1771e+10	6.82999e+09	1.49318e+10	1.70819e+10	9.97912e+09	4.49497e+09	4.80707e+09	7.68131e+09	6.48542e+09	1.69157e+10	1.26535e+10	1.05559e+10	6.66762e+09	5.0427e+09	2.91168e+10	2.78631e+10	1.92075e+10	1.26251e+10	6.84415e+09	7.04047e+09	5.04445e+09	1.18893e+10	9.96226e+09	1.12716e+10	7.34693e+09	4.8246e+09	4.18952e+09	2.18895e+09	4.93548e+10	2.12154e+10	3.0126e+10	2.10054e+10	1.55384e+10	1.0232e+10	1.34262e+10	1.77241e+10	1.16253e+10	2.20089e+10	6.0973e+10	4.04098e+10	2.56021e+10
Caspase-14	CASP14	1.19419e+07	6.88641e+06	1.96486e+07	1.01655e+07	5.29053e+06	2.4644e+06	3.81802e+06	4986343	9.92423e+06	7.14841e+06	2.90326e+06	2.81211e+06	327456	4.76593e+06	5.62743e+07	7.47047e+06	6.67356e+06	5.90843e+06	3.12235e+06	1.09323e+07	1.40886e+06	1.8584e+07	9.68463e+06	9.14562e+06	3.16986e+06	2.09797e+07	4.10942e+07	1.41376e+06	8.04594e+06	8.66041e+06	2.09889e+06	3.69654e+06	1.12958e+06	1.32435e+07	2.01039e+06	1.63535e+07	6.75039e+06	1.0443e+07	8.41013e+06	6.41548e+06	8.54821e+06	6.82232e+06	1.20332e+06	958782	1.31962e+06	15284493	8834912	7.65626e+06
Catalase	CAT	9.7308e+06	5.35729e+06	4.45692e+06	5.81694e+06	2.97679e+06	570994	2.42204e+06	3566869	3.11251e+06	1.31593e+06	782069	774160	946783	703178	6.26333e+06	3.26678e+06	1.06618e+06	831623	1.26981e+06	4017644	1.01663e+06	3.17587e+06	2.11299e+06	2.05802e+06	1.82779e+06	3863058	692135	562903	2.64648e+06	1.6538e+06	1.08615e+06	695559	275718	2.20465e+06	1.28785e+06	9.90871e+06	5.28977e+06	3.95946e+06	846404	3.55077e+06	1.6981e+06	2.10441e+06	2.67184e+06	2.07977e+06	2.41376e+06	4.9106e+06	8.66976e+06	5.15908e+06
Cathepsin B	CTSB	4.37988e+06	1.17103e+07	2.31154e+07	29057668	2.22919e+07	3.11559e+07	25560940	4744617	1.4548e+06	3.72221e+06	3.46727e+06	2.55341e+06	2.34636e+06	1.7501e+06	1.73931e+07	1.43935e+07	1.07273e+07	531792	6.1238e+06	7.97609e+06	4.45957e+06	1.39279e+07	1.27677e+07	1.01358e+07	1.20444e+07	2.00154e+07	1.44323e+07	1.8375e+07	3.77177e+07	6.6801e+06	5.17134e+06	4.06952e+06	5.37442e+06	2.2383e+07	2.17409e+07	3.44594e+07	1.36598e+07	7.40437e+07	9.58634e+07	7.32641e+07	5.65285e+07	2.38883e+07	6.75336e+06	6.60693e+06	1.20832e+07	5.88237e+06	14754151	24888802
Cathepsin D	CTSD	1.5699e+07	3.08566e+07	2.65339e+07	1.80082e+07	1.2547e+07	2.33443e+07	1.52345e+07	1.48168e+06	2.34183e+06	1.34452e+07	1.37278e+07	1.02646e+07	3.37242e+07	1.45299e+07	1.1238e+07	4.21212e+06	6.77828e+06	8.95485e+06	6.28521e+06	17683755	4.56387e+06	3.62858e+07	2.97792e+07	7.40322e+06	7.82913e+06	1.07361e+07	3.54291e+07	1.69081e+07	2.6827e+06	3.25623e+06	2.48443e+06	4.80037e+06	4.93302e+06	31573009	1.46968e+07	1.00597e+08	95683126	2.4037e+08	1.04491e+08	5.61444e+07	4.96909e+07	3.41762e+07	14133474	1.48066e+07	1.11911e+07	1.44091e+07	2.54264e+07	1.17335e+08
Cathepsin L1	CTSL	6497608	7.54884e+06	1.04898e+07	1.47599e+07	1.27273e+07	4.7128e+06	8.53596e+06	3.14746e+07	1.44217e+07	2.40759e+07	4.58937e+07	36985358	2.99955e+07	1.77953e+07	3.00626e+07	2.24542e+07	3.48461e+07	3.02555e+07	2.63495e+07	2.25032e+07	9.06003e+06	4.95648e+06	2.81866e+07	3.82887e+06	9.20084e+06	553545	5.69095e+06	1.12337e+06	1.22923e+07	1.24689e+07	1.07181e+07	1.14474e+07	9.59304e+06	1.24358e+07	8.64867e+06	1.87873e+07	18521651	47196701	5.93335e+07	3.68877e+07	11994080	22190450	1.21224e+07	8.20171e+06	42308777	74626718	4.17386e+07	39566339
Cathepsin S	CTSS	523073	567925	627280	1.93338e+06	945024	531378	794042	688431	451764	838601	4.45754e+06	2751909	12466735	5.3052e+06	2.67626e+06	1.82221e+06	3.04919e+06	2.43102e+06	2.65867e+06	4.18152e+06	1.09635e+06	628162	1.3361e+06	1.58291e+06	1.47387e+06	2.32027e+06	2483104	3.34301e+06	3.90594e+06	2.14956e+06	3.45243e+06	2.75749e+06	1.75806e+06	1.43196e+07	2.16067e+06	965447	548797	1049799	1.12377e+06	1.76487e+06	620967	771190	34610408	19026840	20938386	20872522	10124635	19434223
Cathepsin Z	CTSZ	2.32765e+06	5.4189e+06	2.7055e+06	5.71903e+06	6.41238e+06	2.45168e+06	4474196	1.23621e+06	1.09195e+06	5.43505e+06	5459112	6320152	8.10131e+06	3.99086e+06	2.36399e+06	1.0605e+06	2.99808e+06	1.94509e+06	2.86295e+06	2.22967e+06	162647	2.02998e+07	16771742	19407418	17354296	11921519	10054767	9555046	1.47452e+06	1.30549e+07	7743717	14411428	9.97517e+06	17219512	5.60111e+06	1.15143e+07	7.13934e+06	16031426	11614020	6.70574e+06	1.01805e+07	1.28778e+07	1.67853e+07	7.79051e+06	14728146	13808182	18710610	16391009
C-C motif chemokine 14	CCL14	1.9627e+07	6438550	1747549	543860	384831	154001	223344	22126632	8.18715e+06	1.22885e+06	2.55769e+06	1.92284e+06	783210	792771	41128215	1.29137e+07	2267792	1.80403e+06	5.17484e+06	447124	904080	30422277	1.62327e+07	1326424	2.77916e+06	657465	926491	695316	1.62106e+07	2.9239e+06	2.47901e+06	1.97652e+06	1.44322e+06	1.94667e+06	1.18694e+06	48160798	10088915	1.30283e+07	2187031	1.36936e+06	578923	827322	22607784	1.82852e+06	3.03002e+06	1.66694e+06	810965	1.15511e+06
C-C motif chemokine 2	CCL2	8.61827e+06	3806080	912860	683174	448147	210420	367838	22089028	8.94243e+06	17497014	1.78088e+07	11985180	9.1007e+06	6.16408e+06	3.81247e+07	12067311	1.52758e+07	12420488	7.84785e+06	3.60842e+06	2.03516e+06	9551248	8.94532e+06	1.77644e+06	2.02833e+06	468530	827179	903115	1.47247e+07	4.07093e+06	1.9809e+06	765920	812838	818927	605508	13514759	2.21214e+06	2032112	2.36024e+06	959351	572423	710902	2.92226e+07	1.44616e+07	2.11703e+07	1.15142e+07	17357424	1.3566e+07
C-C motif chemokine 20	CCL20	493372	324294	53166.3	63011.8	44651.9	31699.3	40984.3	1052892	1.0948e+06	7.71889e+06	1.27042e+07	1.46242e+07	5801448	881171	2.00037e+06	728231	3.79262e+06	3912007	5.69923e+06	2.61663e+06	2423564	1.67857e+06	1.40531e+06	2.18413e+06	1.8829e+06	930732	2007500	870273	538895	3.43136e+06	3.81453e+06	2.96504e+06	2320863	4.43144e+06	1.57939e+06	977806	555823	1.06324e+06	156059	144524	86234.3	107096	826920	1.33158e+06	6.58499e+06	11421087	13289209	14952457
C-C motif chemokine 5	CCL5	2.54377e+06	1.7409e+06	2.25852e+06	5.06121e+06	206926	146901	189929	3.34793e+06	4.77301e+06	3.35015e+06	19170537	32016934	25029186	37498197	2.62546e+06	2.27019e+06	1.34058e+06	5.33593e+06	8528667	11907537	1.11418e+07	6.55818e+06	3.86559e+06	974664	1106598	2129932	1.39739e+06	419236	2.44067e+06	1.38556e+06	947999	2809933	2.59155e+06	873391	4.07984e+06	1.77882e+06	2.93264e+06	5.70778e+06	723206	669754	399626	496303	1.08939e+07	1.54026e+06	478765	4.68373e+06	15545760	75385165
CD109 antigen	CD109	9.09895e+07	6.61661e+07	9.18882e+07	9.74594e+07	5.36732e+07	3.55973e+07	2.96052e+07	5.04259e+07	2.94655e+07	1.71528e+07	1.28942e+07	1.39631e+07	9.81785e+06	9.51477e+06	6.24867e+07	2.80555e+07	3.68661e+07	3.65075e+07	2.50056e+07	2.20476e+07	1.2353e+07	1.6626e+08	1.02588e+08	1.93115e+08	1.21457e+08	1.53894e+07	3.03397e+07	3.91646e+07	52605787	1.67527e+07	2.06557e+07	1.40661e+07	1.36073e+07	1.21015e+07	1.30896e+07	129819112	9.27087e+07	1.41059e+08	2.96376e+08	1.80383e+08	1.39017e+08	5.46039e+07	5.32099e+07	3.4636e+07	2.72704e+07	157443222	26819495	8.5074e+07
CD44 antigen	CD44	724133	430242	1.69183e+06	2.09122e+06	1.6436e+06	709442	1.71106e+06	2.21323e+06	2.96197e+06	4.26586e+06	5.12506e+06	7.29054e+06	9.3157e+06	4.24327e+06	6.70894e+06	1.56938e+06	9.67089e+06	2.69679e+06	5.5634e+06	3.62471e+06	3.43933e+06	2.6479e+06	4.65669e+06	2.63566e+06	428677	732509	2.3615e+06	1.2231e+06	6.65856e+06	2.45101e+06	4.1013e+06	4.02359e+06	3.85236e+06	6.34282e+06	5.41457e+06	1.92915e+06	772159	1.13488e+06	4.73343e+06	2803557	1.40203e+06	1.2271e+07	3.03389e+06	2862388	10366701	30110795	34472233	49049320
Centrosomal protein of 152 kDa	CEP152	59714.4	55596.9	6775.39	50296.9	198183	33583.7	44602	207993	18208.3	36456.2	13262.9	32357.4	20721.9	21775.2	173191	22543.5	76860.6	55176.5	18268.2	64312.8	10132.1	164112	128740	23147.8	220344	138039	372956	388299	119153	10441	8852.32	7058	5153.62	6951.41	4238.47	193379	124628	305626	278675	1.71114e+06	32894342	5.80631e+06	217116	209196	579586	260691	331953	529364
Ceruloplasmin	CP	1.31538e+07	6.20209e+06	3.24518e+06	3.48959e+06	4469404	1.70371e+06	5701337	2.88311e+07	1.25579e+07	1.87707e+07	2.24806e+07	1.18699e+07	8.04081e+06	8.66856e+06	1.71861e+07	1.42842e+07	1.70896e+07	1.8135e+07	1.2707e+07	8.67942e+06	8.3137e+06	6.89489e+07	7.5876e+07	8.34861e+07	7.90642e+07	4.15865e+07	5.17191e+07	4.79565e+07	3.86769e+07	6.46917e+07	4.24218e+07	4.07938e+07	3.00781e+07	3.10034e+07	2.03685e+07	5.63082e+07	1.16299e+07	2.09252e+07	9.88571e+06	2.01602e+06	3.96182e+06	1.26841e+07	5.9336e+07	5.00406e+07	1.09144e+08	2.50902e+07	1.32171e+07	2.2663e+07
Chitinase-3-like protein 1	CHI3L1	1.03823e+10	6.33629e+09	3.50613e+09	3.16215e+09	2.34168e+09	1.47506e+09	1.44082e+09	3.42043e+09	5.22994e+08	5.67923e+08	7.997e+08	7.54827e+08	5.25788e+08	5.49494e+08	1.60617e+09	3.66721e+08	5.31043e+08	3.47338e+08	2.95249e+08	2.38945e+08	2.1893e+08	3.66548e+09	2.33819e+09	1.06448e+09	1.10721e+09	7.43448e+08	1.06408e+09	9.31525e+08	2.46831e+09	3.5761e+08	2.22615e+08	2.86768e+08	2.65016e+08	3.13841e+08	2.49767e+08	3.83624e+10	1.62726e+10	1.42206e+10	7.8272e+09	2.80651e+09	7.90213e+08	5.67174e+08	4.58108e+09	1.31366e+09	3.57487e+09	3.88668e+09	3.19441e+09	3.20485e+09
Chitinase-3-like protein 2	CHI3L2	1.75244e+09	1.03942e+09	3.73275e+08	1.56542e+08	5.83145e+07	1.84316e+07	1.17266e+07	1.34655e+10	1.32402e+10	8.588e+09	1.12767e+10	1.18185e+10	4.58631e+09	9.98307e+09	9.25527e+09	1.02829e+10	9.70219e+09	5.91101e+09	6.48753e+09	4.77911e+09	6.41657e+09	1.99816e+10	2.05841e+10	1.56305e+10	1.72482e+10	7.37209e+09	1.04779e+10	8.80328e+09	1.16189e+10	1.2336e+10	1.15328e+10	1.55732e+10	1.08677e+10	1.28377e+10	8.43051e+09	4.98809e+09	1.71633e+09	1.16907e+09	3.41985e+08	8.01991e+07	1.52483e+07	9.74593e+06	7.83798e+09	6.23336e+09	5.57391e+09	1.04764e+10	6.75339e+09	11811257795
Chloride intracellular channel protein 1	CLIC1	1.59413e+06	5.77303e+06	8.37981e+06	16863400	9.9812e+06	1.07244e+07	9.78874e+06	2.02001e+06	1.02766e+07	9.59688e+06	8.63291e+06	1.12463e+07	3.333e+06	1.32954e+06	2.21214e+07	4.845e+06	9.05228e+06	3.52035e+06	1.68212e+06	1203456	1.75457e+06	1.8973e+06	1.95894e+06	867973	431846	260171	347436	275149	4.86659e+06	1.19606e+06	739640	485333	260398	332848	229660	2.57022e+06	2.32915e+06	12117552	4.79641e+07	3.93815e+07	1.5631e+07	2.5028e+07	2.20566e+06	1.11436e+06	716918	1.4402e+06	3038077	3.4251e+06
Chloride intracellular channel protein 4	CLIC4	9.23069e+06	11481327	12773569	2.20683e+07	1.48488e+07	1.3637e+07	1.47537e+07	1.15579e+07	8.38411e+06	1.07885e+07	1.64039e+07	9.78982e+06	8.86938e+06	1.08812e+07	25297291	9.75703e+06	9.39415e+06	1.08673e+07	6.30426e+06	3.77214e+06	2.36432e+06	7.97335e+06	2.57352e+06	1.89634e+07	3.57521e+06	1.26358e+06	3.06743e+06	3.5608e+06	1.66665e+07	8.09338e+06	7.21036e+06	6.13172e+06	4916087	4.15247e+06	3.31765e+06	4.36371e+07	2.34536e+07	5.3043e+07	8.13655e+07	6.48169e+07	38644785	3.38825e+07	19897401	2.48984e+06	1.13932e+07	1.66714e+07	2.19063e+07	2.40099e+07
Chondroadherin	CHAD	3.15394e+09	2.47158e+09	1.43596e+09	1.55232e+09	1.33823e+09	1.64345e+09	1.41673e+09	2.30925e+09	2.02873e+09	1.38125e+09	1.47883e+09	1.3615e+09	7.11955e+08	1002017860	3.22251e+09	2.57774e+09	2.52518e+09	1.77248e+09	1.6329e+09	1.63795e+09	1.49505e+09	3.32842e+09	3.30832e+09	1.9471e+09	1.74687e+09	6.01158e+08	1.9857e+09	7.18846e+08	1.35184e+09	8.06671e+08	7.10831e+08	6.6625e+08	4.73413e+08	7.22406e+08	2.88392e+08	5.77389e+09	2.8755e+09	3.67118e+09	2.93885e+09	2.75231e+09	2.78512e+09	4.21459e+09	3.14881e+09	2.57223e+09	2.05107e+09	2.95787e+09	2.64598e+09	3.23968e+09
Chondroitin sulfate proteoglycan 4	CSPG4	2.23138e+08	2.94465e+08	3.7422e+08	3.44604e+08	2.35119e+08	1.54604e+08	2.2009e+08	1.92028e+08	6.38856e+07	7.76197e+07	5.6891e+07	9.48664e+07	5.49911e+07	4.12314e+07	1.99551e+08	8.41209e+07	1.12341e+08	7.40887e+07	8.71367e+07	4.24787e+07	3.48876e+07	9.79516e+07	5.09764e+07	4.00636e+07	1.89905e+07	2.15796e+07	1.59689e+07	1.95424e+07	1.22075e+08	3.46633e+07	2.9383e+07	2.34209e+07	2.52452e+07	3.39789e+07	1.50481e+07	5.15438e+08	5.29564e+08	1.07711e+09	9.89889e+08	758778729	3.45035e+08	3.46881e+08	4.57842e+08	1.83781e+08	1.51975e+08	1.87732e+08	1.53953e+08	1.93725e+08
Chordin-like protein 2	CHRDL2	8.79947e+06	28845869	2.13811e+07	1.78609e+07	7.82425e+06	6.07536e+06	3.23163e+06	9.57178e+06	1.18305e+07	4.31997e+06	7.02827e+06	5.36007e+06	1.49234e+06	6.48665e+06	5.19222e+06	2.87781e+06	2.93887e+06	3.24113e+06	2.72805e+06	2.87788e+06	6.16344e+06	8.26164e+06	1.03936e+07	3.39534e+06	490240	1.43531e+06	2.15578e+06	1.28587e+06	4.491e+06	9.66005e+06	6.84754e+06	6.93253e+06	5.65133e+06	6.45481e+06	7.27549e+06	9.75951e+06	2.42152e+07	4.4813e+07	2.00758e+07	6.1408e+06	2.98403e+06	3.59569e+06	8.15703e+06	4.5936e+06	3.4643e+06	7.63565e+06	2.94201e+06	1.60317e+06
Clusterin	CLU	2.92992e+09	1.5434e+09	1.33273e+09	1.13859e+09	7.76991e+08	4.99848e+08	6.33203e+08	2.02001e+09	7.72648e+08	9.56821e+08	1.40937e+09	1.28942e+09	7.82599e+08	7.92139e+08	1.66628e+09	7.99398e+08	9.9084e+08	6.9462e+08	8.14424e+08	5.74491e+08	5.00632e+08	3.60539e+09	3.33346e+09	3.87783e+09	4.70127e+09	3.01399e+09	4.77564e+09	4.99419e+09	2.30331e+09	1.11655e+09	1.35034e+09	1.84701e+09	1.75628e+09	2.72154e+09	1.93446e+09	1.06579e+10	6.36697e+09	7.656e+09	5.14557e+09	4.04767e+09	2.58146e+09	3006511016	4.52051e+09	2.63109e+09	3.44773e+09	8.90151e+09	7.5042e+09	6.49531e+09
Coagulation factor XIII A chain	F13A1	1.01425e+07	1.18475e+07	3.15738e+07	9.10647e+07	9.03271e+07	6.32793e+07	1.1061e+08	1.35494e+07	3.98483e+07	4.25363e+07	3.32055e+07	2.49007e+07	4.02982e+06	7.48991e+06	9.99092e+07	6.56003e+07	6.93907e+07	25112420	27050456	1.60119e+07	1.85114e+07	5.88315e+06	6.21147e+06	7.92377e+06	4.04399e+06	2.30414e+06	2.8217e+06	1.58939e+06	5.01259e+07	2.53897e+07	2.20319e+07	5.1599e+06	3.298e+06	2.42127e+06	320361	6.97528e+07	8.99822e+07	1.47046e+08	1.50934e+08	2.08533e+08	210270609	3.88495e+08	1.33179e+07	8883985	1.5925e+07	2.56745e+07	2.52575e+07	8.18345e+06
Cofilin-1	CFL1	1.2899e+07	1.54051e+07	32992971	3.2436e+07	2.01315e+07	1.31018e+07	1.95487e+07	2.16336e+07	2.27802e+07	2.14199e+07	1.71337e+07	1.06295e+07	4.51929e+06	4568144	8.23376e+07	2.55973e+07	2.65016e+07	9.31162e+06	1.25728e+07	5.64175e+06	3.90933e+06	2.60676e+07	3.4051e+07	21910900	15272300	1198323	1.37576e+07	1.25723e+06	5.89115e+07	3.0321e+07	3.19289e+07	1.69328e+07	1.28352e+07	12520076	1.02047e+07	50706905	14526308	43401832	4.36669e+07	3.56399e+07	2.15253e+07	28641825	7.5556e+06	6046715	1.90346e+07	16647549	10644625	10152205
Coiled-coil domain-containing protein 80	CCDC80	2.00063e+07	3.25215e+07	3.89045e+07	3.84176e+07	3.74715e+07	7.33973e+07	5.20087e+07	2.30051e+08	2.44222e+08	211181981	2.12939e+08	2.21899e+08	1.28331e+08	3.28824e+08	2.51889e+08	2.02702e+08	2.55206e+08	1.52687e+08	1.68903e+08	1.53082e+08	1.75374e+08	2.59466e+08	3.14926e+08	1.83514e+08	2.21052e+08	1.3602e+08	1.74318e+08	1.3304e+08	1.98228e+08	1.6932e+08	1.5395e+08	1.9617e+08	1.36833e+08	1.91167e+08	1.20673e+08	16176388	1.9062e+07	7.497e+07	6.46826e+07	8.21001e+07	1.26805e+08	1.48487e+08	1.66543e+07	10590512	1.23954e+07	2.13509e+07	2.22652e+07	4.81795e+07
Collagen alpha-1(I) chain	COL1A1	1.2854e+07	1.4906e+07	1.73535e+07	1.57303e+07	1.11108e+07	1.13874e+07	2.68104e+07	1.83936e+07	6.12181e+08	5.31401e+07	2.08595e+08	4.11706e+08	323550194	3.06238e+08	1.91881e+07	1.2522e+07	2.53166e+07	1.81157e+08	1.8738e+08	9.72377e+07	6.89732e+07	3.27083e+07	3.41282e+07	3.77955e+07	3.23451e+07	4.19804e+07	3.37222e+07	3.29144e+07	2.68299e+07	4.52285e+07	7.58433e+07	4.62281e+07	5.71544e+07	5.9954e+07	4.62928e+07	3.47337e+07	1.58215e+08	1.44192e+08	351509528	4.7833e+08	1.68906e+08	1.57547e+08	4.73955e+07	7.09575e+07	2.09515e+08	3213145400	3.59423e+09	3.12081e+09
Collagen alpha-1(II) chain	COL2A1	4.72939e+09	5.20533e+09	3.25754e+09	1.63536e+09	1.19399e+09	8.12633e+08	1.03082e+09	3.8063e+09	1.8804e+09	1.6777e+09	4.48872e+09	8.95647e+09	6.27885e+09	5.49371e+09	2.59588e+09	1.33513e+09	1.56657e+09	3.61814e+09	4.7269e+09	2.68666e+09	2.1701e+09	4.17607e+09	3.54538e+09	2.01001e+09	1.48398e+09	1.30628e+09	1.50706e+09	1.37456e+09	1.76518e+09	1.19724e+09	1.14454e+09	8.21584e+08	8.45214e+08	1.03622e+09	8.87597e+08	1.81092e+10	2.4159e+10	3.43239e+10	1.23093e+10	5.40009e+09	2.57386e+09	3.4515e+09	1.5213e+10	6.24312e+09	7.47996e+09	8.70696e+10	9.13847e+10	8.00262e+10
Collagen alpha-1(III) chain	COL3A1	1.90884e+08	2.0553e+08	2.36681e+08	2.13228e+08	2.04447e+08	1.6646e+08	2.66406e+08	8.95767e+08	8.25277e+08	1.25599e+09	3.5483e+09	5.37287e+09	3.79776e+09	3.56958e+09	6.52918e+08	6.29984e+08	1.04349e+09	2.31145e+09	2.8436e+09	1.78365e+09	1.71398e+09	1.24877e+09	1.39334e+09	1.28119e+09	1.26602e+09	1.40644e+09	1.40992e+09	1.68499e+09	7.97707e+08	9.20095e+08	1.05338e+09	1.11945e+09	9.41847e+08	1.24239e+09	1.11473e+09	8.45326e+08	6.47996e+08	1.09383e+09	8.33399e+08	6.24715e+08	4.53863e+08	8.36886e+08	1.79144e+09	1.68623e+09	5.1144e+09	3.57834e+10	2.68243e+10	2.3425e+10
Collagen alpha-1(IX) chain	COL9A1	6.8024e+06	1.68179e+07	9.74417e+06	4.15508e+06	856954	624867	1.55506e+06	1.33638e+06	714095	767043	477842	707812	220347	623446	986424	275504	913491	474433	247500	713038	341045	925800	696304	651141	510979	322749	454814	341331	378744	393522	566429	451617	329763	444797	271205	44547303	54971679	6.65894e+07	3.39494e+07	17284908	6.06752e+06	9.43049e+06	46933876	1.27523e+07	7.2826e+06	4.41131e+06	4.83904e+06	3.0817e+06
Collagen alpha-1(V) chain	COL5A1	1.12379e+07	1.20444e+07	8.47735e+06	8.48578e+06	7.14454e+06	7.28925e+06	8.00561e+06	11261033	10135182	29326914	9.0587e+07	7.99658e+07	26753156	2.051e+07	13081181	9255581	27828892	4.39543e+07	40173828	23429930	14497181	1.30889e+07	12781042	9499644	7.4372e+06	4835668	7.07093e+06	4538471	12503327	13421335	20675028	22818566	15132597	16708072	8176153	45559247	3.01903e+07	39116255	2.87432e+07	20588508	14295152	19831604	2.39579e+07	17795324	43820852	498482592	263075504	9.51498e+07
Collagen alpha-1(VI) chain	COL6A1	7.57705e+08	4.98891e+08	4.52282e+08	3.49743e+08	2.35031e+08	1.10029e+08	1.81445e+08	8.25371e+08	2.2013e+08	2.01584e+08	1.93824e+08	1.85913e+08	8.4085e+07	1.18164e+08	1.15977e+09	3.28994e+08	2.80315e+08	1.52685e+08	1.50753e+08	1.03384e+08	9.44189e+07	6.55965e+08	4.93323e+08	2.17145e+08	1.70567e+08	6.35348e+07	1.1825e+08	1.14347e+08	6.60231e+08	1.46068e+08	8.41074e+07	6.94469e+07	4.0367e+07	52012082	3.36714e+07	1.7387e+09	8.77752e+08	1.36601e+09	1.09565e+09	6.68903e+08	2.71302e+08	3.05876e+08	1.40145e+09	3.21624e+08	2.53272e+08	3.66679e+08	3.97098e+08	3.76695e+08
Collagen alpha-1(X) chain	COL10A1	1.2617e+07	1.4755e+07	1.34236e+07	1.26985e+07	8.10534e+06	9.13364e+06	2.1527e+07	3.62153e+07	3.74234e+07	3.04402e+07	2.66122e+07	3.39722e+07	2.80798e+07	3.7381e+07	5.24582e+07	4.90895e+07	4.43895e+07	3.78167e+07	3.85788e+07	3.65861e+07	3.75709e+07	2.66219e+07	2.71642e+07	2.34178e+07	2.04249e+07	1.88135e+07	2.17937e+07	2.69637e+07	3.2629e+07	2.94805e+07	2.71292e+07	2.73665e+07	2.04215e+07	2.22126e+07	2.07108e+07	1.67496e+07	1.54661e+07	30964958	2.26687e+07	2.36383e+07	2.26291e+07	3.46496e+07	6.775e+07	5.28253e+07	5.70902e+07	1.71715e+08	2.92529e+08	4.51914e+08
Collagen alpha-1(XI) chain	COL11A1	7.63247e+07	1.38936e+08	1.35558e+08	1.09623e+08	7.70475e+07	5.08292e+07	6.23133e+07	3.60967e+07	1.5579e+07	3.55035e+07	1.84795e+07	2.58879e+07	2.15065e+07	1.02848e+07	7.70792e+07	2.80213e+07	4.82282e+07	2.38178e+07	2.1632e+07	2.34344e+07	1.36363e+07	6.0847e+07	5.00711e+07	4.47448e+07	4.13123e+07	2.7744e+07	1.68669e+07	1.79342e+07	3.11579e+07	3.9202e+07	2.41352e+07	2.25829e+07	2.1941e+07	2.5683e+07	9.84189e+06	3.35408e+08	3.92423e+08	7.74081e+08	5.54021e+08	4.5662e+08	2.53598e+08	2.74246e+08	1.31875e+08	6.04939e+07	6.65019e+07	5.19623e+07	2.14346e+07	1.67637e+07
Collagen alpha-1(XII) chain	COL12A1	1.85472e+08	1.80549e+08	1.39353e+08	1.55018e+08	1.26865e+08	1.37488e+08	1.81882e+08	3.18681e+08	2.51442e+08	6.57541e+08	1.70954e+09	1.66222e+09	8.44889e+08	5.99131e+08	3.02597e+08	2.71556e+08	6.97392e+08	8.12831e+08	1.02954e+09	6.33408e+08	4.45258e+08	3.82314e+08	3.47183e+08	3.35133e+08	2.89479e+08	9.36885e+07	1.82262e+08	1.3524e+08	280334833	2.93867e+08	3.71494e+08	4.02681e+08	2.98842e+08	4.0701e+08	1.7722e+08	9.83342e+08	5.18974e+08	7.59416e+08	6.17641e+08	5.466e+08	4.40535e+08	4.70261e+08	6.52345e+08	5.75585e+08	6.39965e+08	4.68953e+09	5.51012e+09	3.58155e+09
Collagen alpha-1(XIV) chain	COL14A1	11628696	7.94659e+06	5.71328e+06	3.4558e+06	5.90996e+06	3.32409e+06	3.41161e+06	2.66944e+07	1.58112e+07	4.96131e+06	2.5447e+06	5.76948e+06	2.99738e+06	2.51688e+06	2.679e+07	1.25984e+07	9.83874e+06	6.21283e+06	4.5581e+06	2.47067e+06	1.82206e+06	1.33859e+07	1.24287e+07	4.71093e+06	2.06752e+06	800383	1879204	223531	1.19729e+07	5.08461e+06	3.6882e+06	1.41789e+06	1.05075e+06	786909	2.06372e+06	4.8065e+07	2.28716e+07	1.94872e+07	1.92074e+07	1.30246e+07	1.36305e+07	1.75636e+07	3.38178e+07	1.5649e+07	1.69107e+07	3.26561e+07	4.16567e+07	4.235e+07
Collagen alpha-1(XV) chain	COL15A1	1.4563e+07	1.45613e+07	1.54678e+07	1.27776e+07	1.05288e+07	8.09321e+06	8.7005e+06	8.43872e+06	4.31977e+06	2.21625e+06	6.3785e+06	4.70626e+06	1.43335e+06	3.09634e+06	9479233	1.52785e+06	5.106e+06	1.01264e+07	5.64045e+06	2.32195e+06	220659	15233910	1.51489e+07	9.14526e+06	5.7543e+06	4.42303e+06	3.63551e+06	2.60197e+06	4.65621e+06	1.11431e+06	396254	1.64856e+06	535736	1.75608e+06	965528	1.52894e+07	1.22197e+07	1.24466e+07	1.11053e+07	7.61429e+06	1.07248e+07	8.57954e+06	1.1718e+06	2.25221e+06	2.14116e+06	2271559	2.29636e+06	1.92998e+06
Collagen alpha-1(XVI) chain	COL16A1	1.2851e+07	9.58514e+06	5.8695e+06	7.82628e+06	7.08227e+06	3.3271e+06	5.7324e+06	1.56458e+07	1.30237e+07	1.25514e+07	4.7762e+07	4.41309e+07	1.61305e+07	1.98306e+07	1.63807e+07	5.00867e+06	2.28054e+07	1.54222e+07	3.31311e+07	1.8711e+07	8.53447e+06	2.55047e+07	2.49279e+07	2.72848e+07	2.32349e+07	1.72738e+07	1.88949e+07	1.47941e+07	1.70936e+07	1.40204e+07	1.68185e+07	1.77204e+07	1.43928e+07	2.09331e+07	9.31381e+06	9.15165e+07	1.40351e+08	1.8551e+08	7.20213e+07	4.99954e+07	5.81267e+07	5.9392e+07	5.92898e+07	2.74805e+07	4.87512e+07	4.40652e+08	3.01349e+08	1.2925e+08
Collagen alpha-1(XVIII) chain	COL18A1	1.0974e+08	3.43763e+07	9.53367e+06	4.75704e+06	2.58169e+06	1.29591e+06	2.20038e+06	9.78537e+07	37875550	1.62391e+07	771422	7.46563e+06	1.01383e+07	9.76857e+06	1.38393e+08	5.85244e+07	3.36049e+07	5.21047e+06	7.30481e+06	4.49389e+06	341453	1.0601e+08	8.47015e+07	1.5793e+07	5.15592e+06	2.23625e+06	963897	692631	6.34657e+07	1.34611e+07	4.06796e+06	1.36789e+06	1.30681e+06	1.8932e+06	693615	2.70272e+08	7.36802e+07	4.13867e+07	2.29844e+07	3.64206e+06	1.74654e+06	1.36206e+06	184633019	65586097	9.45973e+06	1.30756e+07	1.79153e+07	1.00399e+07
Collagen alpha-2(I) chain	COL1A2	4.26524e+07	59608418	3.83832e+07	3.45176e+07	2.47175e+07	8.70357e+06	1.58607e+07	3.72616e+07	1.80248e+08	44408535	9.36287e+07	6.63215e+07	3.4461e+07	4.15719e+07	2.24259e+07	2.47209e+07	1.66433e+07	4.46845e+07	5.24799e+07	3.87522e+07	1.75674e+07	2.98321e+07	2.76689e+07	1.73558e+07	8.61074e+06	1.29844e+07	1.06701e+07	1.57288e+07	2.10159e+07	2.49745e+07	4.07929e+07	2.24785e+07	2.15706e+07	2.85963e+07	1.82087e+07	130128515	1.02499e+08	1.3258e+08	4.23112e+07	3.47994e+07	1.16861e+07	2.20932e+07	1.14497e+08	3.70129e+07	7.20712e+07	1.9147e+08	9.96795e+07	53966867
Collagen alpha-2(IX) chain	COL9A2	8.54401e+07	7.52583e+07	38469036	3.45991e+07	1.3872e+07	12245184	892381	4.10751e+07	9.23031e+06	6.0536e+06	7.88772e+06	6.28671e+06	1.65723e+06	12514366	5.13084e+07	2.02302e+07	64557374	5.66184e+06	4.29525e+06	6.07259e+06	4.15992e+06	5.76563e+06	890914	2535235	1.27064e+06	1.25663e+06	1.77083e+06	1.32898e+06	997544	50695048	5.14467e+06	1.6824e+06	1.57116e+06	4.73011e+06	1.79081e+06	185058394	1.47261e+08	186760444	8.35249e+07	8.09278e+06	2.46773e+06	6.41128e+06	13137473	3.04272e+06	2.37827e+06	10652313	38604935	7.40002e+06
Collagen alpha-2(V) chain	COL5A2	2.29759e+06	2.88109e+06	4.84484e+06	3.48405e+06	1.70078e+06	1.02023e+06	708655	1.91706e+06	3.29821e+06	2.39487e+06	1.38691e+06	460050	462410	471845	1858638	12737905	3.10095e+06	1.47449e+06	850805	506756	3.7788e+06	1.70284e+06	1793643	694214	347010	214877	282345	117925	866526	3.77254e+06	882457	807751	252854	461223	277595	8.57742e+06	1.42956e+07	2.27806e+07	1.65347e+07	10947650	5908012	6.7472e+06	5.35269e+06	2.56779e+06	5.46005e+06	4.87875e+06	3.08361e+06	3.863e+06
Collagen alpha-2(VI) chain	COL6A2	9.48922e+07	8.26103e+07	5.72232e+07	5.98982e+07	36215200	2.41242e+07	32330565	1.0339e+08	3.79399e+07	3.47444e+07	4.76874e+07	4.95975e+07	3.01615e+07	3.93653e+07	178025450	6.26006e+07	5.83909e+07	3.43986e+07	3.21147e+07	2.86615e+07	1.95684e+07	1.63886e+08	1.49929e+08	1.12382e+08	1.06163e+08	8.81298e+07	8.86153e+07	8.9664e+07	1.16174e+08	5.47221e+07	3.68052e+07	3.37527e+07	2.41169e+07	3.01326e+07	2.0593e+07	2.85192e+08	2.43262e+08	3.46984e+08	2.84167e+08	2.58216e+08	1.54187e+08	1.41132e+08	2.43718e+08	8.98273e+07	8.45178e+07	1.95485e+08	2.62924e+08	3.39069e+08
Collagen alpha-2(XI) chain	COL11A2	9.14363e+07	1.20405e+08	1.07466e+08	8.88561e+07	7.22416e+07	8.60577e+07	71510550	9.50535e+07	6.19923e+07	4.30312e+07	3.73808e+07	2.71575e+07	2.40261e+07	2.41715e+07	7.61285e+07	5.98087e+07	6.77244e+07	3.41902e+07	3.27863e+07	3.40296e+07	3.4809e+07	7.24364e+07	7.56244e+07	2.87803e+07	2.89413e+07	1.96923e+07	4.74958e+07	1.835e+07	3.86411e+07	1.7528e+07	2.02936e+07	1.52422e+07	9.40361e+06	1.88977e+07	5.50969e+06	1.68814e+08	1.87806e+08	301494939	2.16213e+08	1.85965e+08	1.89593e+08	2.38935e+08	1.79343e+08	1.16175e+08	8.93551e+07	7.59015e+07	5.61155e+07	7.17535e+07
Collagen alpha-3(IX) chain	COL9A3	2.34809e+08	5.04446e+08	3.93638e+08	1.25793e+08	6.31337e+07	3.30825e+07	3.3084e+07	1.4778e+08	3.42085e+07	3.11056e+07	2.11368e+07	1.44278e+07	1.65972e+07	1.20307e+07	7.24993e+07	4.2769e+07	2.71251e+07	2.29761e+07	1.9248e+07	1.44808e+07	1.18838e+07	8.9071e+07	6.55606e+07	2.29387e+07	1.26325e+07	1.31676e+07	1.23118e+07	1.05829e+07	3.3893e+07	2.19075e+07	1.54399e+07	8.91301e+06	8.40904e+06	8.89023e+06	8.62162e+06	1.05315e+09	2.03087e+09	2.69351e+09	9.14208e+08	3.35425e+08	1.19613e+08	1.2162e+08	6.986e+08	120241101	90984069	6.69357e+07	52712665	3.56264e+07
Collagen alpha-3(VI) chain	COL6A3	1.54326e+09	1.41911e+09	1.26005e+09	1.03397e+09	9.51079e+08	9.30511e+08	1.03596e+09	1.45655e+09	9.48076e+08	2.1098e+09	1.59696e+09	1.68458e+09	1.42071e+09	1.31517e+09	1.3862e+09	6.83417e+08	1.33752e+09	1.37438e+09	1.35745e+09	1.38625e+09	1.09405e+09	1.28623e+09	1.23077e+09	9.86899e+08	8.7099e+08	6.76832e+08	752361477	9.68561e+08	6.33741e+08	5.54214e+08	4.83586e+08	4.18674e+08	3.28619e+08	3.47808e+08	3.24084e+08	3.09257e+09	2.15898e+09	3.02246e+09	2.24408e+09	2.34807e+09	1.67175e+09	1.00154e+09	2.75935e+09	2.19558e+09	2.17572e+09	2.09022e+09	3285388906	2.48414e+09
Collagen triple helix repeat-containing protein 1	CTHRC1	2.64928e+06	4.90038e+06	3.76392e+06	2.2959e+06	1.26699e+06	957700	1.16991e+06	703854	916062	1.40123e+06	2254431	2.26389e+06	670375	810267	3002411	1.2016e+06	1.48394e+06	1.58859e+06	1.09237e+06	930105	685186	676254	700613	516761	454180	279736	349221	557926	1.83275e+06	719651	522685	569074	356243	486833	296004	9.55125e+06	9.26401e+06	13718521	13415285	6815528	4573740	9.78896e+06	1.08437e+06	772234	1.08607e+06	2.44494e+06	2.94776e+06	4.27728e+06
Collagenase 3	MMP13	6.44916e+06	6.32376e+06	4.77247e+06	1.35175e+07	1.9134e+07	4.04392e+07	6.29555e+07	2.84306e+07	2.24301e+07	1.234e+08	3.00675e+08	315514721	1.40655e+08	1.32666e+08	1.13368e+07	4.4055e+07	2.08599e+08	2.02168e+08	2.09849e+08	1.40128e+08	1.37022e+08	1.39935e+07	1.31982e+07	5.85044e+06	1.00864e+07	2.60732e+06	1.34333e+06	4.33898e+06	2.25939e+07	2.46299e+07	1.16113e+07	1.13503e+07	11833220	1.14763e+07	1.17623e+07	1.27078e+08	6.61652e+07	15870647	1.81275e+07	2.23685e+07	2.19254e+07	117721657	2.44524e+07	5.5602e+07	5.7736e+08	1.39757e+09	1.71519e+09	1.39238e+09
Complement C1q subcomponent subunit A	C1QA	1.56391e+08	126682910	8.24051e+07	7.49721e+07	6.21392e+07	7.99189e+07	5.83029e+07	1.14743e+08	9.53158e+07	9.862e+07	9.10977e+07	7.28994e+07	5.81077e+07	5.70402e+07	139800132	1.13145e+08	160439132	1.02875e+08	8.58141e+07	65256806	4.79174e+07	2.62481e+08	267225284	197619252	1.18473e+08	8.50614e+07	82552342	48058259	7.74017e+07	60731432	6.15278e+07	54467352	4.49339e+07	4.20022e+07	3.35543e+07	101130487	4.25006e+07	4.85568e+07	38850768	2.89667e+07	2.9708e+07	3.038e+07	3.4787e+07	1.96397e+07	28109315	39818813	26564010	1.73616e+07
Complement C1q subcomponent subunit B	C1QB	1.66398e+08	1.11114e+08	6.83197e+07	5.01025e+07	3.96686e+07	5.85571e+07	4.19148e+07	8.16584e+07	55685480	7.27755e+07	6.13656e+07	3.87967e+07	17040108	8.87045e+06	1.23344e+08	8.55491e+07	147073674	7.3982e+07	50573594	3.64056e+07	1.94836e+07	270148400	2.82756e+08	1.78821e+08	1.12621e+08	4.54237e+07	6.94759e+07	1.16648e+07	59668411	3.81551e+07	3.57324e+07	2.73859e+07	1.25994e+07	1.71427e+07	1.04525e+06	1.06103e+08	45108470	48472547	2.91747e+07	2.35486e+07	3.09624e+07	1.88753e+07	3.86533e+07	14972355	2.49791e+07	33938519	2.79922e+07	10658019
Complement C1q subcomponent subunit C	C1QC	1.08368e+08	7.80744e+07	4.30578e+07	35498564	2.71189e+07	3.8075e+07	27539935	5.29911e+07	29946730	4.49732e+07	3.31693e+07	30495554	1.58921e+07	8.91076e+06	7.43264e+07	55608138	8.00889e+07	47001574	3.47042e+07	2.38708e+07	1.3879e+07	1.26141e+08	122891815	8.32931e+07	5.01618e+07	2.30134e+07	2.91003e+07	6.88854e+06	38935176	1.94742e+07	1.64902e+07	1.35545e+07	7.41604e+06	5.98778e+06	1.19138e+06	6.94462e+07	2.89524e+07	4.15042e+07	4.09757e+07	3.50657e+07	2.37895e+07	21099268	1.44425e+07	8.83247e+06	4.12377e+06	17664800	1.11101e+06	2066901
Complement C1r subcomponent	C1R	1.11252e+08	7.87023e+07	4.01578e+07	2.29613e+07	1.08402e+07	3.58717e+06	4.99136e+06	7.22431e+07	2.18935e+07	3.71414e+07	5.47605e+07	73610241	4.44601e+07	6.09934e+07	4.49383e+07	2.55469e+07	4.2126e+07	2.85827e+07	3.01013e+07	1.94261e+07	2.11041e+07	1.96086e+08	2.30951e+08	208033831	2.07484e+08	1.25432e+08	2.04357e+08	183632530	7.00113e+07	4.87831e+07	9.03505e+07	1.16548e+08	9.37208e+07	1.45739e+08	9.90325e+07	268188846	1.17372e+08	1.43935e+08	6.5785e+07	2.08982e+07	2.00382e+07	4.47809e+06	1.35701e+08	7.34502e+07	8.03855e+07	2.53789e+08	3.03305e+08	3.80685e+08
Complement C1s subcomponent	C1S	3.31366e+08	2.70041e+08	1.67997e+08	1.32494e+08	1.1419e+08	7.00989e+07	7.52288e+07	2.62063e+08	1.14734e+08	3.3976e+08	3.79414e+08	4.14322e+08	2.5456e+08	3.58142e+08	2.33229e+08	1.87949e+08	3.47521e+08	3.01914e+08	2.30385e+08	1.73443e+08	1.873e+08	7.20057e+08	9.22832e+08	8.09952e+08	7.28307e+08	4.31904e+08	5.58448e+08	5.07453e+08	2.41539e+08	2.50536e+08	3.74513e+08	4.3898e+08	3.18196e+08	4.86359e+08	2.73326e+08	8.1135e+08	403968010	5.67013e+08	3.80078e+08	2.70061e+08	1.86017e+08	1.56957e+08	5.52125e+08	3.62551e+08	5.81259e+08	8.29844e+08	9.77396e+08	1.26036e+09
Complement C3	C3	2.11934e+08	1.08609e+08	8.56176e+07	3.85882e+07	3.02469e+07	2.11628e+07	2.65039e+07	1.30752e+08	9.54313e+07	8.63678e+07	6.42906e+07	1.21537e+08	3.39786e+07	47118574	4.62406e+08	1.69664e+08	2.3096e+08	6.13189e+07	9.08034e+07	8.82386e+07	2.95381e+07	4.58645e+08	5.55977e+08	5.63722e+08	6.19861e+08	4.84704e+08	1.13197e+09	1.1259e+09	1.47678e+08	1.26898e+08	1.59568e+08	2.15584e+08	2.49954e+08	5.77292e+08	4.09099e+08	5.87583e+08	2.17081e+08	2.85221e+08	1.2222e+08	1.12172e+08	7.85242e+07	1.30226e+08	2.39582e+08	1.09244e+08	1.40753e+08	1.83826e+08	7.4772e+08	2.71593e+08
Complement C4-B	C4B	4.56871e+07	6.51293e+06	3.45319e+06	1.77942e+06	2.7201e+06	4.76548e+06	2.84684e+06	1.24494e+08	3.93469e+07	1.35685e+07	1.21766e+07	1.50465e+07	4.00499e+06	7.13782e+06	6.5981e+07	16705239	6538986	5.44628e+06	5.80559e+06	2.91711e+06	2.66435e+06	1.46512e+08	1.08216e+08	2.68163e+07	7.84716e+06	4.82972e+06	1.75602e+07	6.4851e+06	3.55983e+07	1.36741e+07	6.67115e+06	5.87407e+06	4.91179e+06	7.60351e+06	3.81555e+06	536518658	1.36091e+08	8.385e+07	41015082	3.29353e+07	2.14269e+07	3.17031e+07	1.79432e+08	41196474	27075703	4.61129e+07	4.94959e+07	72833781
Complement decay-accelerating factor	CD55	1.44793e+07	1.99153e+07	2.91185e+07	2.79043e+07	2.42093e+07	1.40011e+07	1.8785e+07	1.54746e+07	1.18027e+07	1.18661e+07	1.70193e+07	8.88416e+06	2.96989e+06	4.53927e+06	3.91806e+07	3.86814e+07	6.73382e+07	4.74009e+07	1.79505e+07	1.13813e+07	1.74132e+07	1.75227e+07	2.03022e+07	15923563	1.2641e+07	4.05598e+06	6.57729e+06	7.59838e+06	1.73405e+07	8.14371e+06	6.78914e+06	6.06521e+06	3.04783e+06	4.43593e+06	924630	5.47018e+07	3.07387e+07	96224562	128931434	78267347	6.48865e+07	7.60722e+07	1.53232e+07	8.4829e+06	2.14339e+07	3.27567e+07	2.12365e+07	2.94247e+07
Complement factor B	CFB	2.57399e+08	1.71538e+08	9.30176e+07	8.57762e+07	6.13762e+07	4.63771e+07	5.30237e+07	3.13286e+08	9.30057e+07	4.34908e+08	7.81509e+08	8.407e+08	4.51236e+08	5.36956e+08	2.64612e+08	1.57513e+08	3.96973e+08	3.9575e+08	3.84516e+08	2.68148e+08	2.40606e+08	9.65601e+08	1.20727e+09	1.23326e+09	1.1292e+09	7.28562e+08	8.31686e+08	7.59064e+08	3.75172e+08	4.53241e+08	6.56066e+08	7.71207e+08	5.50769e+08	7.87849e+08	4.89895e+08	1.03601e+09	4.55264e+08	5.68183e+08	4.29688e+08	3.48264e+08	2.45857e+08	2.20722e+08	5.93e+08	2.26063e+08	6.97696e+08	1.32116e+09	2.38559e+09	2.94226e+09
Complement factor D	CFD	1.20193e+08	5.02263e+06	583751	1.81938e+06	1.79682e+06	631932	526542	90988340	2.41534e+06	1.87745e+06	2.61891e+06	2.11629e+06	743681	2.4878e+06	1.36783e+08	3255473	7.70806e+06	2.35796e+06	2.1703e+06	3.17639e+06	1.81281e+06	79865064	3.479e+07	1.30669e+06	1.90109e+06	191632	488520	361346	5.48657e+07	5.64823e+06	2.48453e+06	3.67319e+06	338765	1.88897e+06	833240	2.76998e+08	1.24954e+07	5.6457e+06	5.74121e+06	1.41043e+06	2.22659e+06	4.24877e+06	9.76153e+07	6.44589e+06	3.35038e+06	1.05014e+07	3.06354e+06	1.42245e+07
Complement factor H	CFH	1.18888e+09	6.1718e+08	3.47817e+08	1.84495e+08	1.00025e+08	4.16539e+07	5.37225e+07	1.4351e+09	2.96408e+08	1.16129e+08	1.19548e+08	9.66484e+07	5.50515e+07	5.52127e+07	1.00109e+09	3.50949e+08	1.99781e+08	6.89537e+07	5.62305e+07	4.08099e+07	7.49225e+07	9.45799e+08	6.8454e+08	2.01158e+08	1.10128e+08	3.9838e+07	6.82353e+07	5.10766e+07	1.03681e+09	2.14613e+08	9.18236e+07	6.13104e+07	3.83459e+07	4.7793e+07	3.11312e+07	3.45135e+09	1.04293e+09	1.24369e+09	7.11274e+08	5.23347e+08	1.59931e+08	3.17572e+08	1.73243e+09	5.16634e+08	3.88811e+08	5.05382e+08	3.31596e+08	3.89574e+08
Complement factor H-related protein 1	CFHR1	9.44983e+06	759223	1.54426e+06	1.67504e+06	333788	521434	737865	1.37412e+07	5.70496e+06	6232143	4.01111e+06	2.37714e+06	3.24605e+06	343350	5.74476e+06	2155240	2.83833e+06	1.75553e+06	3.98556e+06	964130	1.1098e+06	6.99474e+06	6.02068e+06	3.0922e+06	965782	619780	230994	327013	1.40673e+07	2.82767e+06	3.28575e+06	1.79773e+06	1.1603e+06	1.09241e+06	843478	4.73769e+07	4.37641e+06	3.69855e+06	2.92905e+06	1.00971e+06	1.11209e+06	1.58893e+06	8.47807e+06	6.51698e+07	4.76579e+07	1.42467e+07	10367678	4.05642e+07
Complement factor I	CFI	5215107	7.05319e+06	8.09655e+06	9.00921e+06	9.71375e+06	7067557	8.40827e+06	1.01193e+07	8.53103e+06	1.02522e+07	1.76754e+07	1.3299e+07	9.5793e+06	1.08005e+07	1.08622e+07	9.34166e+06	1.58334e+07	1.4592e+07	1.23118e+07	1.2607e+07	6.75366e+06	1.299e+07	7.74361e+06	1.45422e+07	12941894	2.27884e+06	7.62185e+06	6.17806e+06	1.15843e+07	1.0598e+07	1.02422e+07	1.22543e+07	7.45647e+06	12450261	4.05264e+06	18430015	6.6195e+06	1.39563e+07	1.14715e+07	1.41442e+07	1.4677e+07	1.47439e+07	23788576	7.65226e+06	15657023	5.17639e+07	2.14535e+07	1.22853e+07
Connective tissue growth factor	CTGF	4.47962e+06	7.68528e+06	2.42565e+07	1.63852e+07	1.22197e+07	8.80761e+06	1.17679e+07	2.68414e+07	10056560	4.68412e+06	8.72524e+06	4.81419e+06	2.37323e+06	1.89168e+06	4.27306e+07	2.37669e+07	1.94786e+07	9.40723e+06	7.61338e+06	4.38102e+06	4.60156e+06	2.389e+08	1.98531e+08	8.81099e+07	3.43887e+07	1.70012e+07	1.39892e+07	1.52149e+07	1.8479e+08	9.61666e+07	7.87388e+07	49415890	2.99288e+07	2.29622e+07	1.71088e+07	1.48877e+07	6.21616e+06	4.25449e+07	58944943	6.60515e+07	18011402	4.13776e+07	2.00683e+06	3.0872e+06	4.35933e+06	5.14474e+06	3.94062e+06	1.74987e+06
Corneodesmosin	CDSN	436134	1.05704e+06	5.74004e+06	1.49977e+06	4.53167e+06	1.5617e+06	1.00941e+06	1.13546e+07	4.20155e+06	7.5586e+06	9.66912e+06	2.9921e+06	28788330	9.48362e+06	2.33573e+07	412127	1.89951e+06	4.52704e+06	1433096	9.11182e+06	2.61651e+06	2.04722e+06	2.74448e+06	16727211	7.25749e+06	1.51163e+07	1.19988e+07	2.08344e+07	642777	4.94669e+06	2.90169e+06	2.16973e+06	4.15627e+06	7.10965e+06	5.58397e+06	2750017	8.00507e+07	7.60852e+07	6.95145e+07	9.35963e+07	1.31701e+08	1.06106e+08	1340830	1.65724e+06	5.9813e+06	13358391	44712529	14417010
C-type lectin domain family 3 member A	CLEC3A	4.67515e+07	4.75726e+07	5.00878e+07	5.09524e+07	4.88577e+07	3.87953e+07	4.67807e+07	2.81451e+07	2.79038e+07	1.30892e+07	1.53573e+07	1.12204e+07	5.44287e+06	7.95606e+06	6.18251e+07	4.43904e+07	36672217	1.70311e+07	1.78683e+07	1.72863e+07	1.29893e+07	7.53677e+07	7.83881e+07	4.64614e+07	3.13746e+07	1.1061e+07	1.46038e+07	6.48889e+06	1.41067e+07	6.19345e+06	6.22569e+06	3.62832e+06	2.26069e+06	2.5758e+06	827245	4.3313e+07	3.3182e+07	7.33704e+07	5.86929e+07	5.88561e+07	2.8901e+07	4.90602e+07	1.0358e+07	7.38811e+06	5.43003e+06	7.22613e+06	5123179	5628569
Cystatin-B	CSTB	4068067	3.47255e+06	1.32331e+07	19860726	1.2733e+07	8.00742e+06	9.75399e+06	8.96557e+06	8.40974e+06	5.67602e+06	4.53037e+06	2432589	1.84967e+06	3.8152e+06	30892229	6.63184e+06	7.92074e+06	6.91945e+06	4.39802e+06	1.00849e+06	1.15825e+06	1.47222e+06	2.00393e+06	1.69764e+06	2.18907e+06	980708	1.40642e+06	801055	15272778	3.07854e+06	2484733	578543	242951	652918	390822	2.44254e+06	3.45317e+06	1.1245e+07	1.51745e+07	2.18143e+07	1.35176e+07	17234105	2.89064e+06	855394	4528778	8.68841e+06	6705753	2.16343e+06
Cystatin-C	CST3	2.23282e+08	1.86182e+08	1.76462e+08	1.41353e+08	1.11213e+08	5.88865e+07	8.19159e+07	1.1277e+08	5.35371e+07	6.14164e+07	8.27947e+07	9.02835e+07	5.18715e+07	7.90992e+07	1.62306e+08	7.5239e+07	1.08601e+08	5.78017e+07	5.90533e+07	4.5675e+07	5.50947e+07	2.28609e+08	359969318	6.01477e+08	6.39176e+08	3.06675e+08	4.41715e+08	4.42134e+08	129275832	1.71223e+08	3.385e+08	4.6033e+08	6.61102e+08	4.75603e+08	6.30186e+08	489125038	2.17166e+08	4.46953e+08	2.39805e+08	1.40086e+08	54067359	7.72126e+07	1.18869e+08	4.11003e+07	7.11896e+07	1.13144e+08	2.01979e+08	3.07523e+08
Cysteine-rich protein 1	CRIP1	1.18526e+07	7.30081e+06	8.88876e+06	5965052	4290252	4.24428e+06	2.61749e+06	9115470	4.91061e+06	6.67148e+06	5.38234e+06	3.82137e+06	2020697	2.17302e+06	16953754	9.25147e+06	7.10612e+06	4.967e+06	3.22674e+06	3.73123e+06	1.16349e+06	11227431	8.34653e+06	4004455	4.12264e+06	2.63817e+06	2.85745e+06	1.84004e+06	9.1309e+06	7.12655e+06	4300116	2.64692e+06	1.57827e+06	1.39306e+06	1.07199e+06	24009904	14961954	18694294	16480520	10389680	6.3334e+06	1.01187e+07	14153586	8.3594e+06	6220347	8.43239e+06	6.77777e+06	3.36419e+06
Cytokine-like protein 1	CYTL1	2.14319e+08	9.14007e+07	1.93061e+08	387226927	4.08914e+08	3.22016e+08	4.70049e+08	3.46545e+08	1.85327e+08	1.67946e+08	2.13944e+08	2.16668e+08	1.45331e+08	190168238	2.68914e+08	9.81743e+07	8.93125e+07	7.52414e+07	1.09886e+08	1.26989e+08	1.45307e+08	3.5865e+08	3.04217e+08	7.0598e+07	3.89573e+07	1.90125e+07	1.53134e+07	9.67095e+06	2.35739e+08	8.35071e+07	5.2755e+07	3.74365e+07	2.48718e+07	2.41667e+07	1.32235e+07	1.24295e+09	4.03391e+08	1.32224e+09	2321416346	2.38134e+09	1.59112e+09	2.6747e+09	6.12621e+08	2.11206e+08	1.37983e+08	1.71563e+08	1.4891e+08	1.07798e+08
Decorin	DCN	3.4059e+09	3.48961e+09	2.94414e+09	2.93227e+09	2.17944e+09	1.25465e+09	1.77367e+09	4.01777e+09	2.97127e+09	2.67233e+09	3.57769e+09	3.78121e+09	1.66614e+09	2.61228e+09	3.57075e+09	2.91592e+09	4.2034e+09	2.48508e+09	3.06274e+09	1.90146e+09	2.00817e+09	5.7689e+09	5.76625e+09	4.77478e+09	4.57958e+09	1.83523e+09	2.26715e+09	2.46249e+09	3.83493e+09	2.86742e+09	2.90886e+09	2.70215e+09	2.02828e+09	2.52914e+09	1.38047e+09	7.49265e+09	3.8909e+09	6.5894e+09	4.55107e+09	3.63282e+09	2.13115e+09	3545865794	5.17714e+09	3.71235e+09	4.06252e+09	7.01603e+09	7.95092e+09	8.33255e+09
Dermatopontin	DPT	20834539	21938240	19515334	14205982	9.75824e+06	8.5284e+06	9.05332e+06	30882341	1.33904e+07	8.6204e+06	5.51435e+06	3.48022e+06	1.64345e+06	1.68902e+06	20012687	9.00877e+06	1.08438e+07	7.69795e+06	5.76182e+06	2.05351e+06	3.2119e+06	21121784	17022357	6499624	4.20211e+06	2.19789e+06	2.24354e+06	2.37396e+06	27282967	1.41697e+07	8.67575e+06	1.52101e+06	695810	3.02141e+06	1.47184e+06	73924732	34963150	48029274	25894124	1.62696e+07	6703151	8.18046e+06	4.54438e+07	22043616	1.10953e+07	3.7176e+06	5886134	9.88011e+06
Dermcidin	DCD	9211460	1.02895e+07	13923620	1.51296e+07	9.0033e+06	8.24651e+06	1.29733e+07	1.17483e+07	1.92343e+07	2.02809e+07	2285459	737738	43865732	2.67694e+07	3.29392e+07	27275998	20915500	1.6701e+07	3.67841e+07	1.98012e+07	6.21119e+06	18116539	18955088	3.57689e+07	3.05198e+07	25582957	3.44758e+07	3.51446e+07	11234861	18887166	7.54468e+06	9.56723e+06	1.10897e+07	1.03144e+07	1.47278e+07	3.115e+07	5.16643e+07	88860121	4.05065e+07	59419057	78629030	85586420	18650716	32559422	14393168	7.78676e+06	9.13392e+06	1.85495e+06
Desmocollin-1	DSC1	3.60537e+06	1.07495e+07	1.73928e+07	9.68939e+06	1.85176e+07	6.83222e+06	7.60394e+06	1.32452e+07	1.01073e+07	1.57369e+07	5.01591e+06	3.22396e+06	8.30208e+06	1.01418e+07	6.391e+07	1.28053e+06	2.13919e+06	3.38504e+06	4.61518e+06	1.9711e+07	2.95712e+06	5.07077e+06	3.06172e+06	2.51322e+07	5.24236e+06	6.83034e+06	2.2001e+07	3.72488e+06	5.00945e+06	7.6281e+06	2.77937e+06	6.83125e+06	4.76475e+06	2.20427e+07	7.90256e+06	9.11344e+06	1.06052e+07	31254361	6.26884e+06	2.72885e+07	2.14949e+07	6.11926e+06	4.33322e+06	4926353	3.04429e+06	21587369	1.25691e+08	905101
Desmocollin-3	DSC3	37295385	1.3516e+07	9.43789e+06	8.17865e+06	3.09618e+06	1.60532e+06	2.34634e+06	3.3308e+07	9.85866e+06	1.72565e+06	1.08488e+06	2.12535e+06	1.51518e+06	1.73092e+06	7.8188e+07	2.73848e+07	1.83318e+07	7.93363e+06	874442	3.70716e+06	1667668	62659218	46969064	1.07041e+07	3.07698e+06	553292	1.59615e+06	1.43386e+06	2.61413e+07	7645870	4.3244e+06	3.03443e+06	910755	1.99847e+06	777082	102878177	2.07536e+07	34448957	25104258	1.34146e+07	3.99743e+06	4.82259e+06	4.78007e+07	1.22068e+07	1.27153e+07	9.253e+06	9.92771e+06	4.41569e+06
Desmoglein-1	DSG1	3.79729e+07	3.42911e+07	6.28542e+07	3.81301e+07	5.1559e+07	1.75004e+07	1.95704e+07	2.2722e+07	3.37543e+07	5.13211e+07	2.75055e+07	4.0993e+07	1.93874e+07	4.37353e+07	1.87846e+08	3.52452e+07	3.39881e+07	3.68037e+07	1.83773e+07	7.78823e+07	1.33897e+07	1.53607e+08	6.40617e+07	9.38696e+07	6.26842e+07	3.72976e+07	8.36683e+07	3.12596e+07	4.57491e+07	6.2832e+07	2.95989e+07	4.78388e+07	3.7621e+07	6.62444e+07	4.1431e+07	5.2378e+07	3.5172e+07	8.63918e+07	5.9523e+07	9.30538e+07	4.91146e+07	5.76825e+07	5.77746e+07	3.82305e+07	5.87207e+07	7.20126e+07	2.77376e+08	6.20228e+07
Desmoplakin	DSP	4.95258e+07	1.14418e+08	2.30871e+08	1.1604e+08	1.13574e+08	8.63076e+07	6.15077e+07	8.79987e+07	9.96232e+07	1.40153e+08	4.44947e+08	4.28977e+08	8.4118e+07	1.10099e+08	9.65044e+08	1.28506e+08	1.83561e+08	272025786	2.00815e+08	2.27986e+08	1.30878e+08	7.96879e+07	8.16629e+07	2.11158e+08	9.46842e+07	1.0248e+08	2.5238e+08	7.60615e+07	8.2199e+07	1.17817e+08	5.4373e+07	5.74764e+07	7.48377e+07	7.83438e+07	9.31683e+07	1.70292e+08	1.61981e+08	2.47344e+08	2.00067e+08	2.74079e+08	2.45739e+08	1.96295e+08	1.72466e+08	1.02918e+08	3.05904e+08	1.90738e+08	1.89375e+09	2.45372e+08
Destrin	DSTN	26378396	21791799	3.12251e+07	3.83683e+07	2.33261e+07	1.60715e+07	1.88513e+07	3.08958e+07	1.87298e+07	2.43991e+07	3.67651e+07	3.9864e+07	19304516	13572858	59853689	1.45633e+07	27229057	2.78288e+07	2.75837e+07	2.05554e+07	6.26763e+06	48130152	3.87434e+07	47314288	50325040	4.67924e+07	54047004	54515212	4.89238e+07	2.34052e+07	2.7178e+07	32986936	24331362	3.76547e+07	26539594	1.61939e+08	103102743	180447095	170393348	1.17558e+08	70804413	1.04023e+08	7082735	1.82814e+06	43159896	6.95863e+07	3.37561e+07	34101728
DnaJ homolog subfamily C member 3	DNAJC3	5.74454e+06	1.13342e+07	1.27976e+07	1.2812e+07	8.31639e+06	5.10893e+06	6.53184e+06	2.12523e+06	2.15679e+06	5.07463e+06	9.61604e+06	4.84983e+06	2.60987e+06	2.75751e+06	7.54611e+06	4.47613e+06	7.6049e+06	8.00753e+06	4.37914e+06	3.2562e+06	2.82628e+06	2.84699e+06	2.77345e+06	2.65048e+06	742158	1405368	1.26891e+06	1.56194e+06	3.61849e+06	1.41126e+06	1.70251e+06	1.47085e+06	1045357	889874	618818	23452162	22129109	4.18653e+07	3.34107e+07	2.09543e+07	1.21934e+07	1.62093e+07	5.48588e+06	2.18693e+06	3.67663e+06	1.23376e+07	9.5528e+06	6.85525e+06
EGF-containing fibulin-like extracellular matrix protein 1	EFEMP1	16435223	5.48923e+06	5.4294e+06	5.92072e+06	1.86045e+06	886933	1.18994e+06	1.26404e+07	9.51744e+06	62386628	1.35951e+07	9.46814e+06	2.27041e+06	1.56086e+06	1.52087e+07	3.7743e+06	1.47308e+07	2.13156e+06	983973	410165	431663	3.31807e+07	24120799	1.76242e+07	1.48005e+07	8.39092e+06	9.94422e+06	7.19398e+06	6.73394e+06	3.43452e+06	2.31476e+06	903057	621450	810645	1.92438e+06	9.85224e+07	1.64869e+07	1.61526e+07	7.48607e+06	1.93081e+06	2.1068e+06	2.75079e+06	4.20173e+06	6.89639e+06	2961172	1.56326e+07	2.82143e+07	26106047
EGF-containing fibulin-like extracellular matrix protein 2	EFEMP2	2.90929e+06	2.2011e+06	4.39234e+06	5.19185e+06	4.08142e+06	2.20682e+06	2.17603e+06	3.32991e+06	1.30797e+06	909949	640980	762407	742749	899825	2.01107e+06	513854	1.61418e+06	481192	775664	1.19175e+06	515393	1.72263e+07	8.19324e+06	607111	1589078	1.27891e+06	2.60314e+06	2.48966e+06	1.41562e+06	812846	880575	1.19792e+06	941867	374587	479375	30403700	1.65815e+07	2.97962e+07	3.47249e+07	1.40562e+07	8.11166e+06	6.71684e+06	4.15739e+06	2.83061e+06	3.72773e+06	7.5177e+06	1.92264e+06	4364067
EGF-like repeat and discoidin I-like domain-containing protein 3	EDIL3	5.04282e+06	8.75248e+06	1.30813e+07	2.04097e+07	1.38684e+07	1.76046e+07	1.93194e+07	4.81268e+06	7.80948e+06	9.73712e+06	1.33491e+07	8.98084e+06	1.26279e+07	10897653	1.5174e+07	1.95974e+07	69620554	6.02588e+07	7.01879e+07	8.09508e+07	5.49006e+07	4.41912e+06	2.21332e+06	2869753	4.31332e+06	1.68505e+06	3.84917e+06	2.31063e+06	12349751	1.37103e+07	1.37646e+07	1.78446e+07	1.2369e+07	2.17796e+07	1.24178e+07	3.76805e+07	2.64416e+07	6.57252e+07	6.93428e+07	5.46394e+07	49880461	6.83086e+07	5.83755e+06	1.08011e+07	2.18558e+07	42159492	4.05503e+07	5.99124e+07
Elongation factor 1-alpha 1	EEF1A1	5.4396e+06	1.24174e+07	3.71342e+07	6.05854e+07	4.93952e+07	5.19899e+07	5.32561e+07	16752097	3.70782e+07	38735860	5.18604e+07	3.26457e+07	2.32765e+07	2.29241e+07	4.86949e+07	26357923	3.21637e+07	2.24881e+07	2.67408e+07	1.91311e+07	1.10939e+07	3.35079e+06	3582643	4.05985e+06	4320246	3702552	5.79802e+06	1.83364e+06	2.10595e+07	1.42036e+07	1.18755e+07	7.7985e+06	6.28651e+06	5.66413e+06	3.48266e+06	19749967	9.14463e+06	5.54562e+07	1.55467e+08	1.90594e+08	1.68001e+08	2.15385e+08	6.68286e+06	7.07579e+06	1.92259e+07	5.72381e+07	7.85416e+07	4.21772e+07
Elongation factor 1-gamma	EEF1G	1.1613e+06	927333	6.07164e+06	1.029e+07	9.6516e+06	6.01125e+06	8.51265e+06	1.04727e+06	3.13421e+06	2.82801e+06	1.62742e+06	2.83882e+06	8.74619e+06	1066285	1.0064e+07	3.09138e+06	3.6625e+06	2.50439e+06	2.82357e+06	2.00347e+06	1.5362e+06	770158	2.49716e+06	2.68523e+06	4.13232e+06	4.78958e+06	3.05128e+06	3.52369e+06	5.7536e+06	3.21745e+06	2.61863e+06	2.98295e+06	2.8897e+06	6.41909e+06	2.10525e+06	2.21385e+06	6.954e+06	9.845e+06	2.20063e+07	3.19228e+07	2.27355e+07	3.54252e+07	1.2113e+06	778766	2.23127e+06	2.73605e+06	2.15324e+06	5.82081e+06
Elongation factor 2	EEF2	6.0098e+06	1.24599e+07	2.65755e+07	3.91069e+07	2.70717e+07	2.03736e+07	2.37046e+07	1.4538e+07	2.36546e+07	3.26474e+07	2.95384e+07	1.59056e+07	6.8873e+06	9.15816e+06	9.88402e+07	3.03495e+07	2.99768e+07	1.14829e+07	1.45286e+07	1.0124e+07	3.89763e+06	1.67729e+07	2.18563e+07	1.67185e+07	1.66877e+07	7.83076e+06	1.3157e+07	1.06118e+07	5.55148e+07	2.23976e+07	1.58864e+07	1.47557e+07	8.89799e+06	1.32989e+07	1.24353e+07	3.13713e+07	1.32913e+07	5.09747e+07	1.01289e+08	1.1167e+08	6.01404e+07	7.75821e+07	43286004	4.58353e+07	3.92431e+07	7.20096e+07	83370852	3.43339e+07
EMILIN-1	EMILIN1	8.19455e+07	7.93561e+07	7.25151e+07	6.36719e+07	4.33309e+07	3.27473e+07	4.20988e+07	1.47063e+08	5.86432e+07	7.47223e+07	1.34837e+08	1.44032e+08	8.09479e+07	6.83533e+07	4.89104e+07	4.84877e+07	8.27299e+07	6.51775e+07	6.09246e+07	4.14621e+07	3.37726e+07	6.77987e+07	2.05967e+08	3.88477e+07	3.39531e+07	2.73987e+07	8.77659e+07	2.91072e+07	8.09853e+07	4.84092e+07	4.93059e+07	4.30209e+07	3.196e+07	3.41812e+07	2.28548e+07	2.53709e+08	2.01252e+08	2.64965e+08	2.14767e+08	1.39603e+08	9.35753e+07	1.24512e+08	9.47515e+07	4.7718e+07	1.06735e+08	4.49267e+08	5.61776e+08	4.31546e+08
Endoplasmic reticulum chaperone BiP	HSPA5	1.54064e+07	2.83769e+07	36045849	7.01514e+07	6.10182e+07	4.2424e+07	65066082	2.82141e+07	51441139	4.64292e+07	5.64492e+07	5.66258e+07	1.82216e+07	2.53354e+07	1.29038e+08	1.01614e+08	1.0387e+08	5.54363e+07	5.6341e+07	3.59344e+07	1.75446e+07	1.29951e+07	1.68609e+07	3.28153e+07	1.2297e+07	7.73981e+06	1.48876e+07	3.186e+06	7.62261e+07	4.08997e+07	2.70915e+07	2.16242e+07	1.31008e+07	2.44737e+07	7.96325e+06	6.48338e+07	3.39147e+07	2.11716e+08	1.87931e+08	2.1858e+08	153421623	2.23537e+08	3.12357e+07	2.48837e+07	3.71871e+07	9.39221e+07	1.03376e+08	5.62984e+07
Endoplasmin	HSP90B1	1.49607e+06	5.38104e+06	5.74766e+06	2.2712e+07	1.17426e+07	8.45014e+06	1.57082e+07	8.29528e+06	8.22667e+06	3.54535e+07	3.37026e+07	4.54627e+06	2.23007e+06	1.16182e+07	3.48358e+07	1.7185e+07	1.0575e+07	1.48049e+07	8.26192e+06	2.72777e+06	4.99536e+06	1.25483e+07	1.66394e+07	1.72849e+06	9.48582e+06	4.55282e+06	9.08161e+06	6.88252e+06	1.73763e+07	5.67092e+06	5.46104e+06	3.65491e+06	1.43909e+07	5.00255e+06	5.93749e+06	2.42449e+07	6.76316e+06	3.02465e+07	3.25038e+07	3.66769e+07	2.59828e+07	3.78322e+07	7.78783e+07	1.0693e+07	5.08401e+06	6.53591e+07	8.60886e+06	1.48729e+07
Ephrin-A1	EFNA1	2.54703e+06	934046	505969	599666	424940	301673	390036	4.32114e+06	3.84862e+06	2913365	2.88237e+06	1.66636e+06	848726	604661	1279752	1274616	1.57706e+06	773719	766034	646264	1.19407e+06	3.95397e+06	3.60678e+06	2.50876e+06	2.4259e+06	1.869e+06	2.13206e+06	1.92587e+06	3419419	2.08656e+06	1.78197e+06	1499874	654043	1.55104e+06	955618	7.31882e+06	3508997	9.88898e+06	7.35542e+06	3425850	1.67715e+06	1.12722e+06	6.10931e+06	2.64044e+06	7063584	2.63876e+06	2.5896e+06	5595749
Eukaryotic initiation factor 4A-I	EIF4A1	2.30699e+06	7.30504e+06	5.80283e+06	4.4816e+06	4872982	3.43475e+06	4.65593e+06	4112155	5.21046e+06	8.57138e+06	4.27509e+06	3403604	3.01825e+06	3.78401e+06	1.14914e+07	4.66186e+06	3.13284e+06	5.31494e+06	3.07847e+06	2.43919e+06	2.12782e+06	1.0748e+06	646118	267581	827854	3.05724e+06	292771	279068	5.54859e+06	4.32243e+06	2.89083e+06	2.98883e+06	3.58083e+06	3.27717e+06	2.95847e+06	716627	8.66608e+06	1.84477e+07	1.24505e+07	1.12843e+07	8.34796e+06	5.19252e+06	1.56968e+06	393054	2.28982e+06	1.33789e+06	1.96212e+06	817596
Extracellular matrix protein 1	ECM1	3.91089e+07	3.98682e+07	3.6009e+07	2.69686e+07	2.17328e+07	1.14123e+07	1.38551e+07	2.13844e+07	4.23389e+06	1.15178e+07	1.86012e+07	2.32301e+07	1.14565e+07	1.12418e+07	2.45372e+07	1.00172e+07	16936300	1.11071e+07	11953908	8.60208e+06	5.57301e+06	1.53423e+07	1.43024e+07	1.19551e+07	1.30517e+07	7.29581e+06	1.30257e+07	9.88148e+06	5.72629e+07	8.05842e+06	4.16785e+07	9.69899e+06	7.21601e+06	1.04307e+07	5.44224e+06	7.76484e+07	49174394	1.07929e+08	7.37387e+07	2.85341e+07	8.90607e+06	12957139	1.63284e+07	4.41851e+07	3.69111e+07	4.60139e+07	5.46553e+07	9.39704e+07
Extracellular superoxide dismutase [Cu-Zn]	SOD3	3.41525e+09	2.62923e+09	2.48736e+09	2.43375e+09	2.15385e+09	2.07537e+09	2144549826	3.78897e+09	1.83809e+09	1.33022e+09	1.15453e+09	9.7277e+08	4.87949e+08	6.52987e+08	2.15435e+09	1.50362e+09	1.78751e+09	6.65841e+08	6.74952e+08	5.10995e+08	4.89101e+08	3.48539e+09	2.97847e+09	1.21754e+09	8.12881e+08	3.8522e+08	7.27824e+08	3.15551e+08	2966695288	1.50431e+09	8.84509e+08	4.99401e+08	3.22176e+08	4.86171e+08	1.56981e+08	9.31058e+09	3.67732e+09	5.74817e+09	5.4968e+09	5.10007e+09	3.87264e+09	4.54781e+09	5.46898e+09	2.79355e+09	2.4685e+09	2.29166e+09	1.67753e+09	1.65936e+09
Ezrin	EZR	1.03993e+06	1.27373e+06	2.26584e+06	4.05952e+06	3.22168e+06	2.52067e+06	2.60934e+06	3.64867e+06	2.26592e+06	4.9968e+06	4.16289e+06	3.34348e+06	4.15429e+06	3.02892e+06	4.56246e+06	1.4927e+06	3.01112e+06	2.87381e+06	1.70999e+06	1.52645e+06	1.78491e+06	782751	487549	1.38562e+06	976418	3.08933e+06	518769	941677	3.21644e+06	649928	581438	378704	325957	439194	309683	1.09314e+07	5.80112e+06	1.84824e+07	1.37704e+07	1.34913e+07	8.43557e+06	10433232	5.55064e+06	984936	1.44728e+06	1.55872e+06	2.0389e+06	2.46414e+06
Farnesyl pyrophosphate synthase	FDPS	3.2958e+06	4.77286e+06	6.25136e+06	1.1824e+07	7.36144e+06	4.81679e+06	3132199	6.1382e+06	9.86355e+06	7.08527e+06	6.77379e+06	2.78747e+06	1.63701e+06	1.96747e+06	3.01216e+07	8.62804e+06	7.66655e+06	2.96433e+06	2.19218e+06	1.67063e+06	807810	5.76535e+06	5.95265e+06	1.3735e+06	1.1915e+06	99850.9	140709	105599	1.39034e+07	2.06887e+06	1170422	932440	99938.1	444038	259247	6.13272e+06	4.09012e+06	15974325	22801326	25213824	1.52171e+07	11912343	4.3376e+06	7.41691e+06	9.34934e+06	4.55963e+06	5.86657e+06	5.37451e+06
Fascin	FSCN1	1.93898e+06	1.83447e+06	3.06145e+06	5.00835e+06	2245478	2.60906e+06	2.47101e+06	4.86235e+06	5.20679e+06	7.1344e+06	5.04287e+06	4858107	3064455	4215308	9.49486e+06	4464366	4849111	4.04261e+06	5.29949e+06	2.35723e+06	3428199	2.65757e+06	5.9782e+06	6.79193e+06	3.3736e+06	5.62724e+06	4421327	4.76853e+06	5.48466e+06	4.14932e+06	4.38506e+06	4.58355e+06	5.564e+06	3.31598e+06	4.72541e+06	4.55814e+06	1.81284e+06	7.02944e+06	7063436	6148645	4.75577e+06	7.5468e+06	1.47206e+07	12568039	14189844	10041526	21525165	8805064
Fatty acid-binding protein 5	FABP5	2.02105e+07	1.7158e+07	1.9246e+07	1.34016e+07	8.48717e+06	1.13613e+07	8.06387e+06	5.83595e+06	2.4157e+07	2.4358e+06	4.56567e+06	4.33625e+06	1.44476e+06	4.07276e+06	2.26504e+07	12057229	10191617	6.84256e+06	8.20785e+06	1.34125e+07	6.5746e+06	3.98484e+06	21581492	3.6343e+06	3.47884e+07	523191	6.0299e+06	3.05774e+06	53915557	8.32098e+06	2.87921e+07	6.2338e+06	5.12189e+06	4.1758e+06	3.60062e+06	5532699	969594	3.69535e+06	4355140	4.86357e+06	879086	1.0024e+07	1.08943e+07	8.99128e+06	11501891	1.91987e+07	180554724	1.71244e+07
Fatty acid-binding protein, heart	FABP3	3.98547e+06	9.89495e+06	1.99183e+07	3.22537e+07	1.33065e+07	8.09523e+06	9.9636e+06	8.97088e+06	1.38118e+07	1.76272e+07	6.20743e+06	2998392	155258	1272557	3.39336e+07	1.5182e+07	6814475	4.65064e+06	3.88683e+06	2.94248e+06	2.04769e+06	2.23564e+06	2.30827e+06	1.67973e+06	1.45832e+06	684897	1.09209e+06	724328	2.69338e+07	8.41879e+06	2.12403e+06	1.70116e+06	685495	1.04624e+06	687073	1.16117e+07	9.99009e+06	49722488	5.96586e+07	53686849	3.28569e+07	2.37287e+07	4.7969e+06	1.21592e+07	1.41852e+07	11231825	3.17526e+06	1.23992e+06
Ferritin heavy chain	FTH1	6.53374e+06	1.13406e+07	2.74629e+07	4.43367e+07	2.14061e+07	1.38093e+07	1.4038e+07	1.49862e+07	3.89608e+07	28154134	2.57992e+07	1.45085e+07	6.72164e+06	8.79318e+06	4.85991e+07	2.8161e+07	2.15838e+07	1.51221e+07	8.93513e+06	4.66851e+06	5.69845e+06	7.82032e+06	6.35486e+06	9.96459e+06	1.20261e+07	7.07937e+06	1.35691e+07	1.56045e+07	5.32192e+07	2.04149e+07	1.6452e+07	9.5278e+06	8.8063e+06	1.28066e+07	1.33975e+07	15419208	1.10815e+07	4.26302e+07	1.14811e+08	146922478	7.94276e+07	9.51764e+07	1.02747e+07	2.17325e+07	6.1084e+07	2.21552e+07	3.77474e+07	4.88374e+07
Ferritin light chain	FTL	7.8377e+06	1.09983e+07	3.50382e+07	4.48072e+07	2.34483e+07	1.33302e+07	1.34101e+07	1.51259e+07	3.59201e+07	32156986	3.23976e+07	1.33316e+07	1.05482e+07	5.30824e+06	68794732	4.17949e+07	2.94154e+07	1.78158e+07	9981964	4.48709e+06	1.21123e+06	1.61438e+06	6.3269e+06	9.49832e+06	2.47285e+06	4.56297e+06	6.92592e+06	5.46758e+06	59214756	2.29998e+07	13827900	6.13169e+06	4.07607e+06	7.43922e+06	295802	22360600	1.95867e+07	55134403	104883162	132544380	81231282	9.80222e+07	1.24257e+07	1.95869e+07	3.17908e+07	3.27074e+07	2.01626e+07	15377998
Fibrillin-1	FBN1	1.01475e+07	1.4721e+07	7.72302e+06	1.22768e+07	1.18963e+07	7.23242e+06	8.68676e+06	11750170	4.50711e+06	1.74888e+07	6.151e+07	3.78307e+07	7.41855e+07	2.90969e+07	1.40421e+07	1.08668e+07	2.15096e+07	2.23222e+07	2.49069e+07	1.81404e+07	1.23694e+07	7.00949e+07	5.11761e+07	2.82179e+07	2.98834e+07	4.08222e+07	2.32098e+07	2.90609e+07	3.65064e+07	1.55625e+07	1.10391e+07	1.20777e+07	1.47819e+07	1.51513e+07	13828829	6.63829e+07	2.93372e+07	6.29913e+07	4.22874e+07	5.00037e+07	1.29654e+07	2.96373e+07	4.7715e+08	2.12619e+08	1.77488e+08	4.07089e+08	4.12192e+08	3.95402e+08
Fibrinogen alpha chain	FGA	5.38798e+06	4.17317e+06	1.29213e+06	1.50013e+06	1.70429e+06	1.38018e+06	1.3736e+06	2.0254e+06	614223	631116	618725	370334	517698	530184	1.84186e+06	793259	680375	362907	517859	540252	296336	23454477	8.31426e+06	5.16922e+06	1.75549e+06	1.09749e+06	1.61151e+06	757737	5.91061e+06	656388	584358	149896	64774.7	181807	147779	2.62226e+07	1.32937e+07	12517934	3.89577e+06	3.45349e+06	1.14153e+06	2.56559e+06	4.53942e+06	2.51576e+06	1.06887e+06	2.70332e+06	2.73283e+06	2.29681e+06
Fibroblast growth factor-binding protein 2	FGFBP2	4.22713e+08	3.81769e+08	5.07593e+08	5.02504e+08	3.86576e+08	2.48162e+08	3.48872e+08	4.43896e+08	5.30383e+08	4.74586e+08	6.72415e+08	6.25576e+08	3.54455e+08	4.12439e+08	9.63304e+08	6.30978e+08	1.00349e+09	7.61044e+08	7.84889e+08	5.78649e+08	4.31919e+08	5.16958e+08	6.19824e+08	6.40568e+08	3.58548e+08	1.86522e+08	2.3327e+08	1.82732e+08	3.48856e+08	2.68775e+08	3.03602e+08	2.20187e+08	153365223	1.48477e+08	1.15748e+08	4.85211e+08	3.52191e+08	7.52882e+08	7.59802e+08	5.75293e+08	3.26129e+08	5.9717e+08	5.12749e+08	5.50424e+08	5.92153e+08	1014538215	9.88572e+08	1.05819e+09
Fibromodulin	FMOD	2.29006e+09	1.85785e+09	1.59906e+09	1.74329e+09	1.37522e+09	1.1653e+09	1.34322e+09	2.6346e+09	2.06888e+09	1.42627e+09	2.25642e+09	2.76567e+09	1.59952e+09	2.52108e+09	4.36041e+09	2.70984e+09	2.95225e+09	1776285043	2.3934e+09	2.18497e+09	2.09648e+09	2.9658e+09	2.76411e+09	1.72674e+09	1.80685e+09	7.50112e+08	1.30311e+09	7.29913e+08	3.25286e+09	1.65929e+09	1.51665e+09	1.50413e+09	1.04104e+09	1.77527e+09	7.31261e+08	5.69459e+09	2.63888e+09	4.10478e+09	3.58892e+09	2.92591e+09	1.92823e+09	3.365e+09	3.74282e+09	2.58717e+09	2.24845e+09	7.05129e+09	1.50089e+10	1.77897e+10
Fibronectin	FN1	4.20006e+10	2.56604e+10	1.41829e+10	1.57932e+10	1.32401e+10	7.07059e+09	1.04274e+10	4.16828e+10	1.85288e+10	1.62363e+10	1.45871e+10	1.19437e+10	5.07535e+09	6.59558e+09	4.04495e+10	4.01941e+10	3.91369e+10	2.14507e+10	1.86062e+10	1.27385e+10	1.17836e+10	5.25406e+10	4.45127e+10	2.66558e+10	1.78192e+10	8.89642e+09	9.33994e+09	7.40386e+09	2.11147e+10	1.31909e+10	9.43359e+09	7.16079e+09	4.31479e+09	4.38491e+09	2.33091e+09	1.23234e+11	4.48773e+10	5.66302e+10	4.9986e+10	3.64516e+10	1.64637e+10	2.22901e+10	5.46833e+10	3.8136e+10	4.60424e+10	4.75505e+10	2.75017e+10	1.84889e+10
Fibronectin type III domain-containing protein 1	FNDC1	350930	918606	952405	1.13886e+06	1.81562e+06	37757.7	646635	1.11389e+06	2.47631e+06	3.94526e+06	4.34159e+06	2.97659e+06	1.83589e+06	861805	4.38248e+06	1.62842e+06	4.67693e+06	1.91253e+06	1.76233e+07	5.25053e+06	6.39027e+06	2.79994e+06	954511	3.21424e+06	2.64365e+06	2.22862e+06	3.08357e+06	2.45639e+06	1.77802e+06	1.12016e+06	2.42144e+06	1.73324e+06	2.35126e+06	2.14778e+06	1.37677e+06	8.87128e+06	9.04047e+06	1.59903e+07	13737345	8.56475e+06	6.10009e+06	7.38818e+06	2.27768e+06	9.13761e+06	2.00098e+07	1.16002e+08	1.28162e+08	1.2431e+08
Fibulin-1	FBLN1	9.63932e+06	11073271	5.65259e+06	4.47152e+06	2.66499e+06	1.26638e+06	1.20296e+06	4.92497e+06	2.07881e+06	7.76992e+06	6.97934e+06	4.31906e+06	1.19987e+06	2.75681e+06	4.32186e+06	3.31962e+06	15628391	8.02584e+06	7.37984e+06	4504855	3.59769e+06	222264108	1.95123e+08	9.04123e+07	6.2073e+07	1.8916e+07	1.99089e+07	1.16812e+07	2.79311e+06	4.48098e+06	7.24624e+06	4.69233e+06	3.30795e+06	3.18332e+06	2.06161e+06	8.2395e+07	2.63486e+07	4.02721e+07	3.1847e+07	2.27075e+07	5.74917e+06	10094990	1.19805e+07	6.14775e+06	2.07252e+06	1.60851e+06	2.52987e+06	2.19282e+06
Fibulin-7	FBLN7	1.22946e+07	1.88748e+07	1.55106e+07	2.04781e+07	1.42453e+07	1.28032e+07	1.01023e+07	8.39433e+06	8.03277e+06	7.4578e+06	5.6373e+06	1.73737e+06	1.24533e+06	2795930	4.53562e+06	5.76375e+06	6.88961e+06	1.31601e+06	758394	4.8127e+06	1.39904e+06	1.97673e+06	5.74154e+06	6.00263e+06	3.16223e+06	4.19566e+06	2.23265e+06	983760	7.39897e+06	2.99178e+06	3.73127e+06	1.3205e+06	2.16613e+06	2.27605e+06	4.6315e+06	3.97765e+07	3.0034e+07	6.36027e+07	5.9231e+07	3.76482e+07	2.49968e+07	2.5621e+07	1.60519e+07	1.17619e+07	2.10772e+07	25687577	2.50352e+07	10234819
Filaggrin	FLG	1.77008e+06	4.59503e+06	1.22581e+07	4.05749e+06	1.06459e+07	7.37447e+06	7.68438e+06	6.56882e+06	172648	1.93944e+07	12506354	9.48311e+06	3.52632e+06	9.57724e+06	1.30056e+07	4.01442e+06	9.50743e+06	1.44639e+07	1.22875e+07	2.06239e+07	9.10152e+06	9.20096e+06	4.82601e+06	7.92913e+06	5.72432e+06	7.18121e+07	2.02715e+07	3.92864e+06	3.90671e+06	5.64324e+06	5.72309e+06	3.6987e+06	6.74935e+06	5.18822e+06	7.37665e+06	3.33741e+06	7.59628e+06	2.00622e+07	2.04254e+06	1.05433e+07	7.38089e+06	4.65593e+06	8.49913e+06	8.90209e+06	2.97035e+07	3.34502e+07	1.47413e+08	2.86331e+07
Filaggrin-2	FLG2	1.91876e+06	4.50027e+06	8.58349e+06	1.03078e+07	1.20184e+07	2.87058e+06	7.33917e+06	95360.3	1.26078e+07	1.02049e+07	5.92231e+06	6.96526e+06	3.67589e+06	5.65484e+06	3.77821e+07	5.78717e+06	4.53939e+06	6.74382e+06	1.57414e+06	1.35222e+07	2.1575e+06	5.41411e+07	5.14626e+07	3.67648e+07	2.7499e+07	3.06573e+07	3.36121e+07	1.20487e+07	9.67512e+06	1.07614e+07	2551827	4.11473e+06	3.65291e+06	1.50832e+07	6.47456e+06	2.08277e+06	2.5689e+06	1.08216e+07	3.1448e+06	7.18383e+06	2.07667e+06	4.30365e+06	1.43512e+06	1.44801e+06	4.38471e+06	6.58027e+06	2.86677e+07	1.05099e+06
Filamin-A	FLNA	4.08301e+06	1.55356e+07	2.51755e+07	3.63269e+07	2.81767e+07	3.07548e+07	2.39357e+07	7.45921e+06	4.05349e+06	1.5016e+07	6.69412e+06	6.00311e+06	3.68561e+06	8.37336e+06	4.42989e+07	1.53044e+07	15233264	1.27626e+07	2.95205e+06	7.58873e+06	5.07378e+06	2.25691e+06	1.64297e+06	3.23789e+06	4.10385e+06	24899.2	2.35545e+06	884416	3.14465e+07	7.21213e+06	1.43713e+06	3.5584e+06	923447	4.83421e+06	328130	1.22845e+07	1.07699e+07	2.47106e+07	5.01372e+07	6.38022e+07	4.90479e+07	5.58064e+07	2.37235e+06	4.98919e+06	2.24373e+07	1.16619e+07	13283863	12057043
Follistatin-related protein 1	FSTL1	1.48604e+07	1.84718e+07	2.18031e+07	1.39586e+07	7.25165e+06	1.34787e+06	4.23407e+06	1.03623e+07	6.31588e+06	2.86682e+07	1.91012e+07	1.33507e+07	8.58519e+06	1.17153e+07	4.57189e+07	2.5513e+07	4.21419e+07	1.50444e+07	8.53769e+06	4.56495e+06	2.01137e+06	1.72044e+07	1.64999e+07	7.11338e+06	5.13653e+06	3.11988e+06	2.90189e+06	2.87244e+06	1.32589e+07	9.62846e+06	7.49334e+06	3.89371e+06	3.03629e+06	1.8638e+06	1.35043e+06	99305700	6.58906e+07	9.65746e+07	3.75556e+07	3.27178e+07	1.86623e+06	8.91123e+06	3.84316e+07	2.33074e+07	5.85293e+07	5.21424e+07	5.42032e+07	6.07075e+07
Fructose-bisphosphate aldolase A	ALDOA	2.8183e+07	2.94109e+07	6.81734e+07	9.68952e+07	67509610	4.9792e+07	5.32624e+07	5.684e+07	6.92598e+07	7.29368e+07	7.32509e+07	4.22684e+07	1.85402e+07	1.9774e+07	2.1876e+08	8.8553e+07	8.51546e+07	5.40648e+07	4.40929e+07	2.3783e+07	1.32851e+07	1.39894e+07	17879608	9.32108e+06	8.87899e+06	6.34718e+06	9.86464e+06	9.16816e+06	1.39777e+08	3.85331e+07	2.54966e+07	1.09206e+07	6.3911e+06	4.43562e+06	3.23469e+06	7.84733e+07	5.0396e+07	1.20822e+08	2.2888e+08	2.55782e+08	169426327	221441190	2.62654e+07	3.11399e+07	73400169	9.70946e+07	5.86514e+07	70709390
Fructose-bisphosphate aldolase C	ALDOC	2.1258e+06	1.44004e+06	1.043e+07	1.41689e+07	8.01157e+06	3789360	5.58231e+06	7.67418e+06	1.21917e+07	1.37836e+07	9.03103e+06	5.30255e+06	4.87094e+06	1.23078e+06	4.24067e+07	1.4038e+07	9.65414e+06	4.4091e+06	4.64776e+06	2.40686e+06	1.65596e+06	747873	397288	440920	488238	246422	352655	263626	2.9842e+07	4.15458e+06	2.35422e+06	828868	634549	409530	435202	3507763	3.05083e+06	2.72162e+07	2.83043e+07	23299819	1.74398e+07	1.19052e+07	29580110	2.78921e+07	3.18283e+07	9.01628e+07	4.96359e+07	25478862
Galectin-1	LGALS1	2.93538e+06	4360058	9.92602e+06	1.33873e+07	7.90997e+06	4.72744e+06	4.79442e+06	3.70195e+06	7.5217e+06	1.07115e+07	2.08023e+07	1.71785e+07	5.1551e+06	1.02992e+07	4.55062e+07	9.12465e+06	1.24902e+07	7.02871e+06	3.20218e+06	6.5474e+06	6.39519e+06	1.67018e+06	942384	1.26292e+06	595379	1.55248e+06	1.02789e+06	904320	2.42543e+07	2.18708e+06	1.93111e+06	955948	1.01508e+06	761826	561675	9.97454e+06	5.49389e+06	1.64423e+07	2.73925e+07	2.29576e+07	1.09836e+07	11869932	13278711	8.6443e+06	1.1693e+07	1.62444e+07	1.68081e+07	2.7167e+07
Galectin-3	LGALS3	2.61181e+07	2.20001e+07	1.78215e+07	2.16586e+07	2.21337e+07	1.7154e+07	2.2889e+07	24312085	1.85066e+07	2.31131e+07	1.37365e+07	1.17878e+07	6.39462e+06	7.11609e+06	4.34129e+07	2.78117e+07	3.5427e+07	1.55669e+07	10241695	7.94176e+06	7.09097e+06	1.76866e+07	2.14275e+07	8.64708e+06	8.89512e+06	3.36671e+06	4.09076e+06	5.20028e+06	3.06015e+07	2.12452e+07	1.45091e+07	1.32065e+07	7.14068e+06	7.9014e+06	5.53623e+06	2.84306e+07	1.69282e+07	3.75696e+07	4.01486e+07	4.43873e+07	2.6332e+07	5.38712e+07	2.37988e+07	1.35639e+07	1.90062e+07	2.29947e+07	2.4896e+07	13416703
Galectin-7	LGALS7	758560	5.52204e+06	1.2986e+07	2.55108e+06	3.0177e+06	1.67496e+06	2.78573e+06	5.84628e+06	5.53872e+06	3.42329e+06	3.37191e+06	2.71397e+06	1.40499e+06	4.57275e+06	6.83118e+07	2.52919e+06	3.18775e+06	3351890	2.19371e+07	4.45928e+06	1.46059e+07	53588.7	532328	2.18268e+06	9.4481e+06	3.25414e+07	1.2796e+07	4.47602e+06	172727	6.42539e+06	2.57114e+06	9.36248e+06	1652722	189095	7.47544e+06	784995	1.43963e+06	3.15954e+06	2.72421e+06	1.47295e+06	1.08756e+06	1.35833e+06	5619546	1.09878e+07	9.03649e+06	4.03127e+07	1.21297e+08	3.68756e+07
Gelsolin	GSN	6.13043e+08	4.54433e+08	9.05087e+08	1.4727e+09	1.03257e+09	4.7027e+08	5.37686e+08	5.83595e+08	9.13405e+08	1.39278e+09	1.10316e+09	6.76846e+08	2.32527e+08	2.14627e+08	9.33984e+08	4.22747e+08	5.1574e+08	2.99086e+08	2.461e+08	1.73699e+08	1.56874e+08	4.71257e+08	3.92054e+08	2.66427e+08	1.64104e+08	1.06448e+08	1.49858e+08	1.47716e+08	6.00611e+08	1.9771e+08	1.53441e+08	9.93699e+07	6.46997e+07	8.87152e+07	7.41355e+07	1.99695e+09	8.13035e+08	1.86704e+09	2.61018e+09	2.25918e+09	1.18635e+09	1.87073e+09	7.43908e+08	3.17083e+08	5.10009e+08	7.85097e+08	4.81885e+08	348059813
Glia-derived nexin	SERPINE2	1.9399e+08	2.33029e+08	3.66218e+08	4.76347e+08	3.54089e+08	2.95678e+08	2.46764e+08	3.04217e+08	3.72225e+08	5.45863e+08	8.47287e+08	9.17019e+08	5.18474e+08	5.5209e+08	5.81174e+08	6.92574e+08	1.46092e+09	8.44058e+08	1.04073e+09	8.91943e+08	7.46084e+08	4.55793e+08	5.15008e+08	6.31734e+08	8.47736e+08	3.83285e+08	9.69279e+08	4.2063e+08	1.9571e+08	1.46521e+08	2.4957e+08	3.42842e+08	3.14729e+08	5.92422e+08	2.09068e+08	3.40345e+08	1.99417e+08	5.3471e+08	9.50702e+08	8.53647e+08	4.56924e+08	3.98157e+08	2.75093e+08	3.46845e+08	1.10538e+09	2.17933e+09	2.28803e+09	2.73163e+09
Glucosamine-6-phosphate isomerase 1	GNPDA1	886395	787522	2.5785e+06	5.55518e+06	4.92121e+06	3.74417e+06	3.65063e+06	487164	1.92975e+06	1.07663e+06	1.9293e+06	608869	118405	295131	3.3488e+06	2.94789e+06	450825	460087	241582	371347	980502	2.69932e+06	3.18838e+06	3.53858e+06	4.97333e+06	1.0317e+06	3.10837e+06	4.21027e+06	6.3708e+06	2.415e+06	969663	1.10932e+06	1.15465e+06	216713	1.34474e+06	4.09866e+06	2577511	5.17097e+06	1.14056e+07	1.45134e+07	9.5603e+06	1.05206e+07	1.37941e+06	4.09338e+06	1.2338e+06	1.23107e+06	671889	1.17876e+06
Glucose-6-phosphate isomerase	GPI	2.48071e+07	3.26684e+07	5.70599e+07	7.5617e+07	5.28185e+07	3.85669e+07	4.19736e+07	3.55471e+07	4.54517e+07	4.36037e+07	3.12086e+07	5.90842e+07	6.75327e+06	6.28168e+06	1.43036e+08	4.27682e+07	4.72958e+07	21743887	5.35628e+06	6.00615e+06	4.07769e+06	2.84451e+06	9.7741e+06	8.08289e+06	4.43369e+06	547201	3.80964e+06	2.65886e+06	7.92115e+07	1.74221e+07	1.76161e+07	7.05334e+06	3.11776e+06	1.51486e+07	5.22546e+06	40207991	2.05679e+07	2.32157e+08	179343412	3.02586e+08	1.08144e+08	1.19182e+08	11502467	9.67254e+06	2.82559e+07	31711976	1.47735e+07	6.44471e+06
Glucosidase 2 subunit beta	PRKCSH	604782	1.9195e+06	1.12435e+07	2.0892e+07	1.72369e+07	1.14102e+07	2.09271e+07	1.57982e+06	6.91578e+06	1.13932e+07	7.55742e+06	4.38191e+06	1.60597e+06	2.27285e+06	2.47766e+07	1.24037e+07	8.63006e+06	4.70277e+06	2.81975e+06	1.6616e+06	1.68502e+06	4.10434e+06	3.01571e+06	1.97832e+06	1.67732e+06	1.41793e+06	2.30491e+06	5.56564e+06	1.92502e+07	6.12971e+06	5.23485e+06	276388	771793	929014	580465	6.46562e+06	6.5377e+06	2.37429e+07	30833102	4.28095e+07	3.65749e+07	6.14199e+07	4.93752e+06	4.4356e+06	10530420	1.68883e+07	5127853	1.73545e+06
Glutathione peroxidase 3	GPX3	2.26595e+07	1.70632e+07	1.56045e+07	1.02399e+07	5.89681e+06	1.55946e+06	4.44857e+06	9.41099e+06	2.14569e+06	2.64919e+06	467971	623053	240138	245930	21817263	3.37772e+06	2.98918e+06	1.50968e+06	533310	681327	501458	23856857	26058794	19740442	1.48933e+07	5.14833e+06	1.10753e+07	9.0723e+06	6.68493e+06	3.0155e+06	2.96018e+06	1.68017e+06	1.27796e+06	1.37794e+06	546785	4.73404e+07	2.23968e+07	2.94085e+07	1.51538e+07	7.44338e+06	3.02109e+06	2.49764e+06	7.53512e+06	1.85291e+06	4901015	4431435	3882964	2.1941e+06
Glutathione S-transferase omega-1	GSTO1	1.17757e+07	1.61827e+07	36215682	6.1052e+07	4.72308e+07	2.73547e+07	3.28387e+07	1.44744e+07	2.01459e+07	22875526	3.05869e+07	2.22107e+07	8.48149e+06	10248712	8.37713e+07	1.82615e+07	1.7977e+07	1.98864e+07	1.32501e+07	5.86076e+06	7.53808e+06	796597	926446	2.98909e+06	1285038	1306725	865929	996877	4.01086e+07	3.94078e+06	4.48751e+06	1635267	556694	1.50294e+06	897308	2.54047e+07	1.26787e+07	51639808	1.35132e+08	1.35273e+08	7.196e+07	7.1641e+07	2.8528e+06	2.7883e+06	1.28155e+07	37229444	2.34312e+07	2.01893e+07
Glutathione S-transferase P	GSTP1	4.45926e+06	1.0819e+07	3.79474e+07	5.97286e+07	3.38721e+07	1.36786e+07	1.06817e+07	3.27357e+07	3.69293e+07	2.60557e+07	3.03522e+07	1.48332e+07	1.53232e+06	4071762	1.46806e+08	3.5562e+07	34969418	1.01644e+07	4.59069e+06	2.63543e+06	363392	3.07473e+07	3.83111e+06	324597	281810	160892	226727	170155	6.10031e+07	8.91874e+06	1.70932e+07	2838249	4.49946e+06	5.68262e+06	3.51415e+06	2.2532e+07	16926221	4.57286e+07	136196460	117387246	4.73116e+07	5.5197e+07	3.98658e+06	9.93386e+06	2.96183e+07	6.59945e+07	5.84005e+07	30477222
Glyceraldehyde-3-phosphate dehydrogenase	GAPDH	2.04556e+07	3.8498e+07	9.11557e+07	9.86381e+07	5.49697e+07	3.92723e+07	4.61913e+07	4.68224e+07	9.80742e+07	9.53689e+07	8.79258e+07	9.49205e+07	2.31785e+07	5.85696e+07	1.46621e+08	64479301	8.40268e+07	5.70081e+07	3.32807e+07	3.12787e+07	3.24181e+07	3.27352e+07	1.29248e+07	1.86453e+07	8.88129e+06	5.25066e+07	1.42919e+07	3.12491e+07	6.27238e+07	3.2565e+07	2.1423e+07	2.08848e+07	2.5532e+07	1.98456e+07	6.19881e+06	7.75822e+07	5.4263e+07	1.32011e+08	1.86234e+08	2.87784e+08	1.81333e+08	2.32931e+08	2.07732e+07	4.26117e+07	6.13579e+07	7.13897e+07	7.82356e+07	5.53886e+07
Glycogen phosphorylase, brain form	PYGB	1.2946e+06	9.27644e+06	1.04153e+07	3.76854e+07	3.14617e+07	3.21775e+07	3.24508e+07	2.01674e+06	5.29465e+06	3.09447e+06	1.32188e+07	3.85904e+06	1.21131e+06	1.52495e+06	2.07667e+07	5.3675e+06	2.55645e+06	2.62437e+06	2.29858e+06	2.86578e+06	2.20853e+06	4.44657e+06	453859	1.21799e+06	1.32661e+06	5.13203e+06	3.40864e+06	3.58774e+06	1.39528e+07	3.83944e+06	2.83777e+06	2.97463e+06	1.05054e+06	1.75019e+06	2.48343e+06	1.43117e+06	6.2265e+06	1.40745e+07	5.61788e+07	8.4497e+07	8.13287e+07	1.22414e+08	2.23023e+06	5.52482e+06	2.92769e+06	8.46148e+06	1.48667e+07	3.37163e+07
Glycogenin-1	GYG1	361536	1.88145e+06	2.19307e+07	2.62732e+07	1.37231e+07	9.14397e+06	5880735	795984	6.58313e+06	1.92568e+07	10948597	6.40763e+06	2.68493e+06	3.86253e+06	2.15946e+07	34104269	28960784	7.22208e+06	2.8857e+06	3.46371e+06	2.5526e+06	784657	928567	529414	383510	234884	353704	248171	1.19163e+07	20745637	8.95924e+06	2.16642e+06	1.52218e+06	2.93994e+06	1.78071e+06	1.16595e+07	6.10601e+06	1.34197e+07	49933416	56575140	2.76264e+07	40826203	1.61369e+06	1.57311e+06	3.87919e+06	8.52532e+06	1.9101e+06	3.5023e+06
Glyoxalase domain-containing protein 4	GLOD4	1.70973e+06	5.99783e+06	1.23331e+07	1.29236e+07	7.89844e+06	5.96455e+06	7.20424e+06	5.10373e+06	8.93564e+06	7.34578e+06	8.12671e+06	4599193	4.08669e+06	2.36369e+06	2.3664e+07	1.01942e+07	1.11936e+07	2.04837e+06	1.55381e+06	1.79297e+06	1.86702e+06	551419	866658	664934	723652	1.13902e+06	920102	603294	1.85266e+07	4.39431e+06	2.7896e+06	2.71417e+06	1.69845e+06	978048	951526	1.54322e+07	9.74082e+06	1.40895e+07	3.55003e+07	3.39308e+07	1.69985e+07	2.33035e+07	5.64772e+06	3.0298e+06	3.12238e+06	2.74113e+06	2.04963e+06	1.60745e+06
Golgi membrane protein 1	GOLM1	1.8219e+07	2.2634e+07	1.14044e+07	1.44214e+07	7.85244e+06	8.47193e+06	5.90355e+06	2.34306e+07	6.77297e+06	1.27669e+07	2.2591e+07	2.26163e+07	5040370	3.79172e+06	1.47921e+07	1.41323e+06	1.6437e+07	1.51197e+06	4.61102e+06	5.32611e+06	3.0702e+06	7.7391e+06	4.13275e+06	1.38923e+06	1.19016e+07	3803624	2.93278e+06	3.18764e+06	8.70912e+06	798511	1.59219e+07	6.80846e+06	6.10526e+06	1.11296e+07	6.23015e+06	2.96132e+07	3.15414e+07	5.25325e+07	3.94168e+07	2.56021e+07	4.89493e+06	7.91968e+06	4.43732e+06	846668	7.48199e+06	1.00012e+07	8.89353e+06	1.87329e+07
Granulins	GRN	660317	4.18306e+06	5.98371e+06	4.68597e+06	1.87448e+06	4.41151e+06	2.80678e+06	537635	87003.1	97133.4	1.86031e+06	1.42514e+06	954614	977637	1.61363e+06	105435	108734	1.39656e+06	1.24706e+06	996202	740373	1.11336e+06	780315	31373.1	545336	330907	1.4477e+06	546213	3.7818e+06	1.76406e+06	1.48088e+06	1.18072e+06	862138	1.16288e+06	709043	2.71024e+06	2.62692e+07	6.07456e+06	2.64779e+07	1.44449e+07	9.84993e+06	2.7286e+07	2.28778e+06	877351	1.04651e+06	145427	1.1742e+06	2.72101e+06
Growth/differentiation factor 10	GDF10	9.89658e+06	1.13276e+07	9.33083e+06	4.5392e+06	4.04603e+06	2.5609e+06	2.22236e+06	1.07936e+07	9.05425e+06	9.49827e+06	8.48802e+06	6.30484e+06	3.29221e+06	4.98711e+06	1.3945e+07	7.74691e+06	1.15784e+07	7.87372e+06	4.76999e+06	4.24177e+06	4.05228e+06	6.93187e+06	7.85272e+06	5.43045e+06	3.01e+06	1.82823e+06	2.9694e+06	2.29886e+06	1.09856e+07	7.35127e+06	4.75107e+06	3.95505e+06	2.01999e+06	2.27837e+06	1.62093e+06	2.37916e+07	1.9521e+07	3.49291e+07	1.83207e+07	11400005	4.96972e+06	9.78642e+06	1.48945e+07	11848861	1.43136e+07	2.36772e+07	21596408	29278076
Haptoglobin	HP	4.66355e+07	4.43947e+07	3.60826e+07	4.12917e+07	4.0256e+07	3.24368e+07	3.64036e+07	1.93231e+07	1.96637e+07	1.77631e+07	21018721	2.16922e+07	2.10156e+07	2.4029e+07	2.0912e+07	2.09436e+07	1.74108e+07	21969109	23861044	2.25785e+07	1.98718e+07	3.56142e+07	2.17377e+07	2.203e+07	2.25075e+07	1.49767e+07	2.62309e+07	1.65652e+07	2.62623e+07	1.44513e+07	1.85921e+07	1.65312e+07	1.74538e+07	2.20518e+07	1.51436e+07	4.66765e+07	3.36488e+07	4.63456e+07	5.16813e+07	5.84935e+07	4.47367e+07	6.4184e+07	4.62446e+07	3.11399e+07	3.22963e+07	4.13354e+07	3.70626e+07	3.74176e+07
Heat shock 70 kDa protein 1B	HSPA1B	1.01038e+06	7.86192e+06	1.58585e+07	2.92019e+07	2.06944e+07	1.71962e+07	1.79359e+07	8.79653e+06	1.26608e+07	1.56872e+07	1.37573e+07	1.03603e+07	5.46283e+06	5.86051e+06	4.09505e+07	5.37366e+06	1.32456e+07	1.04282e+07	9.404e+06	3.2237e+06	4.7477e+06	4.10974e+06	4.94418e+06	4.37579e+06	2.14886e+06	1.99659e+06	4.76064e+06	1.79506e+06	1.28075e+07	2.97435e+06	4.69422e+06	4.70566e+06	3.67053e+06	2.09548e+06	2.21819e+06	8.62774e+06	2.5195e+07	2.27902e+07	5.40686e+07	1.26175e+08	5.1232e+07	6.34267e+07	2.73003e+07	2.16245e+06	1.89441e+07	1.57252e+07	1.27343e+07	1.62808e+07
Heat shock cognate 71 kDa protein	HSPA8	1.18753e+06	7.7231e+06	2.23616e+07	4.32684e+07	3.32984e+07	2.78576e+07	3.31521e+07	8.82222e+06	1.09224e+07	1.25267e+07	1.36794e+07	1.09344e+07	7.2138e+06	4.07533e+06	5.39636e+07	1.19451e+07	1.95464e+07	11897729	1.04342e+07	5.19881e+06	4.92761e+06	946982	2.98157e+06	1.05869e+06	1.75206e+06	2.82772e+06	1.27305e+06	1129644	1.98138e+07	2.89788e+06	2.87344e+06	1.94834e+06	1.18618e+06	978100	2.0067e+06	1.09773e+07	1.02737e+06	20995898	6.89532e+07	9.42276e+07	6.53439e+07	1.00143e+08	1.10395e+06	1.57584e+06	4.02373e+06	2.90514e+06	1.41939e+07	5.7748e+06
Heat shock protein beta-1	HSPB1	5.96596e+06	8.11721e+06	2.45878e+07	2.77903e+07	1.99876e+07	1.57426e+07	2.00724e+07	1.84911e+07	2.63465e+07	19809336	2.01436e+07	2.03768e+07	1.58846e+07	2.068e+07	8.75272e+07	8.60687e+07	1.80744e+07	1.83367e+07	1.44329e+07	1.30665e+07	1.30882e+07	4.03971e+06	2.74461e+06	2.25652e+06	1.29114e+07	3645403	1.33504e+07	1.75042e+06	1.79905e+07	1.01156e+07	1.23751e+07	7.17255e+06	5.67949e+06	5.56111e+06	1.16316e+07	1.31135e+07	1.25137e+07	3.19205e+07	5.42165e+07	6.85602e+07	4.10313e+07	6.36169e+07	1.03857e+07	9.10251e+06	1.67449e+07	2.38027e+07	4.79237e+07	1.33683e+07
Heat shock protein HSP 90-alpha	HSP90AA1	983061	5.41606e+06	9.32271e+06	2.94625e+07	2.27352e+07	2.19983e+07	2.34196e+07	5.80697e+06	9.99771e+06	1.01977e+07	24580364	1.40461e+07	1.04982e+07	4.70283e+06	3.15911e+07	1.46488e+07	10205803	9.30093e+06	1.10639e+07	4.35717e+06	5.93648e+06	556492	2.90776e+06	1.09411e+06	1.46292e+06	955191	2315317	757209	1.77744e+07	1.78664e+06	532423	1.44615e+06	983485	4.20939e+06	525390	3.00428e+06	1200680	7282688	4.61235e+07	7.29266e+07	5.30044e+07	6.04418e+07	2.57331e+07	2.03246e+06	9.66476e+06	1.98822e+07	26074687	2.17988e+07
Heat shock protein HSP 90-beta	HSP90AB1	5.17417e+06	7.10891e+06	1.96111e+07	2.02681e+07	1.25673e+07	1.25245e+07	1.63424e+07	8.01887e+06	1.2866e+07	7.40639e+06	1.09416e+07	1.57609e+07	4.70273e+06	7.26631e+06	4.18357e+07	1.16059e+07	9.81796e+06	9.60194e+06	7.04179e+06	6.1508e+06	4.27603e+06	5.30244e+06	5.05007e+06	1858220	196265	7.83251e+06	2.70921e+06	6.60912e+06	2.12493e+07	4165564	2.48797e+06	1.49191e+06	1055372	607560	1.74577e+06	2.07575e+07	3.20011e+06	15030623	26729688	3.49211e+07	1.88101e+07	2.76148e+07	1249262912	274434	678039	1.60619e+09	25034428	26833244
Hemoglobin subunit alpha	HBA1	8.70964e+06	6.44833e+06	4.35369e+06	1.4176e+07	6.67779e+06	4.28244e+06	5.06266e+06	5346028	3.36104e+06	519785	1.00323e+07	5.8093e+06	8.39964e+06	3989511	6.6295e+06	5.99257e+06	3.35238e+06	1456157	1.98335e+06	1.64041e+06	2.61152e+06	9.42646e+06	10271776	8.15201e+06	5.40535e+06	1.70593e+06	4.66692e+06	1.00665e+07	2.78001e+06	3.95023e+06	3.83811e+06	7.70882e+06	3.47059e+06	4.6159e+06	2.7321e+06	2.41162e+07	5.55988e+06	1.06968e+07	2.11804e+07	5.4471e+06	1.65845e+07	3612185	4.02536e+06	854965	1.57541e+07	5.1818e+06	7.13008e+06	6.41739e+06
Hemoglobin subunit beta	HBB	28072932	3.3066e+07	3.36283e+07	3.17255e+07	4.64556e+07	3.18046e+07	43855796	3.79368e+07	3.24544e+07	30889852	2.48467e+07	1.90699e+06	1.01541e+06	2.74698e+06	3.5424e+07	28908184	3.08225e+07	28904946	28326636	25356462	2.27117e+07	5.24152e+07	6.96537e+07	611439	3.14735e+06	757712	1.12782e+06	2183790	2.83578e+07	3.95385e+07	3.44304e+07	3.00337e+07	3.55139e+07	36789036	2.16475e+07	8.81044e+06	1.87016e+07	3.1741e+07	1.08887e+08	82434200	7.94068e+07	7.76704e+07	6.51611e+07	5.34078e+07	5.79761e+07	4.7086e+07	35458300	4.24269e+07
Hemopexin	HPX	1.42839e+09	1.26694e+09	1.02721e+09	1.35683e+09	1.27304e+09	1.23323e+09	1.41871e+09	1.67516e+09	1.39143e+09	1.28672e+09	1.48984e+09	1.54347e+09	1.09895e+09	1.46444e+09	1.90239e+09	1.56323e+09	1.57796e+09	1.41296e+09	1.44152e+09	1.30487e+09	1.09707e+09	1.75694e+09	1.7542e+09	1.32074e+09	1.41204e+09	7.05209e+08	1.37079e+09	9.9964e+08	1.40935e+09	1.12657e+09	9.36887e+08	1.19979e+09	9.43234e+08	1.33815e+09	8.11475e+08	2.93106e+09	1.78538e+09	2.52947e+09	2.54152e+09	2.80161e+09	2.28712e+09	2.7872e+09	2.78237e+09	2.26992e+09	2.26079e+09	2.79942e+09	2.96903e+09	2.85362e+09
Heterogeneous nuclear ribonucleoprotein D0	HNRNPD	9.84671e+06	13814055	19066014	19867036	11279751	8.80812e+06	13526866	8.94734e+06	12556105	11162877	11301025	11958703	7760706	8844002	2.0327e+07	15379545	18877560	18061346	14021470	14192130	10628444	24507114	30213344	28751286	21824084	9.31296e+06	11657356	15065370	15154488	19033618	20940192	10402400	8.00868e+06	7.44489e+06	8.68408e+06	25766104	23424076	55707240	51650504	48466792	27856138	40863956	35324468	41786136	5.67109e+07	7.60463e+07	69631448	8.08239e+07
Heterogeneous nuclear ribonucleoprotein K	HNRNPK	540598	1.70749e+06	2.48757e+06	8.52097e+06	1.92181e+06	1.78729e+06	3.70763e+06	241758	1.15074e+06	1.14588e+06	1.29867e+06	889211	726685	516957	4.08921e+06	2.7795e+06	1.60378e+06	1.06047e+06	1.08171e+06	1.15092e+06	398384	5.04827e+06	1855865	2.75201e+06	2.04899e+06	2.74457e+06	166149	282446	3.21655e+06	995151	2.74394e+06	2.56471e+06	1668215	1.35883e+06	1.0003e+06	1.01486e+06	965204	7.67239e+06	12475542	19476617	1.51025e+07	1.11307e+07	1590360	1.73516e+06	2.79962e+06	1.05487e+07	3.11356e+06	4.23436e+06
Heterogeneous nuclear ribonucleoproteins A2/B1	HNRNPA2B1	9221488	8.42401e+06	3.34541e+07	4.61871e+07	32564241	24294234	3.09066e+07	9.11234e+06	1.93511e+07	1.8909e+07	1.53131e+07	5.69775e+06	3.18712e+06	3.29237e+06	70298499	3.46837e+07	2.57848e+07	2.16592e+07	1.1361e+07	4.51111e+06	5.46264e+06	1.23149e+06	1.02864e+06	2.04007e+06	2.60054e+06	1.12243e+06	2.51669e+06	2.05212e+06	4.87895e+07	1.91392e+07	1.13922e+07	8.92085e+06	4884795	5.81289e+06	4.39052e+06	1.50499e+07	1.22081e+07	6.28416e+07	1.01366e+08	1.12984e+08	7.6488e+07	7.77612e+07	1.21465e+07	1.80633e+07	2.66723e+07	3.82606e+07	4.3668e+07	7.63358e+06
Histidine ammonia-lyase	HAL	1.51003e+06	2.16716e+06	1.69521e+06	2.41615e+06	792191	954409	1.64243e+06	2.51441e+06	1.66437e+06	2.77873e+06	2.35605e+06	4.9815e+06	1.37282e+06	1.13763e+06	2.97589e+06	918768	1.73745e+06	1.27898e+06	1.39693e+06	1494782	886532	1.87056e+06	1.19234e+06	2.58158e+06	1.64268e+06	1.74056e+06	1.74499e+06	482857	3.51765e+06	1.68247e+06	867082	1.86054e+06	1.22995e+06	911905	1505616	1.9997e+06	3.22524e+06	5007661	7.40794e+06	4.91214e+06	2.96901e+06	4.70982e+06	6.34724e+06	2.07049e+07	7.12194e+06	1.84566e+07	26897571	1.64424e+07
Histone H1.3	HIST1H1D	4359724	2.77603e+06	2.35434e+06	1.20332e+07	1.0859e+07	2.64407e+07	2.87767e+07	3.91156e+06	6.31183e+06	8.98714e+06	9.52613e+06	1.60767e+07	2.81945e+07	2.8191e+07	7.17669e+06	7.72861e+06	12640143	1.86043e+07	1.68997e+07	3.26955e+07	2.18277e+07	1.52579e+06	3.24019e+06	4.44285e+06	4.78117e+06	2.80231e+06	4.98931e+06	3.02093e+06	1.80502e+07	2.95599e+07	2.68966e+07	1.22668e+07	1.11954e+07	1.86275e+07	7.44155e+06	2.99811e+07	3.29079e+06	11551188	6.0985e+06	3.46339e+07	112750403	1.98001e+08	1.76538e+07	5.63613e+06	1.03485e+07	4476584	2371969	1.06638e+07
Histone H2A.V	H2AFV	16498639	8553295	8.35761e+06	12438854	12029112	12314131	12310800	4.94573e+07	36608600	7.79383e+07	127805330	1.44601e+08	7.89325e+07	7.41285e+07	1.82616e+08	1.82551e+08	2.39722e+08	1.33055e+08	1.06888e+08	6.69195e+07	3.80398e+07	12013189	10561278	10244729	8.16386e+06	5.32405e+06	9.28719e+06	4299883	8.10746e+07	9.82854e+07	7.52013e+07	4.14198e+07	33373970	35217344	1.80698e+07	29844294	9662064	9.25036e+06	6405352	5.90979e+06	2.62255e+06	8.2111e+06	44496480	25657504	3.63212e+07	71692798	146595175	2.19783e+08
Histone H2B type 2-F	HIST2H2BF	4331281	3.07778e+06	2959692	3.84458e+06	3.46293e+06	3.40954e+06	3013687	1.34566e+07	9.31367e+06	2.3619e+07	32436540	3.25615e+07	1.118e+07	17882572	45121654	4.86078e+07	62942512	36305388	2.65676e+07	2.00804e+07	1.13623e+07	1916754	3.79445e+06	2.48268e+06	1.9014e+06	1.01792e+06	1.25171e+06	952424	2.31028e+07	29044846	22822102	13846927	7.08424e+06	9.02643e+06	4424833	3911719	3.96261e+06	6.51608e+06	2.13715e+06	1.31616e+06	1.86893e+06	1.77051e+06	7254709	4.91181e+06	6.7684e+06	15696009	20179376	27416334
Histone H3.3	H3F3A	24882255	2.12934e+07	1.60233e+07	32441170	2.14478e+07	23237487	20520472	7.86561e+07	7.02097e+07	137838300	225653952	2.45421e+08	148905728	124640812	2.89955e+08	283968640	4.10317e+08	2.26671e+08	1.72394e+08	1.18833e+08	6.93793e+07	25488481	23207344	18035432	1.77316e+07	1.54445e+07	22107676	1.32713e+07	1.45377e+08	180933767	1.47044e+08	9.4306e+07	69309388	7.36444e+07	37893020	62362586	25030142	25515312	1.62136e+07	16926559	15538288	21811881	9.3428e+07	43737507	7.28244e+07	180234364	263807448	374205824
Histone H4	HIST1H4A	7.11509e+07	4.53138e+07	3.7123e+07	6.98373e+07	4.99383e+07	5.27561e+07	5.37811e+07	1.75092e+08	1.49126e+08	338737787	5.213e+08	5.24831e+08	3.08786e+08	3.09235e+08	6.32249e+08	6.94787e+08	9.71601e+08	5.42894e+08	4.50547e+08	3.04711e+08	179922334	4.60192e+07	38452662	2.71969e+07	3.05223e+07	1.5738e+07	3.75653e+07	2.2148e+07	2.85202e+08	3.34343e+08	2.79339e+08	1.64049e+08	1.25054e+08	1.32187e+08	5.74532e+07	1.05115e+08	4.23586e+07	3.88427e+07	2.36303e+07	2.47503e+07	4.40827e+07	4.59418e+07	176289701	9.11592e+07	1.45762e+08	3.4995e+08	5.75148e+08	8.4224e+08
Hornerin	HRNR	1.58319e+06	2.5855e+06	4.57574e+07	2.66672e+06	6.17111e+06	2.24321e+07	2.01338e+07	2.83706e+07	6.7908e+06	1.34449e+07	7.97785e+06	6.17501e+06	1.13252e+07	2.02188e+07	153534	1.36851e+06	156469	1.67975e+06	153468	9.61016e+06	4.84641e+06	1.97416e+07	1.57006e+07	5.59793e+07	1.46385e+07	1.14643e+07	1.72419e+07	7.40815e+06	3.47869e+06	3.75393e+06	1.27887e+07	303555	7.5133e+06	2.83268e+06	1.5655e+06	3.34847e+07	4.02959e+07	1.75909e+08	4.52012e+07	1.80185e+08	9.4202e+07	1.08951e+08	1.9724e+07	1.84387e+07	1.32981e+07	5.99073e+07	5.97861e+08	5.31942e+07
Hyaluronan and proteoglycan link protein 1	HAPLN1	2.25324e+08	1.99634e+08	2.41118e+08	2.39368e+08	2.1978e+08	1.75573e+08	2.798e+08	2.95512e+08	2.36276e+08	3.49748e+08	3.35087e+08	3.21703e+08	1.96873e+08	3.26145e+08	3.33688e+08	2.70167e+08	4.38023e+08	3.5636e+08	338686304	2.85939e+08	2.91064e+08	3.1055e+08	3.00318e+08	3.2464e+08	2.52422e+08	1.63354e+08	2.19196e+08	2.05378e+08	2.61406e+08	2.34973e+08	2.4142e+08	1.90405e+08	1.50049e+08	1.8098e+08	1.20699e+08	7.60592e+08	4.44735e+08	7.29406e+08	6.87672e+08	6.65836e+08	4.45741e+08	5.30385e+08	3.92879e+08	3.19087e+08	4.54294e+08	5.30458e+08	6.38285e+08	6.45512e+08
Immunoglobulin heavy constant alpha 1	IGHA1	2.90392e+07	1.55782e+07	1.91391e+07	1.98699e+07	2.35626e+07	2.02677e+07	2.38642e+07	2.51011e+07	2.38976e+07	2.06586e+07	1.64222e+07	2.03634e+07	1.66771e+07	22067411	26403501	9.95518e+06	1.93795e+06	6.75511e+06	8.00309e+06	7.83915e+06	4.36322e+06	40296248	19824237	1.23652e+07	30511542	2.35509e+07	1.57952e+07	1.50359e+07	1.37935e+07	6.74717e+06	4.46017e+06	9.37049e+06	3484801	1.05331e+07	5.74297e+06	3.99262e+07	2.79242e+07	4.34391e+07	3.60482e+07	4.28243e+07	3.65322e+07	4.40336e+07	3.84832e+07	2.95249e+07	3.10388e+07	4.86896e+07	4.64228e+07	2.77466e+07
Immunoglobulin heavy constant gamma 1	IGHG1	6.86333e+07	21700383	1.70987e+07	1.96179e+07	1.59695e+07	1.05084e+07	1.65922e+07	5.65618e+07	2.02433e+07	2.57086e+07	27427001	3.06123e+07	23765581	2.05467e+07	4.83702e+07	13385917	1.9746e+07	1.72721e+07	6.55202e+06	1.46589e+07	9.14138e+06	69939685	48947944	19353216	1.59706e+07	1.34449e+07	1.41664e+07	9.89407e+06	6.10761e+07	2.81793e+07	2.4425e+07	1.83482e+07	13214932	1.77296e+07	9.39321e+06	238333018	3.69135e+07	4.60531e+07	3.17195e+07	3.43246e+07	2.4128e+07	28295655	5.64021e+07	2.01396e+07	4.03565e+07	4.67639e+07	4.54156e+07	61119502
Immunoglobulin heavy constant gamma 2	IGHG2	12657827	5.55064e+06	3942677	3.62759e+06	3.24074e+06	2.55169e+06	2.70515e+06	11276100	3.90598e+06	6726777	6047531	6.88705e+06	4.92747e+06	3.81091e+06	27308168	2.87209e+06	4306070	3.21147e+06	2.60095e+06	2.49259e+06	1.20742e+06	18871714	12702355	4.93499e+06	4.1348e+06	10843943	8095556	2.54613e+06	12614344	6654024	7.12675e+06	5.38928e+06	3.95545e+06	4.32685e+06	3.00229e+06	6.25655e+07	11267133	18198818	1.8033e+07	14696035	11547756	12218975	17872820	6893865	11113586	15526998	13505899	7.75642e+06
Immunoglobulin heavy constant gamma 3	IGHG3	2.57809e+06	618275	1.91456e+06	716940	2.80991e+06	2.52669e+06	1.73756e+06	2.25774e+06	635389	246656	271252	340509	287623	466827	187786	150614	282093	203632	181834	475692	353532	8.59438e+06	4.78609e+06	1.36365e+06	580571	981957	1.27735e+06	1.22767e+06	1.17944e+06	423555	117618	98230.2	67784.8	86659.8	55544.5	2.01506e+07	2.09467e+06	2.68232e+06	2.21499e+06	858545	1.55653e+06	3.58944e+06	4.81315e+06	903284	1.15932e+06	2.48158e+06	1.05404e+06	2.26385e+06
Immunoglobulin kappa constant	IGKC	2.61234e+07	1.43462e+07	1.18355e+07	8.43524e+06	9.11986e+06	8.27333e+06	6.08673e+06	3.73704e+07	1.70298e+07	1.4451e+07	10451185	8.33282e+06	1.02503e+07	9.30082e+06	4.29032e+07	1.3563e+07	1.6851e+07	4.39073e+06	1.0111e+07	3.88973e+06	5.26461e+06	6.91491e+07	4.25586e+07	18569758	1.66408e+07	5.48554e+06	9274083	7.89426e+06	5.25619e+07	2.66081e+07	2.08872e+07	1.68506e+07	13074331	2.46603e+07	1.04117e+07	147940575	2.09156e+07	39550404	23361276	2.54895e+07	2.21561e+07	14792854	5.32074e+07	2.57082e+07	2.00964e+07	4.05087e+07	3.65912e+07	2.94602e+07
Immunoglobulin kappa variable 3D-11	IGKV3D-11	11059788	10914090	7096395	10260653	9.91957e+06	10209578	9.76429e+06	12768699	10830613	9.86751e+06	9.6048e+06	1.09162e+07	6.50206e+06	8.73801e+06	2.10999e+07	9.65303e+06	9.02678e+06	7.00637e+06	4316667	6.63676e+06	6512974	9.87303e+06	8.55712e+06	8530150	7.68274e+06	2857688	6460843	4.25322e+06	15033135	6585238	7381473	6899529	3.88695e+06	5548744	3962619	24292622	14301915	19751792	25275820	29057176	20272312	19583408	27939730	25646800	25783068	32141974	15083125	1.88915e+06
Immunoglobulin lambda-like polypeptide 5	IGLL5	1.21343e+07	5.96578e+06	4.20304e+06	4.36189e+06	3.97648e+06	3162176	3.77765e+06	1.36411e+07	6.18171e+06	5.23508e+06	6.86263e+06	6.11181e+06	3.88509e+06	4.65e+06	9.5257e+06	6.21685e+06	8264006	5.46769e+06	4.40147e+06	3257291	3.2128e+06	2.05587e+07	1.61628e+07	7.61706e+06	6.26341e+06	3.61547e+06	4730883	3.37805e+06	1.28158e+07	8.10824e+06	5.39583e+06	7.68063e+06	3.58066e+06	5.99463e+06	3.81513e+06	5.7876e+07	1.54172e+07	21594581	1.71855e+07	1.28209e+07	7.58467e+06	1.70838e+07	2.50855e+07	1.35628e+07	1.40877e+07	3.25355e+07	20241849	22269978
Immunoglobulin superfamily containing leucine-rich repeat protein	ISLR	18291606	1.93542e+07	2.36451e+07	3.34962e+07	2.86729e+07	1.7887e+07	2.44501e+07	1.25195e+07	5.33382e+06	7.81296e+06	7.94479e+06	7291728	2.80203e+06	3.93692e+06	2.216e+07	4.33644e+06	5.10726e+06	3.38532e+06	2.67183e+06	2.47213e+06	3.54267e+06	12648465	9.28978e+06	2.25666e+06	2.94627e+06	170716	1.18606e+06	1.48606e+06	1.07731e+07	1.34703e+06	895105	763077	359913	650859	485675	5.60594e+07	2.53243e+07	63848321	7.305e+07	5.79444e+07	2.78023e+07	4.03144e+07	7.18203e+06	5.64725e+06	3.21311e+06	2341577	1.25176e+06	5.61229e+06
Inhibin beta A chain	INHBA	1.0245e+08	1.28624e+08	6.3629e+07	3.33983e+07	1.96296e+07	1.27361e+07	1.02456e+07	9.74706e+07	2.95317e+07	9.84185e+07	7.40401e+07	4.43021e+07	1.9538e+07	2.3826e+07	6.11956e+08	1.28391e+08	1.46097e+08	4.23184e+07	2.47059e+07	1.06723e+07	1.17344e+07	15602014	4.59104e+06	1.51862e+06	90587.1	142706	36653.4	491892	1.18784e+08	7.15721e+06	2.09823e+06	1.42861e+06	494489	1.01485e+06	347331	3.87584e+08	2.38043e+08	2.84358e+08	1.02332e+08	2.81939e+07	1.65804e+07	1.56703e+07	6.65447e+07	2.60508e+07	1.07828e+08	1.45977e+08	9.99473e+07	5.35866e+07
Insulin-like growth factor-binding protein 2	IGFBP2	7.56107e+07	5.96993e+07	3.87078e+07	3.26951e+07	2.90236e+07	1.41655e+07	1.67939e+07	32131085	16449352	11111309	8.93498e+06	2.33581e+06	2.06721e+06	1.31794e+06	45989084	41606440	29996090	15621551	8913747	6.51744e+06	4848950	4.45385e+06	3.95155e+06	1.11751e+06	1.41985e+06	553913	780567	585803	1.54559e+07	8.99665e+06	6486826	648193	1.28403e+06	1.66967e+06	1.03088e+06	1.0088e+08	33452889	33778366	10452358	12726813	8.12317e+06	9.05018e+06	20253598	15385344	14431647	4369242	3171512	3.46176e+06
Insulin-like growth factor-binding protein 3	IGFBP3	4.87752e+07	6.64217e+07	1.10948e+08	1.86677e+08	1.63916e+08	1.28817e+08	1.42012e+08	6.28692e+07	7.38167e+07	9.90788e+07	1.01625e+08	8.54698e+07	5.37482e+07	5.16435e+07	1.86925e+08	9.81461e+07	9.63696e+07	6.76731e+07	6.13505e+07	5.16155e+07	3.33137e+07	2.36443e+07	2.63817e+07	2.37824e+07	2.28746e+07	9.73224e+06	2.03335e+07	1.73739e+07	9.71895e+07	5.04904e+07	4.52113e+07	3.01168e+07	2.09228e+07	2.4459e+07	1.53381e+07	1.06554e+08	8.1067e+07	1.84744e+08	346042088	376269709	242579682	2.81216e+08	5.29615e+07	4.28894e+07	8.63919e+07	145988178	1.88193e+08	1.56763e+08
Insulin-like growth factor-binding protein 5	IGFBP5	6.2784e+07	3.97136e+07	5.4673e+07	9.03199e+07	9.50467e+07	5.59664e+07	6.60063e+07	1.34599e+08	9.13331e+07	4.49943e+07	6.37013e+07	2.69874e+07	1.60774e+07	1.25108e+07	2.74901e+08	1.52893e+08	8.33675e+07	6.11353e+07	5.37752e+07	29241830	8.56553e+06	2.23974e+08	1.49753e+08	1.50031e+08	8.73023e+07	5.20232e+07	6.53562e+07	2.87723e+07	1.16508e+08	8.30581e+07	7.89054e+07	1.41768e+08	5.17184e+07	7.69615e+07	1.93623e+07	3.48442e+08	1.81838e+08	2.22227e+08	2.35362e+08	1.7627e+08	9.47845e+07	1.17987e+08	1.67919e+08	1.26983e+08	1.30704e+08	9.08623e+07	1.03657e+08	9.30425e+07
Insulin-like growth factor-binding protein 6	IGFBP6	1.86273e+07	5.51132e+06	4.08183e+06	1.81094e+06	2.80538e+06	547616	527733	2.31775e+07	3.79984e+06	2.84626e+06	3.68973e+06	2.42245e+06	1.26627e+06	1.78783e+06	35401605	9.93851e+06	4.82712e+06	1.69277e+06	1.28066e+06	519457	525974	77849058	74408648	3.88361e+07	13164213	7.24363e+06	9.13707e+06	8.56838e+06	2.99062e+07	1.39766e+07	1.3321e+07	5.25073e+06	5.13858e+06	4.29334e+06	3.60825e+06	4.9628e+07	1.01957e+07	1.24002e+07	8.16298e+06	2.43602e+06	1.09702e+06	1.91309e+06	3.18373e+06	4.27352e+06	5.27787e+06	7.84907e+06	7.93476e+06	6.66878e+06
Insulin-like growth factor-binding protein 7	IGFBP7	3.28048e+07	2.88737e+07	3.21508e+07	2.94123e+07	1.59212e+07	8.55115e+06	1.00973e+07	1.97326e+07	1.42266e+07	1.42886e+07	5.47094e+07	6.25101e+07	3.4194e+07	4.48294e+07	4.80847e+07	2.06893e+07	4.46993e+07	3.83248e+07	4.50305e+07	2.64229e+07	2.13034e+07	1.14072e+08	1.51192e+08	1.3119e+08	1.14941e+08	4.42772e+07	7.9495e+07	5.66101e+07	4.02205e+07	4.88303e+07	7.03513e+07	6.56879e+07	4.5249e+07	7.34903e+07	4.04324e+07	9.21399e+07	6.3033e+07	1.95421e+08	1.17822e+08	5.5734e+07	1.90066e+07	2.19324e+07	2.56853e+07	2.1623e+06	4.20147e+07	7.28585e+07	1.75181e+08	3.2633e+08
Inter-alpha-trypsin inhibitor heavy chain H4	ITIH4	3.09398e+07	2.67097e+07	2.0424e+07	2.63157e+07	2.90439e+07	2.46913e+07	2.84014e+07	3.78742e+07	2.92494e+07	2.65058e+07	2.97149e+07	33049800	2.3823e+07	3.10978e+07	4.05074e+07	3.18118e+07	3.29805e+07	2.97061e+07	2.89512e+07	2.24112e+07	2.54627e+07	3.39374e+07	3.59396e+07	2.44365e+07	3.22468e+07	1.17073e+07	24488455	1.85894e+07	3.23485e+07	2.12123e+07	1.87008e+07	2.37585e+07	1.50267e+07	3.12155e+07	1.31946e+07	67039715	32114729	4.93244e+07	4.52576e+07	5.69022e+07	3.79136e+07	3.56477e+07	6.51119e+07	4.12096e+07	41432336	5.98488e+07	6.05449e+07	5.67382e+07
Inter-alpha-trypsin inhibitor heavy chain H5	ITIH5	9.92335e+06	5.33548e+06	9.95754e+06	2.26547e+07	1.54429e+07	1.41381e+07	1.57081e+07	1.03251e+07	9843103	9.01149e+06	6.81927e+06	7.40761e+06	7.3124e+06	5.79381e+06	1.30365e+07	1.03462e+07	1.12719e+07	8.87851e+06	8.08212e+06	1.05461e+07	5340650	17639090	18917906	1.23063e+07	9.59299e+06	6.71299e+06	1.12072e+07	6284533	15922071	13686347	10897817	6721712	4.74547e+06	7.46136e+06	3.36882e+06	6.57527e+07	5.25654e+07	88948776	82336004	6.30417e+07	5.36102e+07	65221297	12186080	11230146	11292688	1.25769e+07	1.66788e+07	2.59002e+07
Intercellular adhesion molecule 1	ICAM1	1.32693e+06	3122166	2.02412e+06	3.02692e+06	1.08201e+06	536113	482353	3.10635e+07	1.48539e+07	2.26387e+07	1.96012e+07	7.05326e+07	1.53327e+07	12021241	2.55857e+07	15346540	2.61094e+07	1.27795e+07	1.13945e+07	1.20578e+07	7.14308e+06	4.96723e+06	6.7265e+06	1.84618e+06	1.78144e+06	770708	514632	1.16684e+06	9.07267e+06	1.30307e+06	2.34475e+06	2.02484e+06	2.22291e+06	2.43296e+06	484138	5.734e+06	3.33896e+06	6.0486e+06	3.71213e+06	2.82996e+06	1.23358e+06	1.00318e+06	3.17461e+07	1.15882e+07	2.98064e+07	6.15842e+07	6.54617e+07	7.08805e+07
Interleukin-8	IL8	3.55818e+06	638438	72724.3	86191.6	440739	312890	404538	34580592	33434502	7.53976e+07	1.36607e+08	106611139	41565102	53639263	7.83166e+07	9.99792e+07	2.23226e+08	130021641	1.26241e+08	7.491e+07	4.73259e+07	19340980	2.9607e+07	13997769	11716845	3.70912e+06	4.84898e+06	2727799	49365339	6.01501e+07	5.70443e+07	4.62411e+07	1.90801e+07	12469902	4.7127e+06	1.92501e+06	1.09425e+06	2.0932e+06	2.20835e+06	2.02851e+06	851180	2.23008e+06	6.94427e+06	2.03471e+07	107902589	190558200	240496642	177316150
Interstitial collagenase	MMP1	6.81915e+08	3.25412e+08	3.29617e+08	7.6252e+08	9.22594e+08	8.52452e+08	7.56e+08	2.30059e+09	1.57673e+09	1.49747e+10	2.74299e+10	2.89513e+10	1.39669e+10	1.30087e+10	1.28363e+09	1.80723e+09	1.02534e+10	1.04975e+10	1.1331e+10	8.21876e+09	5.10365e+09	1.23029e+09	1.23213e+09	1.19357e+09	1.23052e+09	7.39047e+08	1.23265e+09	8.43246e+08	8.06047e+08	9.56402e+08	1.88012e+09	1.97165e+09	1.45732e+09	1.91425e+09	7.76107e+08	5.84238e+08	3.05814e+08	5.79755e+08	1.01552e+09	8.12824e+08	3.79015e+08	3.96214e+08	1.55662e+09	1.74228e+09	1.90876e+10	3.92999e+10	3.62477e+10	3.65838e+10
Isocitrate dehydrogenase [NADP] cytoplasmic	IDH1	2.46774e+06	8.1729e+06	2.09637e+07	2.82831e+07	1.68837e+07	8.4e+06	7.33748e+06	1.35334e+07	1.11152e+08	2.08026e+07	8.24472e+07	5.57888e+06	3.51728e+06	6.87908e+07	4.48076e+07	1.43e+07	8.2954e+06	3.79269e+06	609383	3.65317e+06	2.9368e+06	5.89185e+07	3.6919e+07	6.32827e+06	4.70347e+07	4.09119e+06	3.24312e+06	4.5148e+06	1.82061e+07	3.86604e+06	7.63123e+06	8.3862e+06	1.00081e+07	1.04845e+07	8.15151e+06	1.10616e+08	6.85635e+07	2.11573e+08	1.42071e+08	3.23574e+08	1.38482e+08	6.96327e+07	79776632	7.48664e+07	7.00604e+07	89729201	8.63853e+07	7.77903e+07
Junction plakoglobin	JUP	7.76472e+06	2.14075e+07	5.1041e+07	2.82021e+07	2.82549e+07	1.77603e+07	6.24965e+06	7.23621e+06	1.0541e+07	2.62269e+07	1.97795e+06	6.43007e+06	7.45837e+06	2.42283e+07	1.43675e+08	2.9835e+06	6.50154e+06	7.76434e+06	2.31071e+06	4.13544e+07	3.29818e+06	7.1049e+06	5.02234e+06	5.24802e+07	3.90727e+06	4.71829e+06	4.09724e+07	1.51541e+06	1.34876e+07	2.27511e+07	7.60218e+06	9.70802e+06	2.03666e+07	1.54975e+07	4.74033e+07	1.81119e+07	5.90697e+08	5.35652e+08	5.47189e+08	5.47439e+08	1.51393e+08	6.1651e+08	3.22051e+06	3.94334e+06	7.36737e+06	1.76176e+07	3.28464e+08	5.14678e+07
Keratinocyte proline-rich protein	KPRP	1.89854e+06	1.04221e+06	1.62421e+06	567312	771343	147057	282741	464179	736145	1.93882e+06	2.37575e+06	1.46771e+06	921494	1.76549e+06	4.06073e+06	568067	1.80656e+06	1.54959e+06	1.04704e+06	1.83385e+06	1.31798e+06	2.00683e+06	775930	5.66665e+06	2.092e+06	1.0239e+06	3.10259e+06	681636	475045	1.01735e+06	2.18742e+06	2.39914e+06	1.31085e+06	4.39932e+06	363907	3.87342e+06	3.39846e+06	3.99053e+06	1.72233e+06	44417.3	2.34498e+06	705800	581236	4335100	3.04379e+06	1961399	1.49446e+06	1.03972e+07
Lactadherin	MFGE8	7.0334e+07	4.81137e+07	5.28702e+07	5.24612e+07	4.31299e+07	3.23855e+07	5.24038e+07	8.08745e+07	5.94107e+07	6.95552e+07	80410169	6.74193e+07	3.32022e+07	5.04123e+07	1.70256e+08	7.93516e+07	1.04554e+08	5.73327e+07	5.73857e+07	5.13631e+07	4.36243e+07	7.15575e+07	6.85061e+07	65336082	5.30596e+07	1.91672e+07	4.08405e+07	3.12979e+07	1.1529e+08	3.93493e+07	3.9943e+07	3.18553e+07	2.16064e+07	2.42409e+07	7.31486e+06	1.10054e+08	7.87426e+07	1.0274e+08	1.02334e+08	6.44683e+07	3.49136e+07	6.04727e+07	1.03958e+08	6.10981e+07	9.55884e+07	1.94801e+08	213870814	2.20036e+08
Lactoylglutathione lyase	GLO1	2.48923e+06	3.82326e+06	11105461	13418896	5.92059e+06	4.05096e+06	5.4206e+06	6.54683e+06	8.09838e+06	9.67285e+06	1.21666e+07	3.70479e+06	43905152	4.62051e+06	3.28206e+07	7.39668e+06	7.69053e+06	4.23828e+06	3.60664e+06	2.10936e+06	2189083	1.78889e+06	2.20107e+06	2.50535e+06	1.18096e+06	619830	691376	364715	6.34938e+06	1.43072e+06	851826	795237	495914	668908	407852	1.38367e+07	2.15215e+06	12348120	1.20753e+07	2.04328e+07	9.40444e+06	9.53408e+06	2.72433e+06	1.0489e+06	3.45881e+06	3921780	1.82081e+06	1.78986e+06
Lamin-B2	LMNB2	1.56063e+06	689491	339545	1.64818e+06	1.32047e+06	1.86821e+06	2.11802e+06	2.54368e+06	6.71276e+06	3.01255e+06	7.50619e+06	4.85445e+06	4.38901e+06	7.00904e+06	7.59838e+06	3.98328e+06	837095	1.70703e+07	1.60474e+07	1.87772e+07	8.15239e+06	3.43887e+06	2.27676e+06	4.0229e+06	5.41282e+06	1.44402e+06	1.02106e+06	1.03799e+06	4.86588e+06	5.15905e+06	5.34632e+06	3.92598e+06	3.75024e+06	2.27624e+06	4.19523e+06	3.79582e+06	2745358	5.35328e+06	7.74453e+06	1.11752e+07	1.14534e+07	2.15089e+07	4.50899e+06	3.5279e+06	22144832	119873312	71196440	26326076
Latent-transforming growth factor beta-binding protein 1	LTBP1	1.77556e+07	12298721	1.48649e+07	18232790	1.088e+07	4.99836e+06	7.63851e+06	25946229	2.10098e+07	1.26121e+07	1.1851e+07	2.52341e+07	1.77383e+06	3.95251e+06	5.19367e+07	4.42339e+07	6.17931e+07	3.16148e+07	7.5067e+07	3.12108e+07	3.01821e+07	9.03245e+06	7.28657e+06	4.1741e+06	5.4313e+06	1.77842e+06	3253015	656839	1.54094e+07	5.51829e+06	5.76079e+06	579587	8.24134e+06	1284906	3.69194e+06	3.37152e+07	1.73601e+07	4.79391e+07	3.05545e+07	1.90764e+07	3.91863e+06	1.00089e+07	1.22024e+07	4.93329e+06	19094422	1.51393e+07	3.69807e+06	4.39168e+06
Latent-transforming growth factor beta-binding protein 2	LTBP2	1.18803e+08	8.32734e+07	5.53041e+07	4.74255e+07	3.67793e+07	3.11202e+07	2.31688e+07	8.25912e+07	4.56468e+07	3.52863e+07	2.79835e+07	1.66729e+07	8.30165e+06	8.2073e+06	8.89347e+07	5.22641e+07	4.16795e+07	2.73246e+07	1.71065e+07	1.67246e+07	1.09384e+07	1.57328e+08	1.35175e+08	6.91025e+07	5.45564e+07	3.0798e+07	5.52442e+07	2.00759e+07	6.09709e+07	3.5738e+07	2.67895e+07	1.22392e+07	1.51353e+07	1.07256e+07	7.0064e+06	4.80867e+08	2.19013e+08	2.97042e+08	2.11174e+08	143030710	9.81964e+07	1.18176e+08	1.81453e+08	1.24352e+08	1.24388e+08	1.21896e+08	81369126	7.59301e+07
Latent-transforming growth factor beta-binding protein 3	LTBP3	537356	2.49051e+06	3.3544e+06	410115	378032	167687	2.35517e+06	1.26759e+06	825875	295910	44290.3	2.1894e+06	65602.8	37287.8	4.02637e+06	6.49368e+06	5.47988e+06	6.21859e+06	1.7971e+06	3.50246e+06	541524	529153	413931	128631	81303.6	24927.2	41218.9	28661.3	3.21046e+06	3.29972e+06	411486	771843	239558	323125	197019	7.48923e+06	5.03696e+06	7.83465e+06	6.87426e+06	3.47019e+06	26907.8	1.00864e+06	5.049e+06	30364	385759	507851	111174	484958
Leukocyte cell-derived chemotaxin-2	LECT2	35786824	27824420	16585985	13592292	11676909	1.0394e+07	7613607	31985154	27905266	19256334	20384008	14762698	8.29812e+06	8460648	50036664	49226116	46447028	28145626	22385264	21264438	17152820	42669908	40782756	25310812	1.98562e+07	6.77852e+06	21367628	5.68937e+06	26470240	14267368	11024904	8.5881e+06	5.9036e+06	7.24348e+06	1.97756e+06	8.01073e+07	41552720	46550528	42183696	36835516	38072376	44177284	7.15443e+07	4.89589e+07	36273020	37509584	25608780	32790642
Leukocyte elastase inhibitor	SERPINB1	1.55256e+06	1.52574e+06	3.11731e+06	2.92814e+06	1.95011e+06	1.06187e+06	1.1724e+06	855707	1.36679e+06	4.25204e+06	1.67869e+06	753170	793939	255940	1.13359e+07	1.70839e+06	1.85519e+06	409871	290483	260837	193525	842094	809762	678558	627040	389866	265583	350069	2.36913e+06	833149	694474	651815	313375	637900	406299	2.1753e+06	4.0332e+06	8.10122e+06	1.45741e+07	10828492	4.68367e+06	6.10173e+06	5.75342e+06	3.81505e+06	3.24114e+06	2.05155e+06	1.42414e+06	1.10859e+06
L-lactate dehydrogenase A chain	LDHA	6.08694e+07	7.5774e+07	1.43481e+08	1.9355e+08	1.27265e+08	7.51419e+07	8.47302e+07	1.13805e+08	1.55053e+08	1.6122e+08	1.28792e+08	8.63131e+07	3.53947e+07	3.27214e+07	4.12712e+08	1.63873e+08	1.36938e+08	8.29419e+07	5.01452e+07	3.39636e+07	2.40859e+07	6.9395e+07	7.40669e+07	6.31479e+07	4.62809e+07	2.10737e+07	3.51709e+07	3.14509e+07	2.64277e+08	8.46677e+07	7.16961e+07	4.03311e+07	2.76029e+07	2.97122e+07	1.96056e+07	200734951	130615736	2.62147e+08	4.49781e+08	4.88979e+08	2.55258e+08	2.83045e+08	1.04409e+08	9.3458e+07	1.70787e+08	4.03113e+08	3.39901e+08	2.90433e+08
L-lactate dehydrogenase B chain	LDHB	5.16567e+07	7.15211e+07	1.21009e+08	1.38595e+08	1.20005e+08	8.52778e+07	9.64867e+07	8.74117e+07	1.16761e+08	1.22324e+08	1.00731e+08	7.27882e+07	49382087	5.33044e+07	2.11098e+08	8.39158e+07	6.10906e+07	3.98209e+07	1.87634e+07	1.37134e+07	1.10113e+07	6.60006e+06	4.76475e+06	9.65542e+06	4.7156e+06	2.95413e+06	2.00771e+06	4.05988e+06	1.61532e+08	8.31754e+07	6.68352e+07	6.25477e+07	6.68286e+07	6.30939e+07	8.1292e+07	1.41263e+08	118120171	2.10079e+08	3.06792e+08	3.42646e+08	2.34981e+08	247899120	1.18552e+08	1.15195e+08	1.53389e+08	1.53502e+08	1.02704e+08	1.1607e+08
Loricrin	LOR	675349	591049	1.98607e+06	2802594	766768	580979	675912	737378	676556	850031	2.54001e+06	4.51597e+06	5.13195e+06	5.25572e+06	7.96303e+06	1.00896e+07	3.79164e+06	4425408	2.82984e+06	5.35552e+06	3.01957e+06	965217	1.81645e+06	928940	1.1682e+06	630489	1.53932e+06	741340	4.85984e+06	4110535	5.28774e+06	6.81949e+06	4276504	4.2815e+06	3.35254e+06	1.72341e+06	930121	1.52241e+06	1.76824e+06	6.42805e+06	1.42217e+06	1.76622e+06	2.82631e+06	679936	880060	3.00405e+06	6532375	2.86325e+06
Lumican	LUM	5.99587e+09	6.71299e+09	6.12143e+09	6.11384e+09	4.19327e+09	2.74877e+09	2.83279e+09	7.51373e+09	5.12479e+09	4.31785e+09	7.12297e+09	8.1613e+09	4.19784e+09	5.70375e+09	6.41137e+09	5.96522e+09	9.51779e+09	5.55112e+09	7.50076e+09	5.07768e+09	4.72622e+09	7.70425e+09	7.0808e+09	3.87371e+09	4.01193e+09	1.65526e+09	2.20992e+09	1.81747e+09	6.53691e+09	4.01826e+09	2.82092e+09	2.17519e+09	1.3651e+09	2.59786e+09	9.13202e+08	20997869215	1.28633e+10	2.23405e+10	1.82424e+10	1.49246e+10	7.57735e+09	9.99439e+09	1.07289e+10	7.98816e+09	9.59069e+09	2.45337e+10	2.82084e+10	2.57644e+10
Lysozyme C	LYZ	4.86552e+09	2.15597e+09	1.58246e+09	2.09807e+09	1.65173e+09	1.11212e+09	7.6699e+08	6.32179e+09	4.58381e+09	3.01546e+09	2.34149e+09	1.86547e+09	6.22432e+08	7.25271e+08	8.84342e+09	6.89539e+09	6.02582e+09	4.00354e+09	3.03821e+09	2.36463e+09	1.95234e+09	9.21503e+09	8.77639e+09	4.2716e+09	3.82672e+09	1.36547e+09	2.54288e+09	9.07004e+08	4.18132e+09	2.14448e+09	1.49673e+09	1.24535e+09	5.30179e+08	5.90223e+08	2.07271e+08	1.82543e+10	9.14561e+09	1.0259e+10	9.05818e+09	6.98905e+09	6.70199e+09	8.34368e+09	8.07742e+09	6.0365e+09	3.61207e+09	3.10532e+09	2.48541e+09	2.69171e+09
Macrophage colony-stimulating factor 1	CSF1	1.16662e+06	1.03194e+06	1.10518e+06	700799	345426	352472	451454	7.29871e+07	1.56533e+07	1.23077e+07	1.09679e+07	1.07329e+07	5.72247e+06	8590553	3.69145e+07	1.41702e+07	4.83422e+06	4.66443e+06	3.52965e+06	3052679	4.97717e+06	6.46053e+07	5.83014e+07	3.2733e+07	3.42654e+07	2.21551e+07	3.49539e+07	3.80946e+07	2.59921e+07	1.44166e+07	1.53327e+07	1.75908e+07	1.93871e+07	2.57862e+07	1.968e+07	1.41389e+06	2422107	8.43011e+06	4.94834e+06	4.5511e+06	2.10485e+06	1.86737e+06	1.14538e+08	4.74883e+07	3.03874e+07	26343559	45282889	5.4876e+07
Macrophage migration inhibitory factor	MIF	4.76961e+06	2.80401e+06	9.77638e+06	9674609	7.45542e+06	2.02559e+06	2.50898e+06	1.18359e+07	12202644	1.2655e+07	9.81987e+06	4.08782e+06	1.25921e+06	1.66781e+06	4.41516e+07	17747354	10633233	6.11423e+06	3.29038e+06	1.50267e+06	969521	3.13162e+06	2.3184e+06	3.18886e+06	2072538	539027	162307	433203	18765208	5.43519e+06	3048023	1.50502e+06	464742	402657	300357	9.0007e+06	6675350	12081326	20060782	14856848	5.83026e+06	12709731	5.61733e+06	3.49328e+06	11937397	14929089	9851567	5.54553e+06
Macrophage-capping protein	CAPG	5.91496e+06	1.08028e+07	1.95121e+07	4.38065e+07	2.23448e+07	1.74313e+07	2.29836e+07	1.49833e+07	2.04404e+07	1.19623e+07	2.22109e+07	6.24599e+06	1.16312e+07	1.19737e+07	4.67112e+07	1.9916e+07	6.03301e+06	1.32471e+07	4.64527e+06	9.96621e+06	6.41538e+06	6.51792e+06	6.78902e+06	1.85433e+06	4.14105e+06	5.23079e+06	6.08885e+06	6.30931e+06	3.08113e+07	8.25902e+06	1.54236e+07	4.0232e+06	4.85948e+06	6.24254e+06	3.49795e+06	6.62948e+07	33368419	7.8886e+07	1.17657e+08	1.23142e+08	7.60378e+07	122982741	2.97698e+07	2.31314e+07	6.87361e+07	42060068	4.22743e+07	4.21437e+07
Malate dehydrogenase, cytoplasmic	MDH1	14793857	1.90897e+07	3.71878e+07	58979350	4.40451e+07	3.11421e+07	3.99553e+07	1.83004e+07	2.99935e+07	2.87152e+07	2.38673e+07	1.06612e+07	2.92747e+06	5.26056e+06	9.57752e+07	3.94688e+07	2.55585e+07	1.38015e+07	8.95237e+06	4.00635e+06	4.52482e+06	984674	3.6709e+06	4.5399e+06	3.45654e+06	1.64356e+06	1.43648e+06	1.71308e+06	6.91214e+07	1.15978e+07	9.59256e+06	3.52464e+06	607602	1.24463e+06	183251	3.04392e+07	1.92652e+07	7.00643e+07	1.56015e+08	1.74013e+08	9.99606e+07	130749715	9.77569e+06	1.22143e+07	2.36824e+07	3.01714e+07	22639377	5.22007e+06
Mannosyl-oligosaccharide 1,2-alpha-mannosidase IA	MAN1A1	5.21949e+06	4.00347e+06	1.92517e+06	2.57488e+06	1.12316e+06	1.01459e+06	408287	1.4682e+06	1.76907e+06	4980878	2264790	2819293	2.2829e+06	3.03159e+06	3.09736e+06	1.92518e+06	1.98111e+06	1.57274e+06	2.83726e+06	2.73757e+06	1.41943e+06	1.01343e+07	1.06444e+07	1.19126e+07	1.0824e+07	9.29814e+06	1.09928e+07	1.19187e+07	2.22931e+06	5.90646e+06	1.01195e+07	1.08978e+07	7.50868e+06	9.76152e+06	8.04e+06	21942773	6328908	2.24329e+07	1.28852e+07	9.35168e+06	3.7669e+06	5.40277e+06	5.98229e+06	3.24226e+06	9.56423e+06	9.7358e+06	1.33037e+07	2.32545e+07
Matrilin-2	MATN2	1.89582e+07	2.24359e+07	1.87824e+07	3.00239e+07	2.2677e+07	1.33033e+07	1.91257e+07	1.91757e+07	2.36706e+07	4.9957e+07	5.34491e+07	6.2759e+07	2.80944e+07	3.31636e+07	1.9341e+07	1.42673e+07	2.77897e+07	1.97379e+07	2.40348e+07	1.97989e+07	1.32319e+07	4.825e+07	2.45964e+07	2.08082e+07	1.59971e+07	4.58324e+06	1.34313e+07	6.63692e+06	2.05592e+07	1.47052e+07	1.06373e+07	8.40645e+06	4.31809e+06	7.90999e+06	3.29594e+06	4.76397e+07	2.78564e+07	6.95157e+07	5.71585e+07	4.71528e+07	2.60211e+07	4.17895e+07	3.3576e+07	1.46096e+07	4.25812e+07	1.67197e+08	174311848	1.40775e+08
Matrilin-3	MATN3	12167243	1.70129e+07	1.75018e+07	1.83578e+07	1.59069e+07	1.09131e+07	1.36648e+07	3.1823e+07	2.36109e+07	5.36774e+07	9.45823e+07	5.27141e+07	2.41984e+07	2.7664e+07	4.01028e+07	2.8087e+07	8.23175e+07	5.69865e+07	4.95965e+07	3.112e+07	2.58032e+07	3.19972e+07	3.98272e+07	3.22846e+07	2.91765e+07	1.44777e+07	1.56851e+07	1.26898e+07	3.43029e+07	2.48629e+07	3.15544e+07	26471963	1.32432e+07	1.13518e+07	6.80228e+06	1.634e+07	1.5721e+07	4.29184e+07	3.67997e+07	3.75631e+07	2.29219e+07	2.95561e+07	3.95031e+07	2.9673e+07	5.43589e+07	325539012	3.14375e+08	217602447
Matrix Gla protein	MGP	1.10144e+09	1.59809e+09	1.64503e+09	1.19613e+09	1.11103e+09	6.79264e+08	8.50381e+08	430242208	5.0699e+08	7.83943e+08	7.30408e+08	7.73414e+08	5.91669e+08	6.68421e+08	853020401	7.88785e+08	1.40501e+09	1021461175	1.06634e+09	9.58105e+08	8.83575e+08	3.74602e+08	3.16965e+08	1.74324e+08	9.62311e+07	7.31462e+07	66175304	5.30522e+07	3.04913e+08	1.63797e+08	1.19842e+08	8.24675e+07	6.29711e+07	5.31213e+07	3.57926e+07	2524013449	2.21784e+09	3968725112	2.86094e+09	1.91205e+09	1.2079e+09	1.76124e+09	4.16186e+08	3.28778e+08	382693312	402472352	3.84251e+08	3.70482e+08
Matrix metalloproteinase-14	MMP14	7.30608e+06	8.1695e+06	8.50637e+06	9.73363e+06	7.69387e+06	6.6073e+06	6.90522e+06	7481329	3.95189e+06	11584706	16758738	19358664	1.2063e+07	14756345	8.17829e+06	4.62396e+06	11630268	10323325	9.63906e+06	8748417	7121040	3.3329e+06	3.50282e+06	2.73349e+06	2.2601e+06	879126	2.70287e+06	2.5071e+06	5.50901e+06	5058961	3969775	2.29791e+06	2.39725e+06	2.40077e+06	1.78915e+06	9328714	7.77468e+06	13918819	16623678	12724731	6614992	8.22715e+06	1.87529e+06	1.79827e+06	17011364	27816558	43293504	5.62461e+07
Melanoma-derived growth regulatory protein	MIA	108887104	109794284	78165392	8.43081e+07	7.93857e+07	4.82749e+07	5.86645e+07	67857142	4.64486e+07	39668960	5.15032e+07	45578702	1.65863e+07	33437255	121823232	81965800	73574588	42751572	3.35206e+07	28202914	31253380	69886802	61181506	33410182	31352654	9.44077e+06	19520462	1.39544e+07	5.082e+07	20538059	18916201	19582658	10414124	1.34188e+07	7.99114e+06	189404912	110391992	174644616	161476624	138163648	80786964	1.00441e+08	9.1663e+07	52613508	4.73146e+07	52272138	53412982	57998932
Melanotransferrin	MELTF	1.98732e+07	1.84907e+07	1.65929e+07	2.00422e+07	13336501	8.8476e+06	1.64197e+07	9.92086e+06	6.92131e+06	1.71694e+06	6.94592e+06	8.15817e+06	2.20083e+06	4.77935e+06	1.02627e+07	9.80165e+06	1.41555e+07	5.32437e+06	6.27974e+06	3.46668e+06	4.66158e+06	2.25679e+06	9.09719e+06	4.51894e+06	2696755	2.61541e+06	1.3234e+06	3.47075e+06	6.22404e+06	1.91419e+06	4.65778e+06	1.5112e+06	695676	3.03138e+06	328868	54413746	2.81305e+07	7.10862e+07	5.72196e+07	2.60514e+07	1.77573e+07	2.42498e+07	6.2223e+06	8.035e+06	1.1581e+07	7405358	1.20141e+07	9.71276e+06
Metalloproteinase inhibitor 1	TIMP1	5.70382e+08	3.89872e+08	4.55639e+08	6.33376e+08	6.05318e+08	3.40106e+08	4.16385e+08	5.27175e+08	5.75665e+08	7.9679e+08	9.0866e+08	7.41872e+08	2.74262e+08	3.58332e+08	1.63964e+09	1.23746e+09	1.221e+09	5.0161e+08	4.97577e+08	3.1353e+08	2.96317e+08	4.64933e+08	4.01858e+08	2.42178e+08	2.10004e+08	1.00633e+08	1.51279e+08	1.28225e+08	4.66446e+08	2.18209e+08	1.89254e+08	1.37526e+08	1.15445e+08	1.38424e+08	8.55979e+07	1.95086e+09	7.51286e+08	1.55815e+09	2.20069e+09	1.90881e+09	8.16881e+08	1.39366e+09	4.68052e+08	1.72297e+08	3.25761e+08	5.31124e+08	4.49319e+08	368740984
Metalloproteinase inhibitor 2	TIMP2	5.69503e+07	5.69281e+07	4.98032e+07	2.94568e+07	1.67434e+07	9.70434e+06	1.24462e+07	3.57884e+07	1.14904e+07	5.21412e+06	5.88636e+06	11918092	8.79994e+06	1.08986e+07	54256549	3.25024e+07	24889530	1.24929e+07	15921237	9532111	8.65008e+06	7.49589e+07	78585862	6.28874e+07	4.71722e+07	2.30125e+07	3.13001e+07	2.51524e+07	6.38211e+07	4.37466e+07	37787445	30514117	2.02954e+07	2.92114e+07	1.71018e+07	145497989	9.3678e+07	1.78102e+08	1.11008e+08	4.6956e+07	1.64542e+07	2.24875e+07	4.15568e+07	2.77766e+07	4.0788e+07	5.48365e+07	4.73444e+07	2.50891e+07
Methanethiol oxidase	SELENBP1	1.65626e+06	2.16269e+06	4.00557e+06	6.55482e+06	1.23231e+06	596981	1.55763e+06	1.56326e+06	4.66918e+06	2.69458e+06	4.57308e+06	1991989	1.58942e+06	1.22065e+06	12672543	4.75588e+06	2.28412e+06	829958	999459	810408	611637	1.29652e+06	1.28283e+06	686485	589441	242374	410637	372507	7.38e+06	808475	419693	137633	152024	331761	142790	4293430	3.23036e+06	8.98965e+06	12549765	1.33416e+07	6.31423e+06	3.6367e+06	1.57398e+06	770319	1.69929e+06	2.2446e+06	2.2691e+06	1.90707e+06
Mimecan	OGN	6.3138e+08	5.166e+08	4.54373e+08	4.30249e+08	3.1102e+08	2.6803e+08	3.31212e+08	9.47038e+08	7.88039e+08	5.58944e+08	6.25888e+08	6.21555e+08	3.96576e+08	5.54913e+08	5.42988e+08	3.99326e+08	5.00377e+08	2.64414e+08	3.83132e+08	3.75407e+08	3.73787e+08	9.71496e+08	9.59717e+08	5.21151e+08	5.3812e+08	2.615e+08	2.73698e+08	2.96862e+08	9.10382e+08	7.48903e+08	5.12638e+08	4.26833e+08	2.79439e+08	4.41562e+08	2.72679e+08	2.07418e+09	1.10995e+09	1.47238e+09	1.14294e+09	1.08363e+09	6.06229e+08	9.67342e+08	1.08376e+09	8.19984e+08	6.2733e+08	8.1102e+08	8.88897e+08	1.01444e+09
Moesin	MSN	2.72759e+07	40620299	5.71509e+07	6.18928e+07	5.07959e+07	2.65056e+07	3.24129e+07	7.16266e+07	3.73866e+07	4.5161e+07	4.25118e+07	4.35424e+07	2.64945e+07	3.03377e+07	9.33084e+07	3.33999e+07	3.94149e+07	2.9734e+07	2.77279e+07	1.53017e+07	1.25726e+07	2.16337e+07	1.40776e+07	9.94338e+06	4.64175e+06	5.19983e+06	4.10636e+06	9.51708e+06	7.36603e+07	1.77828e+07	1.48048e+07	9.664e+06	6.03593e+06	4.63789e+06	3.49543e+06	1.88242e+08	7.88442e+07	1.19478e+08	1.32154e+08	9.75755e+07	4.78459e+07	4.58725e+07	6.27121e+07	2.02309e+07	4.80338e+07	3.49715e+07	3.83094e+07	9.23113e+07
Myocilin	MYOC	1.56444e+07	1.8747e+07	1.44538e+07	1.32723e+07	6.10726e+06	7.91941e+06	7480119	2.51823e+07	1.93176e+07	5.00858e+07	2.5171e+07	1.18702e+07	3.98912e+06	4.93113e+06	3.98766e+07	50845390	6.87441e+07	2.40908e+07	12668892	6.07239e+06	4.30048e+06	2.39431e+06	1.70721e+06	1.09247e+06	254492	927947	588848	1.11013e+06	2.69828e+07	1.73492e+07	1.03194e+07	5.33665e+06	2.46637e+06	2.05653e+06	915539	3.28591e+07	1.77225e+07	2.22963e+07	1.04283e+07	3.61427e+06	1.47058e+06	897530	1.7135e+07	1.29832e+07	3.40423e+07	3.93204e+07	9.67555e+06	1.96547e+06
Myosin light polypeptide 6	MYL6	6.3545e+06	1.0362e+07	20672002	2.6185e+07	2.41975e+07	1.67425e+07	1.81783e+07	3.04686e+06	1.06786e+07	1.0564e+07	2.11374e+07	1.60279e+07	6.4916e+06	1.0544e+07	35090908	1.70962e+07	23348449	1.27051e+07	1.33667e+07	6667529	3.1807e+06	696523	675647	944941	667974	836776	288191	423652	1.30484e+07	5744895	4.27079e+06	2.84288e+06	4115997	6.67942e+06	748314	8.51589e+06	7.50033e+06	2.53684e+07	55403385	6.90264e+07	4.83308e+07	76417584	2.68124e+06	2.25039e+06	4.05657e+06	8.43164e+06	4.87862e+06	18201842
Myosin regulatory light chain 12B	MYL12B	1.04356e+06	2.29224e+06	3.43609e+06	5.59887e+06	4.31605e+06	3.24469e+06	4.65522e+06	762762	1.82714e+06	1.81967e+06	3.38804e+06	5.19875e+06	1.78087e+06	1.73692e+06	7.12902e+06	1.86725e+06	1.00181e+06	2.29887e+06	1.25048e+06	891768	860683	8.33095e+06	8.04615e+06	5716124	6.9278e+06	837746	2.06238e+06	791487	6642419	4.84437e+06	2.69235e+06	3.33148e+06	1.54352e+06	2.80036e+06	1.169e+06	1.48752e+07	9.16241e+06	1.12193e+07	1.33706e+07	14138237	9.88875e+06	1.58502e+07	2.86509e+06	2.58979e+06	4.33644e+06	948036	958386	805477
Myosin-9	MYH9	5.37151e+07	5.38476e+07	7.54507e+07	7.65707e+07	7.35104e+07	5.67522e+07	7.05008e+07	6.55461e+07	5.93187e+07	5.4847e+07	6.21129e+07	5.63132e+07	5.89423e+07	60345933	6.69644e+07	4.89053e+07	6.79885e+07	5.84708e+07	5.42725e+07	5.07258e+07	4.55733e+07	5.72274e+07	6.642e+07	5.95786e+07	5.74656e+07	3.89465e+07	54845207	4.86603e+07	3.63496e+07	4.31962e+07	4.29452e+07	3.65823e+07	4.18198e+07	4.30914e+07	3.81506e+07	1.33224e+08	7.8319e+07	1.07926e+08	1.05937e+08	1.00933e+08	9.28356e+07	9.63105e+07	124923614	117091847	1.35619e+08	167904491	1.88333e+08	209560559
N(G),N(G)-dimethylarginine dimethylaminohydrolase 1	DDAH1	1.40754e+06	3.02929e+06	4.7091e+06	4922024	3.91151e+06	1.94803e+06	5.22963e+06	1.14409e+06	6.41648e+06	5.85212e+06	3.17771e+06	1.25145e+07	3948327	1.4442e+06	1.13172e+07	4.12827e+06	2.81979e+06	1.11407e+06	3.12179e+06	2.39329e+06	7.68927e+06	2.27224e+06	853453	1.74253e+06	7169662	1.44797e+06	1.26184e+06	1.58855e+06	9867864	6.97936e+06	5.35142e+06	3.53025e+06	6.24989e+06	844827	464746	4.23294e+06	1.57525e+06	4354091	12189123	1.61857e+07	1.16635e+07	1.23195e+07	2.62901e+06	4.75595e+06	31237034	5.23986e+06	1.31292e+07	1.14146e+07
NADP-dependent malic enzyme	ME1	418892	597427	2.89586e+06	4.53061e+06	3.40712e+06	1.61687e+06	1.59672e+06	636224	3.10443e+06	2.69785e+06	2.18262e+06	1.67205e+06	1.12e+06	1.14702e+06	4.83256e+06	1.27231e+06	769088	895440	465172	1.1688e+06	276170	597578	1.18209e+06	860209	746821	467644	600845	548865	1.73593e+06	205856	392869	221222	370483	383388	384381	1.47053e+06	303657	2618416	4.84108e+06	6.94593e+06	4.69331e+06	1.52316e+06	3.8906e+06	990749	717269	1.0667e+06	1.07834e+06	906295
Neuroblast differentiation-associated protein AHNAK	AHNAK	1.29339e+07	3.9107e+07	6.57267e+07	4.08271e+07	1.81379e+07	1.6083e+07	1.664e+07	2.93518e+07	3.17233e+07	2.70401e+07	1.10823e+07	1.52224e+07	1.25064e+07	1.01354e+07	149755281	2.82037e+07	3.47409e+07	2.40992e+07	2.51184e+07	2.04526e+07	1.80639e+09	4.13452e+07	4.91781e+07	3.57858e+07	2.30205e+07	1.08969e+07	1.00966e+07	1.08992e+07	1.11262e+08	4.34861e+07	3.3762e+07	1.27185e+07	9.70568e+06	1.15263e+07	1.01331e+07	8.48907e+07	8.48125e+07	2.03209e+08	1.21007e+08	1.04766e+08	6.93253e+07	6.53688e+07	3.751e+07	3.29692e+07	2.80471e+07	3.0543e+07	1.86847e+07	4.38926e+07
Neuroblastoma suppressor of tumorigenicity 1	NBL1	2.09101e+06	3.47021e+06	5.4172e+06	5840526	5075043	2.81494e+06	3493834	1.53613e+06	2.19621e+06	3.08463e+06	1.61531e+06	1.23152e+06	2.88964e+06	1.4005e+06	5.10513e+06	3.68254e+06	1569314	1.28994e+06	1.1673e+06	1.28786e+06	1.28759e+06	3.54844e+06	6.77563e+06	4.71846e+06	2.16818e+06	3.34032e+06	3704269	3.45564e+06	3.20713e+06	3.98662e+06	3.28515e+06	2.7725e+06	2.44433e+06	2.34462e+06	3.01438e+06	5.52714e+06	7.34195e+06	1.48022e+07	1.58371e+07	1.10697e+07	6.10276e+06	7.22373e+06	2.05175e+06	2776408	1.54319e+06	4.49843e+06	2.41188e+06	949501
Neuroserpin	SERPINI1	2.21709e+07	2.79753e+07	3.78194e+07	3.52283e+07	1.4666e+07	1.03874e+07	1.6644e+07	1.07587e+07	1.20684e+07	1.22296e+07	1.23282e+07	1.20661e+07	6049654	8.30687e+06	1.08305e+07	9.3533e+06	1.63684e+07	1.10985e+07	1.32739e+07	5.23426e+06	1.07966e+07	2.68145e+06	2.78442e+06	5.43016e+06	2.84811e+06	1.42618e+06	3.09421e+06	4.28965e+06	6.28531e+06	2.94223e+06	4.72953e+06	1.72978e+06	2.98713e+06	4.65568e+06	2.72124e+06	2.37954e+07	3.75991e+07	90425224	5.82421e+07	5.23872e+07	2.58804e+07	2.25602e+07	8.51079e+06	6.78282e+06	1.04117e+07	1.52558e+06	5.25594e+06	1.83639e+07
Neutral alpha-glucosidase AB	GANAB	4.09315e+08	5.0284e+08	3.61142e+08	364604512	331049024	3.07309e+08	2.85994e+08	4.89999e+08	514577127	481986460	530221175	5.41406e+08	443750756	438106368	360741216	333825664	322320160	286951168	349682432	471907424	2.76144e+08	315826944	448295840	294382624	233407072	319481216	297379840	3.74741e+08	177560803	211649811	190184009	1.91677e+08	1.96858e+08	186220581	2.65469e+08	643206784	6.6956e+08	6.88975e+08	5.7022e+08	712985728	688556608	6.48125e+08	642357056	5.78096e+08	6.53822e+08	6.63265e+08	5.78086e+08	366233952
Neutrophil defensin 1	DEFA1	1.96322e+07	7.44525e+06	7.57644e+06	6.46613e+06	4.50553e+06	3.22563e+06	5.31514e+06	7.62469e+07	8.8205e+06	5.87756e+06	6196480	4.99301e+06	4277136	4.33471e+06	23396076	1.18499e+07	8974348	4658580	5.92715e+06	4.31899e+06	3.56343e+06	32309415	23590827	9.01099e+06	5.84616e+06	3628122	4.19447e+06	3.00473e+06	26865199	1.37246e+07	8.22095e+06	6.22632e+06	5.06039e+06	5.0432e+06	1.98287e+06	85722166	1.87995e+07	2.25338e+07	21185280	1.92995e+07	1.16112e+07	1.65236e+07	3.83171e+07	15301058	13588057	18583714	19617270	16898910
Neutrophil gelatinase-associated lipocalin	LCN2	2.10178e+06	3.24231e+06	1593231	996256	528803	309236	560267	5.12671e+06	1082721	6.24563e+06	2.60718e+06	1.48492e+06	1.13956e+06	1.1643e+06	4.41775e+06	7.04575e+06	1.2334e+07	2.5051e+06	1.10453e+06	882344	655754	1.49524e+07	1.91083e+07	3.27538e+07	2.76351e+07	20202565	2.40577e+07	2.30061e+07	5.72193e+06	1.09753e+07	1.83813e+07	17004129	1.8006e+07	1.70642e+07	1.04538e+07	1.9117e+07	8.15923e+06	4.52941e+06	7.35501e+06	3.66526e+06	2.00406e+06	3299786	2.85389e+06	5.18715e+06	11629236	6.00487e+06	2.66637e+06	4314397
Nicotinamide phosphoribosyltransferase	NAMPT	2.51283e+06	2.1638e+06	2.96937e+06	3.90714e+06	4.78953e+06	1.05063e+06	1.22707e+06	10434067	1.7469e+07	1.26986e+07	35802882	3.49792e+07	4.25573e+07	3.06292e+07	3.26777e+07	2.74861e+07	2.36764e+07	23038408	2.77915e+07	1.698e+07	19156024	5.38367e+07	6.46275e+07	46969116	5.48631e+07	3.28957e+07	4.29747e+07	2.45059e+07	5.34637e+07	5.60602e+07	4.3381e+07	7.08961e+07	4.56581e+07	9.71548e+07	4.04317e+07	2.41515e+06	1.58908e+06	887864	5.97761e+06	9.99014e+06	2.4758e+06	3.25934e+06	1.52684e+07	7.96486e+06	8.91759e+06	2.99806e+07	22658908	16749452
NPC intracellular cholesterol transporter 2	NPC2	1.19957e+07	18430863	1.62344e+07	23642887	16179268	7.34304e+06	1.09769e+07	8.37933e+06	7.36214e+06	5.6273e+06	1.27147e+07	6.00317e+06	2806249	8.21487e+06	17413503	1.28712e+07	1.25557e+07	2.22636e+06	1.31065e+06	1.96321e+06	6.96589e+06	1.69203e+07	24791973	25805959	3.93765e+07	2.01757e+07	3.81327e+07	29024060	1.8601e+07	6.88108e+06	1.28391e+07	25740717	1.50436e+07	4.45975e+07	1.92548e+07	54533850	33452576	1.66825e+08	1.41503e+08	75637894	2.6771e+07	6.3006e+07	9.6662e+06	4.65867e+06	13841363	1.93099e+07	2.55888e+07	7.06176e+07
Nucleobindin-1	NUCB1	3.07219e+08	2.59024e+08	2.2213e+08	1.48248e+08	8.21585e+07	4.30357e+07	5.3902e+07	1.04944e+08	2.01108e+07	3.63761e+07	4.00431e+07	4.13127e+07	2.33586e+07	3.05447e+07	1.80043e+08	5.54871e+07	6.50474e+07	5.98294e+07	4.8537e+07	3.73586e+07	2.69529e+07	1.99623e+08	1.81194e+08	1.47045e+08	1.6388e+08	1.5209e+08	2.03315e+08	1.90285e+08	1.24306e+08	5.28203e+07	6.79633e+07	8.20475e+07	7.57753e+07	9.75055e+07	8.54516e+07	6.72997e+08	5.14721e+08	6.0515e+08	2.65165e+08	1.20424e+08	3.61739e+07	33456423	2.92123e+08	33726285	5.39716e+07	3.99292e+07	3.84104e+07	8.20135e+07
Nucleobindin-2	NUCB2	1.52218e+07	7.96588e+06	1.8528e+07	1.43997e+07	1.04576e+07	2.94047e+06	6.98048e+06	1.51582e+07	8.93251e+06	1.4647e+07	1.64561e+07	5.29666e+06	4.32909e+06	7.63365e+06	2.83676e+07	1.11345e+07	1.69917e+07	1.16972e+07	1.25571e+07	6.12419e+06	7.23256e+06	8.26318e+06	7.57473e+06	1.32446e+07	9.88304e+06	1.22147e+06	7.08041e+06	4.2418e+06	21260849	7.91568e+06	1.3292e+07	6.46373e+06	5.78836e+06	9.41993e+06	3.78755e+06	6.1067e+07	6.17251e+07	1.0284e+08	6.17899e+07	5.20266e+07	1.83906e+07	2.70186e+07	1.39685e+07	1.11956e+07	1.28252e+07	8.8092e+06	6.13609e+06	1.2816e+07
Nucleoside diphosphate kinase A	NME1	1.16507e+06	1.40771e+06	3.56451e+06	4.22822e+06	2.80943e+06	2.14014e+06	2.57903e+06	2.15402e+06	3092881	3.47626e+06	2.81434e+06	609045	603053	626250	1.17814e+07	3.92662e+06	4.26347e+06	1.44162e+06	406213	459840	1.02716e+06	895750	695684	330029	457647	733745	295895	1.759e+06	7.39946e+06	1.46251e+06	853525	482619	253842	384445	1.21337e+06	3.44495e+06	1.30812e+06	5.28799e+06	14364370	1.54201e+07	7.63943e+06	1.00063e+07	8.66019e+06	2.89192e+06	2.7739e+06	2476450	2.25854e+06	3.27737e+06
Olfactomedin-like protein 1	OLFML1	5.48542e+06	4.32156e+06	435006	2.60742e+06	1.07645e+06	4.8429e+06	2.9414e+06	1.11781e+07	14502327	6.01238e+06	1.4157e+07	1.07251e+07	1.01295e+07	9.21172e+06	1.03716e+07	5.31122e+06	7.29144e+06	3.73519e+06	7.82342e+06	5.25396e+06	5.2068e+06	5.34694e+06	3.57543e+06	2.43505e+06	1.21227e+06	2.13723e+06	1.32026e+06	34130.8	6.79247e+06	1.23476e+07	7172658	5.11479e+06	5.6677e+06	8.58676e+06	3.42093e+06	1.23461e+07	1.17796e+07	1.23431e+07	1.48876e+07	1.03914e+07	1.50302e+07	1.4915e+07	7.86075e+06	8.8454e+06	4.84805e+06	4.32307e+07	3.64167e+07	2.74877e+07
Osteomodulin	OMD	23065189	1.11845e+07	8143056	2.19434e+06	2.93905e+06	1.34608e+06	2.25316e+06	1.85402e+07	2.26086e+06	2.33429e+06	2.52586e+06	1.31876e+06	1.35853e+06	872774	2.32967e+07	7.92294e+06	2.65946e+06	1.34764e+06	2724817	3.01774e+06	1.22236e+06	2.8735e+07	27603563	2.23966e+07	1.43882e+07	3.79072e+06	7.73511e+06	3.34502e+06	1.95604e+07	8.11179e+06	7.99646e+06	7.38419e+06	3.60076e+06	4.44835e+06	2.5927e+06	4.2638e+07	1.30477e+07	2.10296e+07	1.16397e+07	9.51799e+06	3.50484e+06	1.09931e+06	1.12983e+07	645512	2.8139e+06	3.02444e+06	5.91606e+06	2.13019e+06
Osteopontin	SPP1	2.84302e+08	8.97226e+08	9.70225e+09	1.51251e+10	1.58061e+10	8.38121e+09	1.30659e+10	3.42684e+08	5.96018e+09	1.35661e+10	1.5177e+10	1.52079e+10	5.97281e+09	5.8571e+09	3.62068e+09	8.10663e+09	1.36752e+10	1.01762e+10	1.13351e+10	8.45565e+09	7.61866e+09	1.08897e+08	1.04262e+08	1.33119e+08	9.88658e+07	6.67217e+07	4.7212e+07	4.67845e+07	1.09296e+08	1.2752e+08	7.7121e+07	5.29813e+07	5.57328e+07	4.43651e+07	4.33675e+07	8.86291e+08	9.01521e+08	8.77031e+09	2.78264e+10	3.57457e+10	1.74026e+10	28471946591	2.8949e+08	1.1309e+09	6.40396e+09	1.01149e+10	8.01786e+09	5.01842e+09
Pentraxin-related protein PTX3	PTX3	488333	141144	161865	641030	609662	1.11003e+06	714873	6.9915e+06	1.22523e+06	9.38479e+06	11168880	1.34089e+07	1.28199e+07	1.14428e+07	6.21619e+06	3.26825e+06	8.57151e+06	8.26677e+06	9.47858e+06	6.24234e+06	4.58512e+06	2.39218e+07	2.65056e+07	3.74017e+07	4.86882e+07	1.18751e+07	4.81549e+07	2.82073e+07	1.9339e+06	7.88591e+06	1.91896e+07	1.67369e+07	1.42064e+07	3.18547e+07	1.08654e+07	5.60772e+06	6.01047e+06	4.83897e+06	9.37192e+06	1.11774e+07	3.41413e+06	7.70345e+06	1.7552e+07	1.11947e+07	5.31745e+07	1.09183e+08	1.08004e+08	1.56986e+08
Peptidyl-glycine alpha-amidating monooxygenase	PAM	1.12257e+07	1.84792e+07	1.52836e+07	1.25159e+07	7.4337e+06	5.15534e+06	6.568e+06	895033	433839	1.55836e+06	1.27271e+06	875119	570662	525809	2.61261e+06	1712324	4.56616e+06	838064	1016783	769506	930620	4.29921e+06	3.65173e+06	3.78355e+06	2.32089e+06	2.021e+06	3.31194e+06	2.83418e+06	1.85315e+06	2.27921e+06	1.2781e+06	1.02331e+06	1.25623e+06	869131	1.11786e+06	4.6873e+07	4.10273e+07	9.1901e+07	4.9133e+07	26119061	1.29644e+07	1.22496e+07	1.51789e+06	2.57446e+06	4.53921e+06	1.66692e+06	3.15165e+06	270258
Peptidyl-prolyl cis-trans isomerase A	PPIA	2.4659e+07	4.04477e+07	9.72748e+07	1.41917e+08	9.34401e+07	6.77641e+07	6.74625e+07	49968397	6.57105e+07	7.54664e+07	7.73361e+07	4.50608e+07	2.25967e+07	22759044	1.96858e+08	7.75799e+07	7.00702e+07	5.07233e+07	3.66559e+07	2.10154e+07	16415715	1.43521e+07	1.63629e+07	1.16629e+07	1.47644e+07	3.86349e+06	5.10326e+06	9.26398e+06	9.32956e+07	3.15455e+07	2.64646e+07	1.32739e+07	5.35283e+06	7.26161e+06	5.14884e+06	5.23169e+07	4.82682e+07	168698173	327908137	300313236	1.76315e+08	228340028	2.14441e+07	2.5825e+07	56423308	9.38987e+07	5.97053e+07	36215341
Peptidyl-prolyl cis-trans isomerase B	PPIB	1.12474e+08	130214461	1.82146e+08	2.56218e+08	2.28216e+08	1.27474e+08	1.25495e+08	1.58643e+08	1.82585e+08	1.34766e+08	1.77398e+08	1.89201e+08	2.31278e+07	5.15859e+07	3.19838e+08	2.69778e+08	244110566	1.23796e+08	9.78298e+07	5.23732e+07	5.76467e+07	1.4432e+08	1.18875e+08	1.14641e+08	9.76846e+07	3.76005e+07	6.13361e+07	4.59639e+07	1.97784e+08	1.29242e+08	1.23153e+08	1.22616e+08	7.55389e+07	8.16671e+07	6.21456e+07	2.1643e+08	1.9691e+08	566221484	1.15263e+09	7.93779e+08	3.35464e+08	3.72818e+08	2.098e+08	1.36049e+08	3.2278e+08	2.22908e+08	144871960	7.42435e+07
Peptidyl-prolyl cis-trans isomerase C	PPIC	7.76478e+06	6.58895e+06	4.52088e+06	4.01751e+06	2.64973e+06	1.70834e+06	1.46481e+06	4.55011e+06	1.72435e+06	1011990	741790	568268	380648	389828	5.38467e+06	3.9369e+06	2.28276e+06	556871	497259	397231	295220	5.24386e+06	1.05171e+07	811730	1.66411e+06	411767	605661	183269	1.20661e+06	1.57951e+06	1.54475e+06	1.22852e+06	2228986	1.26045e+06	174558	1.03419e+07	1.40016e+07	2.03148e+07	1.44256e+07	5.31879e+06	1.2819e+06	2319730	1.04572e+07	2.06436e+06	2.10782e+06	3.92379e+06	3.96663e+06	3333756
Periostin	POSTN	1.17e+07	2.96336e+07	3.51741e+07	3.11032e+07	3.70384e+07	3.84689e+07	5.68658e+07	1.08543e+06	1.0297e+07	8.91131e+06	1291821	1.14272e+06	490130	1.8419e+06	2.55373e+07	2.18141e+07	4.18604e+07	1.03153e+08	1.07881e+08	6.51337e+07	5.58817e+07	8.14655e+07	85684008	86751600	8.26085e+07	8.5673e+07	87814816	9.63802e+07	4.21791e+07	5.32581e+07	6.61228e+07	5.03696e+07	4.78883e+07	7.69938e+07	5.27868e+07	8.96254e+07	100884384	1.5992e+08	1.76748e+08	2.06558e+08	2.00356e+08	3.57971e+08	1.58834e+06	836300	943038	1.65627e+06	2.02439e+06	2.48244e+06
Peroxiredoxin-1	PRDX1	6.31593e+07	8.30667e+07	1.44717e+08	2.16214e+08	1.50056e+08	1.13139e+08	1.22198e+08	8.12381e+07	6.2986e+07	1.36335e+08	2.22847e+08	2.34679e+08	1.55119e+08	1.32366e+08	2.88685e+08	7.98974e+07	1.48055e+08	9.94666e+07	1.35044e+08	8.64338e+07	6.52008e+07	4.98532e+07	4.8959e+07	4.70735e+07	3.18843e+07	1.85893e+07	3.98951e+07	2.11542e+07	1.96475e+08	4.71348e+07	4.30984e+07	3.46012e+07	2.03768e+07	3.07971e+07	1.30577e+07	1.30564e+08	8.73226e+07	2.52807e+08	4.24878e+08	4.97271e+08	3.42295e+08	355222825	5.07995e+07	2.94973e+07	1.2948e+08	288313753	377819866	2.86297e+08
Peroxiredoxin-2	PRDX2	1.48269e+07	23552446	4.79354e+07	6.22096e+07	4.95817e+07	2.29936e+07	2.1322e+07	12787940	3.76116e+07	2.18599e+07	7.70413e+07	1.67534e+07	14478901	9.80132e+06	6.15074e+07	19705976	15284914	1.25629e+07	8.628e+06	1.17823e+07	4.09047e+06	9.52749e+06	4.31606e+06	7.46895e+06	7.46128e+06	3.60625e+06	1.09288e+07	4.81512e+06	38013324	9.32945e+06	4.28791e+07	5.8734e+06	3.98928e+06	8.24422e+06	2.82973e+06	4.92042e+07	1.91576e+07	47063108	8.73393e+07	1.01717e+08	238746123	77180266	7.62227e+06	2.68555e+06	1.7209e+07	2.70102e+07	6.34054e+07	1.57109e+08
Peroxiredoxin-4	PRDX4	940802	623951	589075	4.24713e+06	2.32658e+06	1.10365e+06	3.02652e+06	1.37151e+06	901640	2.82239e+06	8875068	5074966	3.1767e+06	6.0891e+06	5.25028e+06	6.27748e+06	9.13274e+06	2.11235e+06	3.21527e+06	1.45297e+06	1.69239e+06	3.84115e+06	4.29042e+06	6.44995e+06	7.06587e+06	2.16853e+06	3.91138e+06	3.87045e+06	846411	1.71806e+06	2.15576e+06	2.13766e+06	1991442	1.90192e+06	1.12363e+06	2.68566e+06	5.10197e+06	5.07651e+06	2522315	6170323	3.94667e+06	5.32594e+06	14119744	6.45589e+06	24605210	29111866	6.90337e+06	5173526
Peroxiredoxin-5, mitochondrial	PRDX5	1.09319e+06	3.82759e+06	11373021	1.73339e+07	6.73669e+06	4.94054e+06	6.23694e+06	1.34227e+07	4.39201e+06	7.27513e+06	7.04379e+06	3.46292e+06	1.99937e+06	2.46241e+06	4.74317e+07	2.20891e+07	8.47924e+06	5.88019e+06	3.17817e+06	2.21562e+06	1.17142e+06	3.55903e+06	4.04734e+06	2.9947e+06	3084922	1.60004e+06	2.286e+06	1.71184e+06	2.24342e+07	3.47259e+06	1.28517e+06	1110964	420886	256147	425777	1.79359e+07	1.14295e+07	23656300	6.20722e+07	5.72354e+07	3.20361e+07	3.86036e+07	6.70601e+06	2.63963e+06	7.25251e+06	1.36515e+07	6.00597e+06	7.64755e+06
Peroxiredoxin-6	PRDX6	1.39702e+07	2.35757e+07	3.78482e+07	5.35793e+07	3.31304e+07	2.25711e+07	2.15956e+07	2.59697e+07	3.49133e+07	2.94827e+07	3.46776e+07	1.91232e+07	9.28488e+06	1.237e+07	1.21563e+08	33146272	4.50171e+07	12793527	1.15897e+07	6.8159e+06	8.13327e+06	5583615	6.15175e+06	5847147	6.44135e+06	1.80125e+06	3.31352e+06	4.5424e+06	6.37603e+07	1.79183e+07	8.99405e+06	8.45289e+06	4.06726e+06	2.52614e+06	3.79585e+06	6.55742e+07	22397868	6.93641e+07	111310072	1.23045e+08	6.4857e+07	70275377	1.74203e+07	1.67304e+07	3.71845e+07	6.76237e+07	5.97429e+07	2.24261e+07
Peroxisome proliferator-activated receptor delta	PPARD	4.14844e+06	739598	495788	258359	297053	409250	336406	5.73452e+07	5.74724e+07	41733060	43556788	50495720	25013202	4.49255e+07	5.72618e+07	5.51967e+07	43006604	33923332	3.38018e+07	27533540	3.77662e+07	9.70991e+07	1.08502e+08	6.95809e+07	7.73911e+07	5.07288e+07	5.46615e+07	5.54828e+07	7.78758e+07	77764016	55185224	9.09816e+07	4.86877e+07	7.44972e+07	5.17837e+07	2.23002e+06	1.26763e+06	2.42487e+06	1.77133e+06	775781	2.02926e+06	1.93973e+06	1.7271e+08	135525232	8.39591e+07	109934800	108076160	98694520
[truncated: 124 more rows]
[truncated: 57 more columns]
