# Supplementary material for: Proteomic clustering reveals the kinetics of disease biomarkers in bovine and human models of post-traumatic osteoarthritis
Source: Osteoarthr Cartil Open. 2021 Jun 10;3(4):100191. doi: 10.1016/j.ocarto.2021.100191 (PMC9611763; doi:10.1016/j.ocarto.2021.100191)
Supplement: Multimedia component 4 [file mmc4.xlsx]

## Sheet: Bovine summary
	Cyt	InjCyt	CytDex	InjCytDex	Cyt_Dex_v_Cyt	InjCyt_Dex_v_InjCyt	AveExpr	F	P.Value	adj.P.Val
ECM1	8.28117	8.10631	8.21458	8.18867	-0.0665965	0.0823583	29.9252	349.576	1.6516e-16	6.689e-14
SAA3	7.93858	7.82371	7.08562	6.95174	-0.852953	-0.87197	30.3299	276.104	1.27558e-15	2.58305e-13
CHI3L1	6.21213	5.8099	4.37245	4.11845	-1.83968	-1.69145	31.6955	255.338	2.5071e-15	3.38459e-13
ORM1	6.06089	5.88622	5.65817	5.4842	-0.402723	-0.402013	26.0511	220.413	8.91235e-15	9.02376e-13
VCAM1	5.81238	5.26333	1.29967	0.939622	-4.51271	-4.32371	24.7943	185.901	3.85055e-14	3.11895e-12
M.SAA3.2	9.77036	9.3775	9.43418	8.97715	-0.336188	-0.400353	27.9495	246.929	5.09198e-14	3.43709e-12
CFB	5.63424	5.64998	4.8053	4.79354	-0.828938	-0.85644	27.9005	151.73	2.18726e-13	1.26549e-11
C1S	4.55717	4.27829	3.07865	2.47725	-1.47853	-1.80104	27.2926	143.094	3.60332e-13	1.82418e-11
GDF6	5.26682	4.90199	2.18874	1.39011	-3.07808	-3.51188	23.9783	137.959	4.91684e-13	2.06791e-11
IGFBP5	2.09476	2.00321	-3.10124	-2.645	-5.196	-4.64822	28.0266	137.348	5.10594e-13	2.06791e-11
CD14	4.39339	4.19037	2.36103	2.16375	-2.03236	-2.02663	23.0367	118.952	1.72773e-12	6.36117e-11
SOD2	5.23087	4.59834	3.80903	3.66685	-1.42185	-0.931495	26.5229	111.739	2.92997e-12	9.88865e-11
C1R	5.64325	5.37479	5.07371	4.47273	-0.569541	-0.902061	25.3396	109.127	3.79205e-12	1.18137e-10
TNFRSF6B	2.42127	2.65091	4.78212	4.71532	2.36084	2.06441	25.0125	104.598	5.10963e-12	1.47814e-10
SPON1	-1.95885	-0.76589	1.91262	2.41654	3.87147	3.18243	26.8072	97.4528	9.2545e-12	2.49871e-10
THBS2	2.55121	3.1829	-2.68431	-2.52553	-5.23552	-5.70843	24.9185	113.408	1.52288e-11	3.85478e-10
IGFBP4	-2.4686	-3.25163	-4.66097	-5.08729	-2.19236	-1.83566	22.9944	87.1858	2.34667e-11	5.5906e-10
APOD	3.90275	4.49879	4.18853	4.75801	0.285775	0.259217	26.1453	85.4943	2.76267e-11	6.21602e-10
BMP1	3.05101	3.53251	0.600606	1.27912	-2.4504	-2.25339	25.2401	83.5904	3.33203e-11	7.09276e-10
EDIL3	-2.98718	-2.81714	-3.26152	-3.69585	-0.274345	-0.878706	27.448	82.6704	3.65309e-11	7.09276e-10
CCDC80	2.48817	3.81563	1.62817	2.79451	-0.859999	-1.02111	24.3512	82.6036	3.67773e-11	7.09276e-10
SERPING1	3.99297	3.61204	2.44182	1.31202	-1.55115	-2.30003	27.022	81.5292	4.10023e-11	7.54814e-10
VASN	2.53765	2.87557	0.905588	0.621168	-1.63206	-2.2544	26.6145	79.4379	5.08685e-11	8.95728e-10
SERPINE1	2.88358	3.5426	3.84922	4.60358	0.965643	1.06099	25.3593	77.881	5.9935e-11	1.0114e-09
GSTM2	1.28966	-0.876828	0.583486	-1.98157	-0.706172	-1.10474	24.1377	71.1857	1.25921e-10	2.03993e-09
CNMD	-2.88544	-2.56337	-3.60869	-2.4947	-0.723251	0.0686665	25.6288	68.4595	1.73618e-10	2.56941e-09
NUCB1	-0.475605	-0.469011	-2.33785	-2.63879	-1.86224	-2.16978	29.586	68.1713	1.79738e-10	2.56941e-09
LTBP2	3.87187	4.10546	2.77156	2.80724	-1.10031	-1.29822	27.3913	68.148	1.80243e-10	2.56941e-09
HIST1H1D	3.15131	3.70313	2.06162	2.94795	-1.08969	-0.755177	25.8404	67.8194	1.87541e-10	2.56941e-09
MMP1	7.73815	7.43057	3.92455	3.07799	-3.8136	-4.35258	26.9776	100.511	1.90327e-10	2.56941e-09
COL6A2	2.43629	2.96606	1.9147	2.04624	-0.521593	-0.919822	27.4183	66.6142	2.17261e-10	2.79469e-09
CHRDL2	-6.06317	-7.44017	-7.97233	-7.96189	-1.90916	-0.521718	24.3027	98.4039	2.20815e-10	2.79469e-09
FABP5	1.65121	-0.648886	1.12467	-1.42409	-0.526536	-0.775201	25.5091	64.8729	2.69909e-10	3.31252e-09
ALDOC	1.1968	-0.867134	0.743	-1.93624	-0.453798	-1.0691	25.3681	64.2088	2.93617e-10	3.4975e-09
SDC4	4.4808	3.99488	3.80494	3.39844	-0.675855	-0.596432	24.3821	63.8328	3.23742e-10	3.74616e-09
LMNB2	2.81538	3.59378	2.26094	2.7921	-0.554443	-0.801678	24.5488	62.9711	3.44243e-10	3.87274e-09
H2AFZ	2.47671	2.94674	1.96726	2.52379	-0.509453	-0.422956	25.0717	61.2744	4.30177e-10	4.7087e-09
PDIA4	1.3526	-0.197131	0.606578	-1.64663	-0.746022	-1.44949	28.1524	60.8557	4.54894e-10	4.84821e-09
PTGDS	2.83488	1.29581	-1.19406	-2.04094	-4.02895	-3.33676	25.6899	66.8587	4.71168e-10	4.86439e-09
VEGFA	-0.954202	-0.658767	-3.58196	-3.25286	-2.62776	-2.5941	24.5812	60.4489	4.80433e-10	4.86439e-09
HSP90B1	1.91712	0.367324	0.821544	-1.02884	-1.09558	-1.39616	26.9069	60.0325	5.08247e-10	5.02049e-09
HNRNPD	1.58665	0.0859661	0.962584	-1.15699	-0.624065	-1.24296	24.0687	59.7682	5.2682e-10	5.08005e-09
LTBP1	5.79319	5.08203	4.1611	2.9975	-1.63209	-2.08452	26.8408	71.9325	6.2049e-10	5.84415e-09
CAPG	3.20265	3.42539	2.17234	2.0895	-1.03031	-1.33589	24.7534	57.9675	6.75497e-10	6.21764e-09
PDIA6	1.35915	0.110097	0.821023	-1.27609	-0.53813	-1.38619	26.8908	57.1488	7.58107e-10	6.82296e-09
PLEC	2.34246	1.79814	0.883689	-0.3152	-1.45877	-2.11334	26.1519	56.9076	7.84551e-10	6.90746e-09
S100A2	3.40404	3.18306	1.02837	1.09811	-2.37567	-2.08495	22.7111	56.4395	8.38844e-10	7.22833e-09
INHBA	5.07132	6.42088	2.98876	3.3199	-2.08256	-3.10098	25.5891	73.4455	8.99557e-10	7.59001e-09
LGALS1	2.21547	1.75536	0.639548	-0.999809	-1.57592	-2.75516	24.0879	53.6102	1.27116e-09	1.05065e-08
PXYLP1	-0.194279	-0.451093	-2.61341	-3.07995	-2.41913	-2.62886	25.0114	53.3635	1.31932e-09	1.06865e-08
RPS3	2.46491	2.91612	1.67469	1.7678	-0.790222	-1.14832	22.5947	52.2847	1.55524e-09	1.23504e-08
ADAMTSL4	2.80166	2.74822	2.38557	2.1352	-0.416091	-0.613011	25.386	51.9632	1.63436e-09	1.27291e-08
HSPA8	2.31717	1.38368	1.11809	-0.229454	-1.19908	-1.61314	26.2766	51.7954	1.67743e-09	1.28181e-08
RPS21	1.55315	-0.0672991	0.979391	-1.13378	-0.573755	-1.06648	24.6636	51.6242	1.72268e-09	1.29201e-08
PGM3	1.29614	-0.442476	0.653291	-1.41838	-0.642851	-0.975904	24.6394	50.2109	2.15277e-09	1.58522e-08
FN1	1.27594	1.83979	2.87167	3.36871	1.59574	1.52893	33.0946	49.7271	2.32652e-09	1.68257e-08
OAT	3.06032	2.36593	1.49924	0.501219	-1.56108	-1.86471	22.8707	48.5226	2.83093e-09	2.01145e-08
RPL10A	1.8769	0.242794	0.913999	-1.50576	-0.962902	-1.74856	24.1284	48.0745	3.04881e-09	2.12891e-08
TUBA1D	2.23202	0.988007	0.883161	-0.826895	-1.34885	-1.8149	24.1473	47.7763	3.20412e-09	2.1777e-08
LMNB1	1.96309	2.92064	1.57606	2.06235	-0.387021	-0.858293	24.7322	47.7351	3.22623e-09	2.1777e-08
CALR	1.56931	0.0453359	0.859791	-1.09172	-0.709524	-1.13706	28.5411	46.7895	3.78438e-09	2.51258e-08
MMP3	5.35202	5.15702	1.36065	2.20637	-3.99136	-2.95065	29.057	61.9311	3.9913e-09	2.60722e-08
TALDO1	1.21036	-0.521171	0.432772	-1.58795	-0.777585	-1.06678	25.7866	46.2999	4.11505e-09	2.64539e-08
PGM1	1.68118	-0.0868239	0.838593	-1.38234	-0.842584	-1.29551	26.0253	45.3101	4.88642e-09	3.09219e-08
TARS	2.60998	0.950934	1.56552	-1.01923	-1.04446	-1.97016	22.2093	45.1468	5.02853e-09	3.13316e-08
ME1	1.34783	-0.656837	0.606485	-1.9007	-0.741346	-1.24386	24.1136	44.7166	5.4255e-09	3.29528e-08
ATP5A1	3.09342	3.1114	1.89372	1.53857	-1.19969	-1.57282	23.4163	44.6897	5.45145e-09	3.29528e-08
GDI1	1.0487	-0.941492	0.382817	-1.51322	-0.665879	-0.571727	23.6362	44.3546	5.78668e-09	3.44648e-08
GANAB	1.28435	-0.28224	0.440221	-1.45076	-0.844125	-1.16852	25.8185	43.6592	6.5581e-09	3.84932e-08
LMNA	1.88547	2.18792	1.04762	1.43025	-0.837856	-0.757664	29.4964	43.5383	6.70359e-09	3.8785e-08
PROS1	-1.29515	-1.86013	-2.51552	-2.99564	-1.22037	-1.13551	25.7832	43.2556	7.05792e-09	3.98135e-08
AEBP1	-1.68491	-1.37127	-2.04928	-2.43614	-0.364375	-1.06487	28.8519	43.2401	7.07796e-09	3.98135e-08
TNFRSF11B	1.16979	2.99763	-0.247482	0.360354	-1.41727	-2.63728	24.0174	42.6114	7.94604e-09	4.40842e-08
YWHAG	1.06472	-0.304535	0.527171	-1.70869	-0.537552	-1.40415	24.4323	42.0784	8.77559e-09	4.80286e-08
CTGF	1.2546	-0.484004	5.59295	4.40631	4.33836	4.89031	26.7194	56.4916	1.02539e-08	5.5371e-08
NUCKS1	1.40093	-0.536219	0.771879	-1.22888	-0.629048	-0.692665	24.6373	41.0829	1.05958e-08	5.64645e-08
HIST1H2AJ	1.74179	2.38875	1.32105	1.76189	-0.420731	-0.626857	26.9245	40.799	1.11894e-08	5.88536e-08
APOE	-0.70866	-1.25647	-1.9525	-2.36644	-1.24384	-1.10997	26.4006	40.6782	1.14532e-08	5.94683e-08
HNRNPA1	1.69054	0.577263	1.05762	-0.84994	-0.632919	-1.4272	25.784	40.5225	1.18032e-08	6.05101e-08
PYGL	1.97908	0.270517	0.914581	-1.40059	-1.0645	-1.67111	23.6343	40.0802	1.28648e-08	6.5128e-08
PTMS	1.17136	-0.270001	0.23311	-1.71667	-0.938248	-1.44667	25.4115	39.5669	1.4232e-08	7.116e-08
PRKCSH	1.29358	0.11175	0.710112	-1.22157	-0.583467	-1.33332	26.3089	39.2608	1.51238e-08	7.46966e-08
ERP29	1.08249	-0.490881	0.605801	-1.78843	-0.476691	-1.29755	24.324	38.8437	1.64413e-08	8.02255e-08
SEMA3C	0.814387	2.08968	-1.03477	0.562791	-1.84915	-1.52689	25.8816	38.776	1.66667e-08	8.03573e-08
GPC1	-1.2932	-1.67941	-3.29938	-2.62508	-2.00618	-0.945671	23.8079	38.4503	1.78014e-08	8.38356e-08
RUSC1	1.48769	0.524444	0.783051	-0.905214	-0.704636	-1.42966	24.4709	38.4501	1.78021e-08	8.38356e-08
IGF2	-0.843128	-1.61439	-3.01367	-2.78852	-2.17054	-1.17413	23.9764	38.0157	1.94522e-08	9.05533e-08
MDH1	1.30197	-0.174202	0.577564	-1.37979	-0.724411	-1.20559	25.8117	37.9347	1.97782e-08	9.10248e-08
HNRNPA2B1	1.95048	0.370484	1.0906	-0.655815	-0.859883	-1.0263	26.1248	37.7991	2.03375e-08	9.16356e-08
PGK1	1.76204	0.199767	0.942014	-0.840821	-0.820021	-1.04059	28.9954	37.793	2.03635e-08	9.16356e-08
FBN1	1.50305	1.81595	-0.899954	-1.16448	-2.40301	-2.98043	24.2676	37.5586	2.13739e-08	9.51255e-08
PARK7	1.12752	-0.370571	0.530982	-1.29447	-0.596535	-0.923894	26.924	37.0645	2.3693e-08	1.04301e-07
SUMO2	1.0411	-0.213603	0.40838	-1.2345	-0.632724	-1.0209	24.913	36.5954	2.61567e-08	1.12854e-07
SULF2	-2.35649	-2.03198	-2.83719	-2.88562	-0.480705	-0.853644	23.0757	36.5888	2.61934e-08	1.12854e-07
CNPY2	2.18712	0.211343	1.30646	-1.65149	-0.880666	-1.86283	23.8443	38.5423	2.82278e-08	1.2034e-07
GSN	0.188127	-0.725887	1.55737	1.58071	1.36924	2.3066	30.782	35.9155	3.0249e-08	1.27187e-07
ALYREF	2.0187	2.40412	0.900569	1.01003	-1.11813	-1.39409	22.7453	35.883	3.04621e-08	1.27187e-07
EEF1D	2.57906	2.43718	1.02012	0.958101	-1.55894	-1.47908	23.9497	35.6551	3.20015e-08	1.32251e-07
RPS12	1.64699	-0.270125	0.910454	-1.25465	-0.736533	-0.984521	22.8675	35.0894	3.62118e-08	1.48139e-07
MMP14	1.33777	1.31749	-0.624755	-0.571799	-1.96253	-1.88929	23.258	35.0228	3.67468e-08	1.48825e-07
IGFBP7	-0.876086	-1.96056	1.03916	0.613469	1.91525	2.57403	24.9437	34.9335	3.74783e-08	1.50061e-07
COL9A2	-1.18409	-1.03264	-1.68656	-2.40068	-0.502468	-1.36804	27.8789	34.8646	3.80531e-08	1.50061e-07
AKR1A1	1.3309	-0.719454	0.489302	-1.41299	-0.841594	-0.693538	25.198	34.8515	3.81636e-08	1.50061e-07
B2M	1.97664	2.08349	0.20687	0.292877	-1.76977	-1.79061	27.3822	34.7196	3.92958e-08	1.53027e-07
MAP4	2.39392	1.03508	1.64516	0.0479019	-0.748756	-0.987175	23.1342	34.1746	4.43894e-08	1.71216e-07
FLNC	2.15306	2.29214	1.13693	0.801602	-1.01613	-1.49053	21.0533	34.0856	4.52892e-08	1.73039e-07
VIM	1.55459	1.06343	0.489064	-0.399193	-1.06552	-1.46263	30.1399	32.937	5.89196e-08	2.23014e-07
LASP1	1.93878	0.420953	1.47931	-0.443566	-0.459469	-0.864518	24.9512	32.8406	6.02565e-08	2.25485e-07
PKM2	1.66593	0.707996	0.555446	-0.800208	-1.11048	-1.5082	29.0071	32.8101	6.0686e-08	2.25485e-07
GSTP1	1.73568	0.805644	0.627685	-0.598078	-1.10799	-1.40372	25.2582	32.4317	6.63178e-08	2.4417e-07
CTSB	1.71947	0.791418	0.172682	-1.23979	-1.54679	-2.03121	25.9305	32.334	6.78632e-08	2.47609e-07
LDHA	1.50012	0.876955	0.0905811	-0.986307	-1.40954	-1.86326	28.1692	31.8966	7.52986e-08	2.72285e-07
LDHB	1.39427	0.27152	0.613937	-1.03703	-0.780335	-1.30855	27.0382	31.7432	7.8117e-08	2.79977e-07
HIST2H2BF	1.52165	1.88649	1.03675	1.48687	-0.484903	-0.399612	28.4008	31.6827	7.92615e-08	2.81587e-07
AK1	1.05227	-0.702063	0.514638	-1.58225	-0.53763	-0.880192	23.7844	31.6108	8.0645e-08	2.84011e-07
NAGA	0.172426	-0.945735	-0.874615	-2.24283	-1.04704	-1.2971	22.797	31.0845	9.1633e-08	3.19926e-07
TXNDC5.1	1.38841	-0.0997854	0.746803	-0.887924	-0.641606	-0.788139	23.9703	30.9439	9.48424e-08	3.28301e-07
DDX39B	1.31634	-0.801963	0.852993	-1.13644	-0.463351	-0.334477	23.3054	30.8266	9.76185e-08	3.35047e-07
HSPE1	2.16079	1.98671	1.4693	1.20348	-0.691489	-0.783225	25.5774	30.5836	1.03657e-07	3.52781e-07
COL6A1	1.45989	2.00609	1.26348	1.34355	-0.196411	-0.662543	32.2937	30.515	1.05437e-07	3.55851e-07
MMP9	5.86277	5.96604	1.4411	1.54949	-4.42167	-4.41655	24.4731	39.6105	1.11154e-07	3.72046e-07
APP	-0.186291	-0.383306	-1.88584	-2.41971	-1.69955	-2.0364	24.7214	30.2249	1.13349e-07	3.76282e-07
S100A4	1.65843	1.68989	0.0884314	0.242526	-1.56999	-1.44737	25.3205	30.1879	1.14404e-07	3.76697e-07
TXNDC5	1.49483	-0.103476	0.971968	-1.00051	-0.52286	-0.897034	24.2775	29.9797	1.20554e-07	3.93744e-07
TGFB2	0.550177	1.90389	-1.04883	0.624746	-1.59901	-1.27914	23.069	29.8317	1.25148e-07	4.05478e-07
TNC	1.88376	2.10764	0.736245	1.16189	-1.14751	-0.945746	30.4996	29.7665	1.27232e-07	4.08961e-07
YWHAB	1.6018	0.638672	0.863182	-0.553441	-0.738616	-1.19211	25.8762	29.3549	1.41328e-07	4.47826e-07
LGALS3	2.12768	2.37179	1.54748	1.58651	-0.580204	-0.785285	26.247	29.3492	1.41535e-07	4.47826e-07
FSCN1	1.87474	0.0940354	0.934637	-1.06032	-0.940099	-1.15436	23.7655	29.3122	1.42885e-07	4.48593e-07
CLU	1.20343	0.291644	-0.075194	-0.906836	-1.27862	-1.19848	29.7983	29.1773	1.47939e-07	4.60888e-07
TKT	1.50187	0.171933	0.67439	-0.907675	-0.827482	-1.07961	26.9961	29.0634	1.52361e-07	4.71039e-07
ABI3BP	-0.871005	-1.30646	-2.90489	-2.33633	-2.03388	-1.02987	23.3132	28.9528	1.56796e-07	4.81078e-07
ST13	1.6686	0.139123	0.973575	-0.920892	-0.695028	-1.06001	24.6	28.8371	1.61589e-07	4.92057e-07
YWHAQ	1.37228	0.423486	0.903936	-0.95333	-0.468348	-1.37682	25.9331	28.3061	1.85782e-07	5.59079e-07
NME2	1.49589	-0.153596	0.628734	-1.60626	-0.867152	-1.45266	26.1836	28.2944	1.8636e-07	5.59079e-07
PRDX2	1.70337	0.674738	0.744134	-0.470114	-0.959235	-1.14485	24.475	27.9682	2.03271e-07	6.05329e-07
DSTN	2.08482	1.19407	1.11989	0.0735038	-0.964925	-1.12057	21.5939	27.6177	2.2337e-07	6.60326e-07
TPT1	2.03323	0.806654	1.15999	-0.283648	-0.873238	-1.0903	24.6371	27.3938	2.37362e-07	6.9477e-07
ANP32A	1.48759	0.175532	0.813773	-1.53727	-0.673819	-1.71281	24.396	27.377	2.38452e-07	6.9477e-07
TPM3	1.78039	1.22069	0.957783	0.123893	-0.822609	-1.0968	23.9309	27.2113	2.49488e-07	7.21733e-07
MYL6	1.86779	1.66643	1.09826	0.760933	-0.76953	-0.9055	25.2468	27.0963	2.57488e-07	7.39593e-07
DAG1	0.88124	1.58904	-0.50141	-0.197138	-1.38265	-1.78617	25.8698	27.0644	2.59757e-07	7.40856e-07
YWHAE	1.4846	0.221936	0.771034	-0.722261	-0.713563	-0.944197	27.9974	26.9819	2.65726e-07	7.52582e-07
ZNF74	-2.79122	-2.22398	-2.35569	-2.35689	0.435532	-0.132911	26.8671	26.7096	2.86544e-07	8.05904e-07
HIST2H3PS2	1.39667	1.96108	1.04824	1.57082	-0.348432	-0.390266	30.6654	26.6672	2.89945e-07	8.09846e-07
YWHAZ	1.27724	0.279194	0.653489	-0.743606	-0.623747	-1.0228	27.8306	26.1468	3.35582e-07	9.30894e-07
PLAUR	1.63328	2.20574	0.57115	0.455967	-1.06213	-1.74977	24.2854	25.7267	3.78284e-07	1.04221e-06
HIST1H2AC	1.71634	2.58921	1.48091	2.00352	-0.235423	-0.585686	25.3644	25.3669	4.19704e-07	1.14851e-06
ALDOA	1.34129	0.364391	0.612237	-0.754689	-0.72905	-1.11908	28.4672	25.3336	4.23792e-07	1.15192e-06
TPI1	1.15453	-0.105282	0.444246	-1.05862	-0.710284	-0.953337	29.4591	25.2157	4.38597e-07	1.18421e-06
GPI	1.26792	0.0408332	0.469494	-0.968403	-0.798422	-1.00924	26.8314	24.9098	4.79795e-07	1.28687e-06
CFL1	1.76884	0.562503	1.00151	-0.520166	-0.767328	-1.08267	25.0313	24.2954	5.76182e-07	1.53522e-06
COL6A2_2	0.98269	1.70776	0.463346	0.936327	-0.519344	-0.771437	24.9984	23.8979	6.49989e-07	1.72056e-06
HSPA5	1.17897	0.441085	0.410954	-0.683589	-0.768016	-1.12467	29.3838	23.6834	6.94137e-07	1.82549e-06
PTX3	0.0897079	0.241466	2.93543	1.9547	2.84572	1.71324	25.8905	26.3433	7.11559e-07	1.84875e-06
SCIN	1.43625	-0.0499485	0.690055	-0.982827	-0.746195	-0.932878	23.5272	23.6004	7.12111e-07	1.84875e-06
SUSD5	-1.82475	-1.49011	-1.74839	-1.58386	0.0763582	-0.0937509	25.7371	23.306	7.8014e-07	2.01246e-06
CALU	1.13567	0.152451	0.578449	-0.633463	-0.557219	-0.785914	28.0188	23.2817	7.86082e-07	2.01496e-06
RPL12	2.08983	0.795885	1.40327	-0.399456	-0.686554	-1.19534	24.6428	23.0587	8.42946e-07	2.14713e-06
SCYL1	0.200408	0.645867	-1.5655	-0.537423	-1.76591	-1.18329	27.1129	22.9697	8.66898e-07	2.19434e-06
COPE	1.5053	0.361356	0.622502	-0.415983	-0.882795	-0.77734	22.3397	22.9491	8.72553e-07	2.19493e-06
ARCN1	1.84229	0.478189	1.12574	-0.324714	-0.716555	-0.802902	22.6873	22.8774	8.92532e-07	2.23133e-06
GAS6	-0.609583	-0.516682	-1.89084	-1.93386	-1.28126	-1.41718	27.2229	22.6967	9.4522e-07	2.34855e-06
CSPG4	0.782483	0.925301	-0.325822	-0.323433	-1.1083	-1.24873	29.6085	22.5418	9.93171e-07	2.45265e-06
GAPDH	1.73468	1.07869	0.469441	-0.255961	-1.26524	-1.33466	27.0562	22.4372	1.02707e-06	2.52098e-06
ANXA8	1.82063	1.76129	0.624751	0.405304	-1.19588	-1.35599	28.0431	22.3906	1.04256e-06	2.54359e-06
FLNB	1.79983	1.46355	0.808079	0.327131	-0.991749	-1.13642	25.4899	22.3589	1.05329e-06	2.55439e-06
ANXA2	1.24582	1.55853	1.01028	1.28368	-0.235548	-0.274849	28.6782	22.3132	1.06894e-06	2.5769e-06
HAPLN3	2.39971	2.01328	0.684073	0.637198	-1.71564	-1.37608	24.815	22.2571	1.08848e-06	2.60848e-06
FBN2	3.71805	3.28882	0.946519	0.689956	-2.77153	-2.59887	22.7286	27.3941	1.214e-06	2.89217e-06
ENO1	1.19889	0.259328	0.440184	-0.851177	-0.758707	-1.11051	31.0743	21.8497	1.24309e-06	2.94416e-06
CLSTN1	-1.67776	-1.39737	-0.427367	-1.04743	1.25039	0.349936	26.2172	21.8081	1.26023e-06	2.96596e-06
SCUBE3	0.63048	1.66209	-0.211182	0.232146	-0.841662	-1.42994	23.1052	21.7919	1.26694e-06	2.96596e-06
HSP90AA1	1.71409	0.291179	0.541025	-0.639741	-1.17307	-0.93092	26.6354	21.6181	1.34182e-06	3.12321e-06
SMOC1	-1.22071	-1.12468	-1.53838	-1.6014	-0.317674	-0.476723	28.1666	21.5631	1.3665e-06	3.16246e-06
HDGF	1.47335	-0.833715	0.455595	-1.68105	-1.01776	-0.84734	25.0189	23.471	1.39441e-06	3.20873e-06
RPS28	1.26233	0.230746	0.645288	-0.720353	-0.61704	-0.951099	24.8798	21.4269	1.4299e-06	3.27181e-06
DBI	1.47714	0.135319	0.933463	-0.329119	-0.543681	-0.464438	25.6865	21.3818	1.45159e-06	3.30277e-06
ACTN4	1.69528	0.983395	0.45697	-0.254659	-1.23831	-1.23805	27.2352	21.3273	1.4783e-06	3.34475e-06
RAN	2.21412	1.2065	1.58989	-0.0262186	-0.624235	-1.23272	23.3163	21.0815	1.60578e-06	3.58847e-06
EIF5A	1.51137	-0.683995	0.660035	-1.9271	-0.851331	-1.24311	23.8054	23.7691	1.61383e-06	3.58847e-06
C4A	1.58997	1.5767	1.30384	1.00937	-0.286128	-0.567331	23.444	21.0621	1.6164e-06	3.58847e-06
RPLP2	1.55651	0.457854	0.961801	-0.334834	-0.594705	-0.792688	25.6379	21.0528	1.62146e-06	3.58847e-06
MSN	1.44858	0.902065	0.501997	-0.393421	-0.946588	-1.29549	28.5438	20.8868	1.71548e-06	3.77372e-06
YIPF3	-1.82651	-1.52963	-1.2931	-1.48325	0.53341	0.0463823	23.3546	20.8727	1.7238e-06	3.77372e-06
PCMT1	1.63753	0.423129	1.3311	-0.343654	-0.306423	-0.766783	22.8372	20.8048	1.76416e-06	3.84132e-06
COL9A3	-1.94003	-2.07461	-1.22082	-1.54915	0.719213	0.52546	30.4902	20.6597	1.85417e-06	4.01571e-06
CTHRC1	-1.39253	-0.667934	-2.02854	-1.50585	-0.636009	-0.83792	26.5671	20.4555	1.98949e-06	4.28588e-06
LOX	-1.09914	-1.27827	0.420417	-0.246723	1.51956	1.03154	25.064	20.4168	2.01638e-06	4.32082e-06
MATN3	1.51181	1.84286	0.488097	0.946068	-1.02371	-0.89679	31.3333	20.3265	2.08068e-06	4.43513e-06
HSPA1B	1.25668	0.389299	0.335645	-1.09359	-0.921033	-1.48289	25.7595	20.2028	2.17244e-06	4.60067e-06
NUCB2	0.266893	-0.658225	-0.361548	-1.57081	-0.628441	-0.912583	24.7635	20.1915	2.18106e-06	4.60067e-06
ARHGDIA	1.88283	0.529087	1.27715	-0.0575097	-0.605681	-0.586596	24.6924	20.0418	2.2988e-06	4.80247e-06
LUM	1.36062	2.38481	0.152348	1.11011	-1.20827	-1.2747	28.5028	20.0397	2.30044e-06	4.80247e-06
GRN	0.862023	0.447759	-0.732821	-0.608855	-1.59484	-1.05661	23.377	19.7594	2.54058e-06	5.27658e-06
LCN2	2.49193	1.87554	1.96953	1.67746	-0.522399	-0.19808	24.7896	19.7207	2.57585e-06	5.30441e-06
MFI2	0.520406	0.497722	-0.695643	-0.8547	-1.21605	-1.35242	27.0876	19.7036	2.59158e-06	5.30441e-06
HMGB1	1.9999	2.12354	1.58863	1.45877	-0.411262	-0.66477	26.6988	19.7018	2.59327e-06	5.30441e-06
ACTA2	1.44828	0.657828	0.463021	-0.107866	-0.985257	-0.765694	25.5516	19.626	2.66454e-06	5.42281e-06
CAPN2	2.13016	1.32517	1.50751	-0.119734	-0.622644	-1.44491	22.3546	19.436	2.91403e-06	5.90091e-06
HIST1H4D	1.00141	1.62613	0.806592	1.46948	-0.194822	-0.156648	31.257	19.3136	2.98197e-06	6.00844e-06
HP	3.61942	2.23704	-0.410806	-0.226393	-4.03022	-2.46343	25.8235	23.6525	3.05168e-06	6.11847e-06
CD9	1.11349	1.09554	-0.332792	-0.429073	-1.44628	-1.52461	24.4915	18.9665	3.38511e-06	6.75355e-06
CKAP4	1.32823	1.90883	1.00176	1.3126	-0.326474	-0.596228	29.4171	18.9464	3.41028e-06	6.77041e-06
EEF2	1.561	0.764677	0.776753	-0.225611	-0.784249	-0.990288	28.2539	18.9078	3.45914e-06	6.79417e-06
CLTA	1.23073	0.699705	0.779988	-0.571665	-0.450742	-1.27137	24.6277	18.9012	3.46753e-06	6.79417e-06
Unknown	-0.526637	-1.24102	-1.85644	-1.68406	-1.3298	-0.443047	25.7322	18.8973	3.47257e-06	6.79417e-06
DDAH1	1.03068	-0.79975	0.187362	-1.75025	-0.843317	-0.9505	24.1117	19.8275	3.55417e-06	6.92037e-06
TMA7	0.869885	1.65986	0.775387	1.18934	-0.094497	-0.470519	23.8889	18.8091	3.58763e-06	6.95212e-06
COL15A1	0.611025	1.04095	-0.680808	-0.020172	-1.29183	-1.06112	27.3985	18.7228	3.70432e-06	7.14405e-06
GALNT2	-0.931485	-0.942241	-1.19985	-2.04457	-0.268363	-1.10233	24.1329	18.6698	3.77803e-06	7.25168e-06
HTRA1	-0.71829	-0.741142	-1.67631	-1.89031	-0.958022	-1.14917	26.3208	18.6175	3.85246e-06	7.35964e-06
CGREF1	-1.68053	-2.1297	-1.73142	-2.20625	-0.0508854	-0.0765464	23.0854	18.4858	4.0472e-06	7.67874e-06
PRDX6	1.11869	-0.422313	0.2428	-1.33245	-0.875888	-0.910141	23.1378	18.4791	4.05741e-06	7.67874e-06
NT5E	1.25261	1.92601	-0.662076	-0.867678	-1.91469	-2.79369	23.3404	20.5856	4.14934e-06	7.81619e-06
NPTX2	-0.0972172	0.219103	2.62854	2.16043	2.72576	1.94133	24.1256	21.3676	4.19497e-06	7.82176e-06
ADM	-0.721115	-0.344381	-1.38441	-1.75087	-0.663294	-1.40649	28.7398	18.3882	4.19862e-06	7.82176e-06
SH3BGRL3	1.48947	0.787385	0.76631	-0.215832	-0.723163	-1.00322	27.1958	18.3808	4.21023e-06	7.82176e-06
RBMX	1.51569	1.86069	1.26513	1.40209	-0.250567	-0.458599	25.0308	18.2075	4.49561e-06	8.31379e-06
SPARC	-1.21308	-1.0782	0.0798812	0.0602305	1.29296	1.13843	34.0056	18.1225	4.64349e-06	8.54824e-06
PNP	1.91238	1.50942	0.642184	0.606077	-1.2702	-0.903347	24.6386	17.9352	4.98867e-06	9.14213e-06
CLEC11A	-1.10289	-0.357514	-2.58934	-1.89957	-1.48645	-1.54206	23.7394	19.2351	5.01621e-06	9.1512e-06
EIF4B	1.40492	-0.152343	0.67113	-0.199344	-0.733786	-0.047001	22.9885	17.8805	5.09485e-06	9.25298e-06
PRDX5	1.44671	0.21576	0.757147	-0.487962	-0.689565	-0.703721	22.8261	17.8543	5.14653e-06	9.30511e-06
SOD1	1.42514	0.13308	0.752551	-0.504148	-0.672587	-0.637228	27.7932	17.8243	5.20649e-06	9.37169e-06
P4HB	0.871222	-0.0312254	0.254227	-0.845018	-0.616995	-0.813792	30.4509	17.6899	5.48475e-06	9.82886e-06
PLXDC2	-0.513965	-0.829368	-1.00368	-1.74181	-0.48971	-0.912441	24.2927	17.5661	5.75561e-06	1.02688e-05
SMOC2	-0.67755	-0.0386012	-1.38278	-1.14363	-0.705233	-1.10503	27.246	17.0266	7.12412e-06	1.26547e-05
COL9A1	-1.66056	-1.44404	-0.956224	-1.44536	0.704339	-0.00131422	30.6686	16.9138	7.45374e-06	1.31824e-05
BLVRB	1.84401	-0.27534	1.15212	-1.27333	-0.691894	-0.997985	22.7414	19.3629	7.5489e-06	1.32421e-05
PPIA	2.23241	0.84876	1.78447	-0.458149	-0.447938	-1.30691	24.5874	18.7543	7.55291e-06	1.32421e-05
PGD	2.69422	1.43144	1.31398	-0.676732	-1.38024	-2.10817	23.2607	19.818	7.69741e-06	1.34373e-05
MGP	-1.13918	-0.853951	-1.65221	-1.80061	-0.513036	-0.946655	29.3033	16.7991	7.80686e-06	1.35699e-05
COPB2	2.51334	2.44742	1.58182	1.43033	-0.931522	-1.01709	21.64	17.6604	8.4968e-06	1.4706e-05
ACTB	1.25355	0.445614	0.515166	-0.319102	-0.738389	-0.764716	27.8362	16.5429	8.66399e-06	1.49316e-05
COL6A3	1.03373	1.48693	0.549087	0.869849	-0.484643	-0.617081	31.1573	16.3145	9.51728e-06	1.63279e-05
COL5A1	-0.611919	0.0444036	-1.67444	-1.45967	-1.06252	-1.50407	27.6274	16.305	9.55482e-06	1.63279e-05
UGP2	1.12906	0.103495	0.84234	-0.59908	-0.286721	-0.702575	28.4687	16.2541	9.75838e-06	1.66056e-05
HNRNPA3	1.88744	1.20281	1.3573	0.730794	-0.530138	-0.472015	24.3088	16.0524	1.06138e-05	1.79857e-05
WDR1	1.34802	1.01015	0.885379	0.193617	-0.46264	-0.816534	25.3052	16.0279	1.07232e-05	1.80955e-05
ENPP2	-0.260864	-0.336335	-2.46409	-2.4406	-2.20322	-2.10426	23.6698	18.1844	1.30126e-05	2.18677e-05
PTMA	1.67681	0.786827	1.318	0.0511926	-0.358806	-0.735635	23.139	15.559	1.30801e-05	2.18902e-05
PGAM1	1.37099	0.367205	0.613832	-0.428429	-0.757154	-0.795634	28.4146	15.5435	1.31675e-05	2.19458e-05
SERPINH1	0.832137	1.45897	0.370601	1.34026	-0.461536	-0.118712	26.8927	15.4725	1.35753e-05	2.25212e-05
PAM	-0.055764	0.193581	-1.16425	-1.13326	-1.10849	-1.32684	24.2792	15.4642	1.36239e-05	2.25212e-05
SRSF1	0.961904	-0.169317	0.126441	-1.16528	-0.835463	-0.995959	24.3706	15.3587	1.42587e-05	2.34747e-05
SET	1.27993	0.771795	0.670471	-0.307505	-0.609458	-1.0793	25.0715	15.2612	1.48747e-05	2.43897e-05
YBX1	1.46852	1.26659	1.13646	0.63786	-0.332056	-0.628727	24.3987	14.9289	1.7207e-05	2.80178e-05
SCG5	-2.52828	-3.58029	-3.33946	-4.34652	-0.811177	-0.766237	23.7749	17.7811	1.72257e-05	2.80178e-05
EFNA1	1.31565	1.24651	1.67709	0.921242	0.361447	-0.325266	22.5649	14.8136	1.8109e-05	2.93366e-05
EMILIN1	0.664087	0.903254	-0.272799	-0.059744	-0.936887	-0.962998	28.7181	14.7867	1.83268e-05	2.95711e-05
RPSA	1.39261	0.142237	0.772007	-0.505498	-0.620604	-0.647735	23.8224	14.6948	1.90941e-05	3.06869e-05
RRBP1	1.42217	1.26774	1.12504	0.732393	-0.297124	-0.535349	27.4849	14.4437	2.13789e-05	3.42232e-05
ALDH9A1	1.91952	-0.37923	1.00971	-1.20871	-0.909815	-0.829483	22.1514	16.7277	2.14822e-05	3.42531e-05
ANGPTL1	0.577048	0.916064	-0.412578	-0.392141	-0.989625	-1.3082	29.2116	14.3562	2.22452e-05	3.53306e-05
COL11A1	-0.782481	-0.097174	-1.33996	-1.09146	-0.557478	-0.994283	32.213	14.2567	2.32777e-05	3.6826e-05
ACAN	0.978632	1.36496	0.427002	0.404281	-0.55163	-0.960678	35.442	14.1872	2.40305e-05	3.78691e-05
HSP90AB1	2.93418	0.82419	1.91319	0.0589103	-1.02099	-0.76528	23.7224	16.6796	2.46906e-05	3.87586e-05
FUBP1	0.885923	-0.995531	0.255573	-0.983121	-0.63035	0.0124102	23.0278	14.0757	2.52958e-05	3.95551e-05
MAN1A1	0.433472	1.35653	-0.616186	0.0243232	-1.04966	-1.3322	22.8901	14.0402	2.5714e-05	4.00545e-05
GDI2	0.675035	-0.461321	-0.0653538	-1.02071	-0.740389	-0.559386	25.0802	13.8688	2.78451e-05	4.31126e-05
SRSF2	0.897228	0.216739	0.449752	-0.661611	-0.447476	-0.87835	24.8844	13.8654	2.78901e-05	4.31126e-05
EEF1A1	1.82757	1.77435	0.868238	0.908851	-0.959328	-0.8655	26.7668	13.7713	2.91445e-05	4.48803e-05
OLFML3	3.09591	3.34912	0.810953	0.921146	-2.28495	-2.42798	23.534	16.0873	3.09476e-05	4.74764e-05
EFEMP1	1.78589	1.61977	1.588	1.6232	-0.197886	0.00342815	24.4003	13.612	3.14161e-05	4.80132e-05
C3	1.93448	1.78984	1.36764	1.24055	-0.566844	-0.549294	25.2077	13.5226	3.27756e-05	4.99026e-05
COL11A2	-0.33286	0.226507	-0.898775	-0.905501	-0.565915	-1.13201	31.2014	13.5033	3.30778e-05	5.01741e-05
PRDX1	0.853176	0.374757	0.0744672	-0.64612	-0.778709	-1.02088	26.7972	13.4805	3.34391e-05	5.0533e-05
COL3A1	0.136719	0.643223	-1.37826	-0.738863	-1.51498	-1.38209	31.2222	13.4419	3.40597e-05	5.12795e-05
MATN2	1.18861	1.47944	0.153541	0.575261	-1.03507	-0.904176	25.782	13.3376	3.58027e-05	5.37041e-05
ACTR3	1.72111	1.40885	1.30221	0.886047	-0.418907	-0.522803	23.3643	13.3127	3.62346e-05	5.41513e-05
CFI	0.987468	1.4708	-0.440311	-0.476567	-1.42778	-1.94737	23.6036	13.7467	3.83074e-05	5.70386e-05
RPS19	1.03367	1.41729	0.702325	0.423248	-0.331349	-0.994042	23.6314	13.0027	4.21085e-05	6.24686e-05
ZXDC	0.279169	0.609157	-1.32582	-0.87277	-1.60499	-1.48193	27.5463	12.8107	4.83807e-05	7.15117e-05
PEBP1	0.998873	-0.574128	0.298099	-0.742948	-0.700773	-0.168819	27.2253	12.6552	4.99858e-05	7.36155e-05
VCAN	0.186994	-0.049607	-1.71027	-1.48142	-1.89726	-1.43181	25.3167	13.3742	5.19565e-05	7.62406e-05
SPP1	1.79247	1.40712	0.0615758	0.448956	-1.73089	-0.958168	28.5777	12.6172	5.64301e-05	8.25062e-05
CLIC4	1.20713	0.308462	1.11146	0.51069	-0.0956691	0.202227	26.5046	12.3321	5.88039e-05	8.56676e-05
MIF	0.647413	-0.573508	-0.0419694	-0.683194	-0.689383	-0.109687	24.8684	12.1569	6.42996e-05	9.33382e-05
COL16A1	-0.982401	-0.768393	-1.19621	-1.46137	-0.213808	-0.69298	28.8488	11.8709	7.45412e-05	0.000107819
MFGE8	-1.30499	-1.02515	-1.64644	-1.30087	-0.341451	-0.275717	26.288	11.8554	7.51472e-05	0.000108308
STC2	-0.17806	-0.899633	-1.53863	-2.15363	-1.36057	-1.254	23.678	12.6619	7.72672e-05	0.000110969
TXN	1.14018	0.454758	0.648757	-0.735452	-0.491424	-1.19021	25.8441	11.7818	7.80944e-05	0.00011176
RCN1	1.13468	1.19359	0.810986	0.83877	-0.323697	-0.35482	27.024	11.7216	8.06017e-05	0.000114943
PCBP1	1.3932	0.708693	0.591571	-0.128842	-0.801627	-0.837535	22.3588	11.7051	8.13038e-05	0.000115537
RPS18	1.21997	0.905528	0.449241	0.070565	-0.770727	-0.834963	23.7668	11.4681	9.21862e-05	0.000130543
EFEMP2	-0.320409	0.00497609	-0.894776	-0.81615	-0.574367	-0.821126	27.3984	11.4035	9.54258e-05	0.00013466
SCUBE2	0.59427	0.649816	-0.324098	-1.30951	-0.918367	-1.95933	25.0691	11.7306	9.67508e-05	0.000136056
PDIA3	1.15739	1.03961	0.596919	0.273586	-0.560473	-0.766026	29.5668	11.3631	9.7515e-05	0.000136656
COL2A1	-1.5641	-1.09542	-1.1362	-0.951296	0.427903	0.144124	36.0431	11.1864	0.000107275	0.000149815
GREM1	-1.74567	-1.28391	-1.7368	-2.09293	0.00887107	-0.809025	26.5228	11.6495	0.000108409	0.000150878
COL14A1	0.413932	0.742223	-0.414481	-0.213624	-0.828412	-0.955848	31.1367	11.027	0.000117022	0.000162309
MATN4	0.835361	0.8438	-0.152284	0.0489902	-0.987645	-0.79481	27.1082	10.8055	0.000132238	0.000182787
LOXL2	-0.575403	-0.178054	-1.05002	-1.00925	-0.474618	-0.831196	27.0297	10.7516	0.000136261	0.000187706
LTBP4	0.137506	0.124642	-0.805863	-0.67565	-0.943369	-0.800292	24.7231	10.5863	0.000149487	0.000204782
UBE2N	1.07072	-0.565737	0.514468	-1.27107	-0.556253	-0.70533	24.4134	11.4261	0.000149668	0.000204782
IGFBP3	0.453414	2.34133	1.34639	2.8788	0.892975	0.537472	22.6255	12.1144	0.000151877	0.000207105
EGFR	-1.45635	-1.9287	-0.0556316	-0.960012	1.40072	0.968688	21.7267	11.1966	0.000157339	0.000213833
MFAP2	-0.988035	-0.190111	-1.02196	-0.778972	-0.0339212	-0.588862	26.606	10.4189	0.000164355	0.000222622
ELN	-2.29462	-1.55696	-0.929723	0.448685	1.3649	2.00565	23.5627	11.8967	0.000167501	0.000226126
ERP44	0.496204	0.0913775	0.153451	-0.784449	-0.342753	-0.875826	24.2489	10.2821	0.000177721	0.000239127
MIA	-1.47488	-0.731164	-1.15732	-1.17563	0.31756	-0.444464	26.4003	10.2602	0.00017997	0.000241351
YWHAH	2.32098	0.749902	2.45422	0.982743	0.133245	0.23284	22.8597	11.5445	0.000194608	0.000260008
ANXA1	0.266899	1.13525	0.227596	0.941395	-0.0393027	-0.19385	24.8263	10.1199	0.000195166	0.000260008
PRDX4	0.952368	0.594565	0.497219	-0.227182	-0.45515	-0.821748	26.4741	10.0342	0.000205146	0.000272407
QSOX1	0.242304	0.925551	-0.394879	0.388002	-0.637183	-0.537549	27.4355	9.95019	0.000215486	0.000285202
SCRG1	-0.981213	-1.31391	-0.535046	-0.659566	0.446167	0.654344	29.5927	9.73589	0.000244577	0.00032265
FKBP10	1.49523	1.07316	0.724271	0.259752	-0.770962	-0.813405	24.8831	9.7205	0.000246828	0.000324563
TMSB4X	0.239714	-0.976134	0.996033	-0.69637	0.756319	0.279764	26.9122	10.0905	0.000262517	0.000344076
CTSL2	-0.427639	-0.109528	-0.925956	-0.83579	-0.498317	-0.726263	21.9566	9.53404	0.000276016	0.000360602
NCL	1.26366	0.200685	0.648908	-0.378829	-0.614754	-0.579514	25.2065	9.52197	0.000278033	0.000362069
MATN1	0.0831179	0.204211	-0.667188	-0.724661	-0.750306	-0.928872	30.5619	9.49435	0.000282711	0.00036698
XYLT1	-1.14135	-0.842915	-1.03721	-0.954428	0.104145	-0.111513	27.5706	9.46263	0.000288192	0.000372901
LAMA4	0.120504	-0.253828	-0.865684	-1.15905	-0.986188	-0.905223	25.1174	9.41343	0.00029693	0.000382983
PDGFRL	-0.582231	-0.397407	-1.01947	-1.0647	-0.437239	-0.667297	24.8765	9.24366	0.000329416	0.000423535
HSPG2	0.349686	0.581036	-0.353056	-0.326213	-0.702742	-0.907249	32.0406	9.02591	0.000377007	0.00048319
FMOD	-0.0897732	0.147549	-0.784155	-0.583021	-0.694381	-0.73057	31.7756	8.448	0.000544853	0.000696105
MGC134473	0.983925	1.07953	0.254864	0.695055	-0.729061	-0.384473	27.5224	8.35154	0.000580254	0.000739002
AHSG	-1.2673	-2.85983	0.309798	-0.354189	1.57709	2.50564	23.4482	9.23922	0.000622968	0.000790916
RARRES2	0.00276246	0.344245	-0.457149	-0.780195	-0.459911	-1.12444	26.886	8.19147	0.00064478	0.00081605
CLEC3B	0.122605	0.0456312	-0.883662	-0.990614	-1.00627	-1.03625	25.5082	8.07088	0.000698656	0.000881481
EZR	1.05325	0.576359	0.72471	0.214111	-0.32854	-0.362249	27.5492	7.9636	0.000750812	0.000944344
RBP4	0.67409	0.809121	-0.204986	0.0636275	-0.879077	-0.745493	26.3913	7.91682	0.0007749	0.000971624
PRG4	-0.0618513	-0.883787	-0.234663	-1.18809	-0.172811	-0.304301	29.4733	7.74062	0.000873622	0.00109203
AHNAK	1.43923	0.569533	0.558146	-0.0546563	-0.881085	-0.624189	26.1791	7.58773	0.000970684	0.00120962
CHADL	0.441406	0.631654	-0.187482	-0.069299	-0.628888	-0.700953	29.1361	7.15811	0.00131386	0.00163225
CALM1	1.35483	0.210741	0.539128	-0.0777994	-0.815701	-0.28854	24.7674	7.10131	0.00136855	0.001695
NID2	0.402658	0.579617	-0.229962	-0.123965	-0.63262	-0.703582	30.4318	6.89533	0.00158914	0.0019622
PLOD2	1.03039	0.950698	0.194773	0.232827	-0.835614	-0.717871	25.9055	6.73866	0.00178339	0.00219535
CD109	-0.581366	0.383285	0.221641	0.38178	0.803007	-0.00150549	26.9156	6.71374	0.00181663	0.00222951
HNRNPK	1.68135	0.749047	1.1876	-0.713026	-0.493752	-1.46207	24.3261	7.21222	0.00203817	0.00249383
HAPLN1	0.490009	0.68554	-0.259327	-0.205019	-0.749336	-0.890559	31.5351	6.5462	0.00205891	0.00251162
FKBP9	0.587504	1.08596	-0.167639	0.29742	-0.755143	-0.788542	24.0351	6.49104	0.00214635	0.00261042
SOD3	-0.392071	-0.478159	-1.07841	-1.05772	-0.686337	-0.579562	26.7537	6.35059	0.00238817	0.00289583
LAMC1	2.12022	2.31851	1.75465	1.33941	-0.365567	-0.9791	23.665	6.95523	0.00240282	0.0029049
P4HA2	-0.0617615	-0.914233	-0.793842	-0.997171	-0.73208	-0.0829375	23.3332	6.21568	0.00264917	0.00319319
NPC2	1.7595	2.08242	0.518303	0.698203	-1.2412	-1.38421	25.5879	6.76644	0.00271796	0.00326639
CYTL1	-0.61974	-0.78852	-0.888491	-0.934112	-0.268751	-0.145592	27.8053	6.10563	0.00288555	0.00345754
ATP10A	-0.972888	-0.312397	-0.607614	-0.618492	0.365274	-0.306095	24.4233	5.83029	0.00358613	0.00428431
PLOD3	0.802812	0.394669	-0.00906933	-0.11338	-0.811882	-0.508049	23.0126	5.79614	0.00368543	0.00439
C1QC	1.00901	1.03231	0.601214	0.718029	-0.407797	-0.314277	28.5127	5.79142	0.0036994	0.00439371
GOLIM4	0.185993	0.447595	-0.206494	-0.545202	-0.392487	-0.992797	22.3089	5.5161	0.00462481	0.00547675
IDH1	1.25718	1.20799	0.523401	0.812813	-0.733775	-0.395177	26.1278	5.50055	0.00468424	0.00553096
THBS1	-0.0162647	0.18922	-0.624697	-0.368345	-0.608432	-0.557564	28.9718	5.47411	0.00478726	0.00563616
FBLN7	-0.0508275	-0.463203	-0.386476	-0.825016	-0.335649	-0.361814	29.8324	5.44531	0.0049023	0.00575488
C1QB	0.858878	0.876372	0.295866	0.324336	-0.563012	-0.552035	27.1287	5.29137	0.00557162	0.00652169
TWSG1	0.254276	0.842256	1.25927	0.736692	1.005	-0.105563	23.313	5.2765	0.00564142	0.00658437
PFN1	1.78966	0.738597	0.810266	0.192977	-0.979397	-0.54562	23.0879	5.64288	0.00565981	0.00658685
SERPINB1	-0.499371	-0.578118	-0.991776	-1.1383	-0.492404	-0.56018	26.5855	5.24317	0.0058015	0.0067324
BGN	-0.237302	0.159636	-0.661551	-0.360248	-0.424249	-0.519884	31.3315	5.16911	0.00617542	0.00714584
SDF4	0.758249	0.731191	-0.042621	-0.120775	-0.80087	-0.851966	23.9416	4.86936	0.00798553	0.00921407
PLOD1	-0.466541	-0.772276	0.135997	-0.567874	0.602538	0.204403	28.8617	4.85484	0.00808707	0.00930473
SRPX2	-0.912657	-1.11869	-0.695534	-0.476487	0.217124	0.642203	22.0207	4.82461	0.00830293	0.00952602
RCN3	0.830673	1.0431	0.491046	0.56429	-0.339627	-0.478814	26.4829	4.76298	0.00876307	0.0100255
GOT2	0.961608	0.614206	0.460786	0.694187	-0.500822	0.0799814	24.1595	4.71789	0.00911759	0.0104018
UBA1	0.400098	-0.815924	-0.0609382	-0.487688	-0.461036	0.328237	23.7341	4.6519	0.0096652	0.0109955
COL12A1.1	0.338173	0.77644	-0.145926	0.26512	-0.484099	-0.51132	23.897	4.6151	0.00998629	0.011329
MMP2	-0.585245	-0.565389	-0.821977	-0.898046	-0.236732	-0.332658	24.878	4.57211	0.0103764	0.0117387
TIMP2	-0.266245	-0.0556917	-0.561444	-0.791144	-0.295199	-0.735453	26.802	4.44539	0.0116275	0.0131174
FRZB	-0.150935	0.149283	-0.518926	-0.407255	-0.367992	-0.556538	28.004	4.42894	0.0118018	0.0132578
REG1	-0.68282	-0.506735	-0.633645	-0.845467	0.0491747	-0.338732	30.8014	4.42747	0.0118175	0.0132578
S100A1	1.04491	-0.347916	0.102074	-0.213416	-0.942833	0.1345	24.1687	4.5463	0.012067	0.0135003
CYR61	0.839323	0.770668	0.0673192	0.0237598	-0.772004	-0.746909	24.2541	4.32105	0.0130185	0.0145248
FSTL1	0.549405	0.851295	0.450735	0.347582	-0.09867	-0.503712	30.3106	4.31748	0.0130611	0.0145322
CHAD	-0.292196	0.103773	-0.54499	-0.496509	-0.252795	-0.600282	28.3639	4.0773	0.0163092	0.0180965
SERPINE2	0.298955	0.901062	0.0366142	0.535124	-0.26234	-0.365938	25.4354	3.80242	0.0211599	0.0234147
B4GALT4	0.375879	-0.150089	-0.351961	-0.648201	-0.72784	-0.498112	22.7442	3.59698	0.0258202	0.0284937
COL1A2	1.87829	0.262024	-0.301756	1.03344	-2.18004	0.771413	26.943	3.77139	0.0264908	0.0291543
TIMP1	0.45363	0.349309	0.416786	-0.178942	-0.0368444	-0.528251	28.1796	3.53671	0.0273931	0.0300656
ZFR2	-0.966826	-0.953747	-1.05756	-1.15995	-0.0907338	-0.206203	25.2713	3.48366	0.0312392	0.0341578
SFPQ	1.12748	-0.056109	-0.567627	0.180607	-1.6951	0.236716	23.0472	3.58428	0.0312902	0.0341578
PCOLCE	0.0442912	0.0591978	-0.581568	-0.447529	-0.625859	-0.506727	28.0393	3.39348	0.0315686	0.034369
COL12A1	0.418236	0.524403	-0.046913	0.166131	-0.465149	-0.358272	31.7424	3.19652	0.0384901	0.0417922
RNASE4	0.250129	0.51478	-0.0483956	-0.0529888	-0.298525	-0.567769	29.9878	3.09574	0.0426593	0.0461952
RPS27A	-0.00162432	-0.260488	-0.569539	-0.262275	-0.567915	-0.00178637	27.0029	3.07893	0.0434014	0.0468736
DPYSL2	-0.854047	-0.698539	-0.799282	-1.15449	0.0547645	-0.455948	30.7071	3.03558	0.0478356	0.051525
IGFBP6	-0.0361379	0.115859	-0.4132	-0.603698	-0.377062	-0.719557	25.5343	2.94712	0.0497331	0.0534268
CLEC3A	0.382808	0.519122	-0.23953	0.255034	-0.622339	-0.264087	26.4579	2.78959	0.0586499	0.0628392
VEZF1	0.704043	1.054	0.000729157	0.146482	-0.703314	-0.907513	28.9598	2.55664	0.0820317	0.0876592
CHST11	-0.618311	-0.702858	-0.242774	-0.257236	0.375538	0.445622	25.9359	2.42619	0.086562	0.0922568
CILP2	-0.206228	-0.12431	-0.62786	-0.339259	-0.421632	-0.214949	29.7305	2.40424	0.0886562	0.0942408
GLG1	0.0165418	0.720357	0.399314	0.0314429	0.382772	-0.688914	24.6342	2.228	0.107574	0.114051
LOXL3	0.142205	0.512447	0.201386	0.384597	0.0591813	-0.127849	27.2997	2.21522	0.109105	0.115373
ANG1	0.285749	0.473627	0.240299	-0.0132488	-0.0454496	-0.486876	26.7765	2.10694	0.123045	0.129774
C9	0.338465	0.475744	0.0290291	0.0502982	-0.309436	-0.425445	24.0503	1.89833	0.155515	0.163594
C1QA	0.516502	0.483264	0.185033	0.348799	-0.331469	-0.134465	27.7326	1.84302	0.165561	0.17371
COMP	0.205239	0.318793	-0.1749	0.0395637	-0.38014	-0.279229	34.1008	1.77526	0.178802	0.187119
VIT	0.154388	0.184754	-0.332108	-0.0709192	-0.486496	-0.255673	28.0382	1.6739	0.200702	0.209496
COL1A1	-0.200287	-0.385493	0.0237558	0.205697	0.224043	0.59119	31.0226	1.63159	0.21065	0.219314
PLCD1	0.815783	0.82386	1.02648	0.39165	0.210697	-0.43221	25.3757	1.65776	0.213175	0.221374
PGLYRP1	-0.360097	-0.231496	-0.293892	-0.508473	0.0662057	-0.276976	25.8361	1.58753	0.221548	0.229481
LECT2	-0.226939	0.105793	-0.377293	-0.293581	-0.150355	-0.399374	27.2945	1.5476	0.231925	0.239616
OGN	0.115419	-0.0239149	-0.132392	-0.320044	-0.247812	-0.296129	29.0646	1.5375	0.234629	0.241793
THBS4	-0.0568566	-0.213481	-0.522851	-0.0285509	-0.465994	0.18493	30.3297	1.44288	0.261549	0.268851
CPXM1	0.0471242	0.169553	-0.0853852	-0.441066	-0.132509	-0.610619	23.182	1.36624	0.285622	0.292853
BRB	-0.0555564	0.31414	0.0125763	-0.0396443	0.0681327	-0.353784	29.7796	1.15916	0.362115	0.370345
LTF	0.359711	0.230598	0.117031	0.0272463	-0.242681	-0.203352	27.1092	1.09262	0.390608	0.398479
TNFRSF12A	0.375275	0.319048	0.224994	0.112197	-0.150281	-0.206852	22.8309	0.986728	0.440241	0.447984
PPIB	0.226895	0.0834923	-0.0432911	-0.138502	-0.270186	-0.221994	30.0876	0.927369	0.470449	0.477524
ANG2	0.0518379	0.246751	0.143675	-0.191321	0.091837	-0.438072	24.1724	0.711502	0.594939	0.602376
EPYC	-0.202192	-0.136982	-0.270044	-0.234092	-0.067852	-0.0971095	32.4748	0.610082	0.660772	0.667363
DCN	-0.0174352	0.0542631	-0.218066	-0.0375646	-0.200631	-0.0918277	29.5154	0.427295	0.786959	0.792832
FBLN1	0.313457	0.153799	0.713753	0.474955	0.400296	0.321157	24.238	0.407037	0.800683	0.804657
ITM2B	0.20414	0.231771	0.214269	0.0859406	0.0101295	-0.14583	25.5424	0.385431	0.816137	0.818157
NEK11	-0.0674224	-0.130464	-0.14944	-0.11174	-0.0820178	0.0187244	28.9222	0.174025	0.948801	0.948801

## Sheet: Bovine C v. N
	logFC	AveExpr	t	P.Value	adj.P.Val	B
ECM1	8.28117	29.1683	31.0022	3.94314e-17	9.05709e-15	29.0843
CHI3L1	6.21213	31.0612	30.783	4.47264e-17	9.05709e-15	28.9717
C1S	4.55717	26.9656	22.2443	1.37616e-14	1.85781e-12	23.6381
SAA3	7.93858	29.6091	22.1822	2.74662e-14	2.78095e-12	22.9767
VCAM1	5.81238	24.4532	20.5961	5.26553e-14	4.26508e-12	22.3394
M.SAA3.2	9.77036	26.8752	21.9821	7.37146e-14	4.97574e-12	22.0323
GDF6	5.26682	23.3777	19.6418	1.19925e-13	6.93852e-12	21.5357
SOD2	5.23087	26.0206	18.8171	2.51681e-13	1.18836e-11	20.8076
CFB	5.63424	27.0756	18.7403	2.70067e-13	1.18836e-11	20.7381
C1R	5.64325	24.7348	18.6503	2.93423e-13	1.18836e-11	20.6564
CD14	4.39339	22.6302	17.4529	9.17466e-13	3.37794e-11	19.5285
SERPING1	3.99297	26.5572	16.5019	2.38727e-12	8.05704e-11	18.5765
MMP1	7.73815	26.0538	16.3587	8.71806e-12	2.71601e-10	17.3442
LTBP1	5.79319	26.7964	15.4806	1.40555e-11	4.06605e-10	16.8419
APOD	3.90275	25.8091	13.6541	5.75572e-11	1.47723e-09	15.3763
VASN	2.53765	26.3732	13.6427	5.83596e-11	1.47723e-09	15.3623
HIST1H1D	3.15131	25.1665	13.4734	7.17562e-11	1.70949e-09	15.1531
COL6A2	2.43629	27.0525	13.3715	8.13388e-11	1.83012e-09	15.0261
CAPG	3.20265	24.6896	12.8561	1.55259e-10	3.14714e-09	14.3705
EDIL3	-2.98718	27.5259	-12.8554	1.55414e-10	3.14714e-09	14.3695
BMP1	3.05101	25.0068	12.681	1.94349e-10	3.74816e-09	14.1425
OAT	3.06032	22.6774	12.5228	2.38553e-10	4.39155e-09	13.9343
ADAMTSL4	2.80166	25.2204	12.4476	2.63141e-10	4.63357e-09	13.8345
INHBA	5.07132	25.3203	12.8645	2.82727e-10	4.77103e-09	13.8122
HSPA8	2.31717	26.2459	12.1815	3.73881e-10	6.05687e-09	13.4773
LMNB2	2.81538	24.2181	12.0793	4.28565e-10	6.67572e-09	13.3383
CHRDL2	-6.06317	24.7091	-12.4556	6.20123e-10	9.30184e-09	13.0377
RPS3	2.46491	22.4454	11.6427	7.75925e-10	1.12232e-08	12.7336
MMP3	5.35202	28.4719	12.1222	9.38515e-10	1.22612e-08	12.6154
LMNA	1.88547	29.2843	11.5482	8.84308e-10	1.22612e-08	12.6003
H2AFZ	2.47671	24.7563	11.5194	9.2045e-10	1.22612e-08	12.5595
S100A2	3.40404	22.4327	11.4454	1.02045e-09	1.29151e-08	12.4543
LTBP2	3.87187	26.7048	11.3022	1.74287e-09	2.13897e-08	11.9402
SDC4	4.4808	23.9967	11.3774	1.90543e-09	2.26971e-08	11.8678
PLEC	2.34246	26.0311	10.9835	1.96611e-09	2.27508e-08	11.7849
HSPE1	2.16079	25.4864	10.8414	2.41593e-09	2.71793e-08	11.5744
SERPINE1	2.88358	25.2899	10.355	4.96614e-09	5.38275e-08	10.8378
ATP5A1	3.09342	23.1553	10.3438	5.05048e-09	5.38275e-08	10.8206
TUBA1D	2.23202	23.9797	10.211	6.17671e-09	6.41427e-08	10.6146
HSP90B1	1.91712	26.9382	10.0626	7.75033e-09	7.84721e-08	10.3824
ORM1	6.06089	25.5983	10.2812	1.10422e-08	1.09076e-07	10.0938
LMNB1	1.96309	24.5153	9.77602	1.2099e-08	1.16669e-07	9.92639
MYL6	1.86779	25.1667	9.75265	1.25514e-08	1.18217e-07	9.8888
MMP9	5.86277	23.9707	10.1211	1.3896e-08	1.26497e-07	9.858
ZNF74	-2.79122	27.1279	-9.68088	1.40552e-08	1.26497e-07	9.77291
ALYREF	2.0187	22.4521	9.62326	1.53983e-08	1.35572e-07	9.67943
HIST1H2AJ	1.74179	26.6662	9.49363	1.89344e-08	1.63158e-07	9.46766
HIST2H2BF	1.52165	28.1303	9.33583	2.44161e-08	2.06011e-07	9.20714
TARS	2.60998	22.2732	9.31695	2.51752e-08	2.0808e-07	9.17577
AEBP1	-1.68491	28.9156	-9.29345	2.61545e-08	2.11852e-07	9.13666
TNC	1.88376	30.3015	9.25382	2.78972e-08	2.19014e-07	9.07056
HNRNPD	1.58665	24.131	9.24894	2.81203e-08	2.19014e-07	9.0624
LGALS3	2.12768	26.1488	9.22365	2.93054e-08	2.23937e-07	9.02009
DSTN	2.08482	21.6653	9.20316	3.03035e-08	2.27277e-07	8.98576
TNFRSF6B	2.42127	24.775	9.17613	3.16749e-08	2.33243e-07	8.9404
FLNC	2.15306	20.9201	9.08694	3.66798e-08	2.65273e-07	8.79004
YIPF3	-1.82651	23.4733	-9.01308	4.14476e-08	2.94496e-07	8.66478
EEF1D	2.57906	23.71	8.97959	4.38182e-08	3.05972e-07	8.60776
VIM	1.55459	30.1085	8.82924	5.63431e-08	3.86762e-07	8.35002
SUSD5	-1.82475	25.7803	-8.79656	5.95297e-08	4.01825e-07	8.29362
C4A	1.58997	23.2792	8.73014	6.65991e-08	4.42174e-07	8.17856
SULF2	-2.35649	22.9998	-8.67802	7.27571e-08	4.75268e-07	8.08789
CNMD	-2.88544	25.6867	-8.70929	8.11927e-08	5.21953e-07	7.99567
MAP4	2.39392	23.1578	8.59873	8.3289e-08	5.27063e-07	7.94927
LCN2	2.49193	24.5715	8.57769	8.63419e-08	5.37977e-07	7.91236
COL6A1	1.45989	32.1485	8.51501	9.61501e-08	5.90012e-07	7.80203
GSTP1	1.73568	25.2593	8.45829	1.06028e-07	6.33986e-07	7.70175
HNRNPA1	1.69054	25.8148	8.45601	1.06447e-07	6.33986e-07	7.69771
CLSTN1	-1.67776	26.5025	-8.41096	1.15079e-07	6.75465e-07	7.61775
PGK1	1.76204	29.0707	8.38924	1.19499e-07	6.91387e-07	7.57911
TPT1	2.03323	24.7053	8.37617	1.22242e-07	6.97296e-07	7.55583
HNRNPA2B1	1.95048	26.1178	8.36217	1.25256e-07	7.04568e-07	7.53085
B2M	1.97664	27.1239	8.33972	1.30248e-07	7.22612e-07	7.49078
CALR	1.56931	28.5548	8.31073	1.37007e-07	7.49837e-07	7.4389
LASP1	1.93878	25.035	8.19041	1.69202e-07	9.13688e-07	7.22247
FBN2	3.71805	22.611	8.44953	1.81467e-07	9.54467e-07	7.21804
PDIA6	1.35915	26.9834	8.16093	1.78234e-07	9.49797e-07	7.16914
FLNB	1.79983	25.3664	8.0971	1.9955e-07	1.03613e-06	7.0533
RPS21	1.55315	24.7424	8.07456	2.07697e-07	1.06478e-06	7.01227
HNRNPA3	1.88744	24.258	8.06131	2.12647e-07	1.07161e-06	6.98812
YWHAB	1.6018	25.9476	8.05488	2.15096e-07	1.07161e-06	6.97638
RUSC1	1.48769	24.5759	8.05001	2.16968e-07	1.07161e-06	6.96749
ACTA2	1.44828	25.5352	8.00975	2.33112e-07	1.13748e-06	6.89389
COL9A3	-1.94003	30.7487	-7.972	2.49392e-07	1.20242e-06	6.82468
RPL10A	1.8769	24.1975	7.87395	2.97434e-07	1.41718e-06	6.64404
HAPLN3	2.39971	24.5126	7.85613	3.07155e-07	1.44649e-06	6.61106
ANXA2	1.24582	28.632	7.84103	3.15651e-07	1.46069e-06	6.58309
FABP5	1.65121	25.6687	7.83337	3.2005e-07	1.46069e-06	6.5689
PKM2	1.66593	29.0378	7.83175	3.20991e-07	1.46069e-06	6.56589
LGALS1	2.21547	23.972	7.76065	3.6517e-07	1.64326e-06	6.43368
S100A4	1.65843	25.2517	7.74846	3.73352e-07	1.66162e-06	6.41096
ANXA8	1.82063	27.9874	7.70318	4.05482e-07	1.76815e-06	6.32632
PRDX2	1.70337	24.5068	7.70245	4.06019e-07	1.76815e-06	6.32497
GAPDH	1.73468	27.0087	7.6744	4.27382e-07	1.84138e-06	6.2724
RAN	2.21412	23.3076	7.61894	4.73123e-07	2.017e-06	6.16816
COL9A1	-1.66056	30.7439	-7.60229	4.87826e-07	2.05802e-06	6.13679
SPON1	-1.95885	26.9888	-7.59357	4.95715e-07	2.06589e-06	6.12035
COPE	1.5053	22.38	7.58901	4.99895e-07	2.06589e-06	6.11174
HIST2H3PS2	1.39667	30.43	7.56866	5.18991e-07	2.12315e-06	6.07331
PYGL	1.97908	23.7618	7.49391	5.95914e-07	2.41345e-06	5.93164
PTGDS	2.83488	25.2156	7.59192	6.56942e-07	2.62453e-06	5.87112
PGM1	1.68118	26.1522	7.43811	6.60992e-07	2.62453e-06	5.82541
RRBP1	1.42217	27.4459	7.37276	7.46705e-07	2.93063e-06	5.70045
PNP	1.91238	24.517	7.36859	7.52557e-07	2.93063e-06	5.69245
ARCN1	1.84229	22.6383	7.3053	8.47379e-07	3.22597e-06	5.57084
ARHGDIA	1.88283	24.7714	7.30363	8.50039e-07	3.22597e-06	5.56763
TPM3	1.78039	23.8762	7.29885	8.57709e-07	3.22597e-06	5.55843
HMGB1	1.9999	26.5973	7.29727	8.60259e-07	3.22597e-06	5.55539
ACTN4	1.69528	27.2304	7.27426	8.98345e-07	3.33789e-06	5.511
PDIA4	1.3526	28.2402	7.26062	9.21721e-07	3.39361e-06	5.48468
HP	3.61942	25.5634	7.43194	1.02401e-06	3.70288e-06	5.43852
CFL1	1.76884	25.089	7.23266	9.71677e-07	3.54531e-06	5.4306
RPLP2	1.55651	25.659	7.14591	1.14528e-06	4.10476e-06	5.26219
ACTR3	1.72111	23.2632	7.1026	1.24371e-06	4.38056e-06	5.17773
SH3BGRL3	1.48947	27.2561	7.10254	1.24386e-06	4.38056e-06	5.17761
IGFBP4	-2.4686	22.9153	-7.17586	1.28566e-06	4.47635e-06	5.1694
YWHAE	1.4846	28.0677	7.08216	1.29317e-06	4.47635e-06	5.13779
IGFBP5	2.09476	27.8908	7.06789	1.32893e-06	4.56116e-06	5.10985
DBI	1.47714	25.8095	7.03661	1.41091e-06	4.80182e-06	5.04854
EEF2	1.561	28.2166	7.03179	1.42399e-06	4.80598e-06	5.03908
HSP90AB1	2.93418	23.6351	7.15893	1.62936e-06	5.36497e-06	4.95755
RPL12	2.08983	24.6195	6.98283	1.5643e-06	5.23589e-06	4.94284
YBX1	1.46852	24.3622	6.97666	1.58299e-06	5.25502e-06	4.93068
WDR1	1.34802	25.2762	6.95539	1.64915e-06	5.38634e-06	4.88876
TXNDC5.1	1.38841	24.0284	6.8489	2.02631e-06	6.56523e-06	4.67789
TKT	1.50187	27.0099	6.84127	2.05654e-06	6.61031e-06	4.66273
HSP90AA1	1.71409	26.5775	6.83621	2.07687e-06	6.62308e-06	4.65266
CCDC80	2.48817	23.9373	6.90371	2.14102e-06	6.72179e-06	4.64636
COL2A1	-1.5641	36.2253	-6.8298	2.10289e-06	6.65368e-06	4.63991
FSCN1	1.87474	23.813	6.804	2.21114e-06	6.88856e-06	4.58853
RBMX	1.51569	24.9084	6.77767	2.32757e-06	7.17207e-06	4.53601
MSN	1.44858	28.614	6.77377	2.34536e-06	7.17207e-06	4.52822
LDHB	1.39427	27.1259	6.77161	2.35527e-06	7.17207e-06	4.5239
PGD	2.69422	23.2671	6.86322	2.53386e-06	7.60158e-06	4.48808
LDHA	1.50012	28.2343	6.75108	2.4516e-06	7.40969e-06	4.48288
ALDOA	1.34129	28.5589	6.72953	2.55715e-06	7.61504e-06	4.43974
COPB2	2.51334	21.4868	6.81728	2.71673e-06	7.97301e-06	4.41395
EEF1A1	1.82757	26.7325	6.7061	2.67725e-06	7.91451e-06	4.39277
CNPY2	2.18712	23.9332	6.70983	2.89247e-06	8.34303e-06	4.32701
SMOC1	-1.22071	28.1728	-6.67055	2.87077e-06	8.34303e-06	4.32136
CTSB	1.71947	25.9779	6.66459	2.90461e-06	8.34303e-06	4.30937
PTMA	1.67681	23.1654	6.64077	3.04398e-06	8.62495e-06	4.26142
NUCKS1	1.40093	24.7335	6.64054	3.04535e-06	8.62495e-06	4.26096
PRKCSH	1.29358	26.3451	6.62198	3.15881e-06	8.88416e-06	4.22354
HSPA5	1.17897	29.3805	6.61524	3.20109e-06	8.94098e-06	4.20993
PCMT1	1.63753	22.9279	6.59956	3.30168e-06	9.12799e-06	4.17828
ACTB	1.25355	27.8407	6.59781	3.31312e-06	9.12799e-06	4.17475
PGM3	1.29614	24.7464	6.58443	3.40189e-06	9.30922e-06	4.1477
PLAUR	1.63328	24.1765	6.56928	3.5054e-06	9.52809e-06	4.11704
CLU	1.20343	29.6515	6.53909	3.72141e-06	1.00478e-05	4.05588
YWHAZ	1.27724	27.9072	6.51335	3.91647e-06	1.04537e-05	4.00364
MATN3	1.51181	31.1324	6.51193	3.92755e-06	1.04537e-05	4.00075
RPS12	1.64699	22.9169	6.50917	3.94916e-06	1.04537e-05	3.99513
CAPN2	2.13016	22.3946	6.5045	4.31778e-06	1.13552e-05	3.91687
GSTM2	1.28966	24.2398	6.42846	4.63817e-06	1.21191e-05	3.8307
ST13	1.6686	24.6797	6.42337	4.68564e-06	1.2138e-05	3.8203
CALU	1.13567	28.0403	6.42127	4.70533e-06	1.2138e-05	3.81601
CKAP4	1.32823	29.3222	6.32163	5.74609e-06	1.47289e-05	3.61177
EFEMP1	1.78589	24.3968	6.2891	6.13529e-06	1.56276e-05	3.54481
CLIC4	1.20713	26.6694	6.25902	6.51939e-06	1.65022e-05	3.48277
RCN1	1.13468	26.9027	6.22141	7.03471e-06	1.7696e-05	3.40505
PDIA3	1.15739	29.5176	6.19869	7.36634e-06	1.84159e-05	3.358
GANAB	1.28435	25.8461	6.17539	7.72309e-06	1.91893e-05	3.30971
PPIA	2.23241	24.5937	6.22099	8.04453e-06	1.96267e-05	3.29066
PRDX5	1.44671	22.8993	6.16424	7.90009e-06	1.95094e-05	3.28657
TXNDC5	1.49483	24.323	6.1555	8.04177e-06	1.96267e-05	3.26842
OLFML3	3.09591	23.1256	6.27183	8.71302e-06	2.08803e-05	3.23991
EIF4B	1.40492	23.0108	6.13553	8.37533e-06	2.03114e-05	3.22692
HIST1H2AC	1.71634	25.1064	6.13241	8.4288e-06	2.03194e-05	3.22042
SOD1	1.42514	27.8677	6.10261	8.95681e-06	2.13383e-05	3.15839
RPS28	1.26233	24.9369	6.09539	9.08988e-06	2.14607e-05	3.14334
COL9A2	-1.18409	27.8895	-6.09289	9.1363e-06	2.14607e-05	3.13813
YWHAQ	1.37228	26.0619	6.09124	9.16717e-06	2.14607e-05	3.13469
MDH1	1.30197	25.9095	6.03259	1.03362e-05	2.40583e-05	3.01219
PGAM1	1.37099	28.4898	5.99413	1.11854e-05	2.58862e-05	2.93162
SET	1.27993	25.0512	5.97934	1.15306e-05	2.65335e-05	2.90061
CGREF1	-1.68053	23.2971	-5.9626	1.1935e-05	2.73089e-05	2.86545
SPARC	-1.21308	34.3188	-5.95426	1.21416e-05	2.76257e-05	2.84794
COL6A3	1.03373	31.0713	5.89441	1.37382e-05	3.10836e-05	2.72194
RPS18	1.21997	23.7472	5.88692	1.39526e-05	3.11891e-05	2.70615
GPI	1.26792	26.9264	5.88676	1.39572e-05	3.11891e-05	2.70581
TALDO1	1.21036	25.8853	5.88474	1.40158e-05	3.11891e-05	2.70154
MMP14	1.33777	23.0431	5.84142	1.5332e-05	3.39314e-05	2.61003
SUMO2	1.0411	24.9851	5.79399	1.69198e-05	3.7242e-05	2.50959
SPP1	1.79247	28.4915	5.76561	1.79497e-05	3.92953e-05	2.44938
EFNA1	1.31565	22.7269	5.75731	1.82632e-05	3.97666e-05	2.43174
PARK7	1.12752	27.0417	5.75336	1.84141e-05	3.98807e-05	2.42335
MIA	-1.47488	26.4851	-5.73359	1.91896e-05	4.13392e-05	2.38133
ENO1	1.19889	31.1847	5.73026	1.93237e-05	4.14078e-05	2.37423
PCBP1	1.3932	22.3343	5.72446	1.9559e-05	4.16915e-05	2.3619
CLTA	1.23073	24.6253	5.71608	1.99048e-05	4.22066e-05	2.34405
XYLT1	-1.14135	27.6842	-5.70105	2.05404e-05	4.33274e-05	2.31203
COL6A2_2	0.98269	24.8404	5.69685	2.07214e-05	4.34828e-05	2.3031
ALDOC	1.1968	25.5838	5.6421	2.3241e-05	4.85186e-05	2.18625
FKBP10	1.49523	24.7925	5.60507	2.51221e-05	5.21767e-05	2.10702
AKR1A1	1.3309	25.3372	5.55508	2.79121e-05	5.76754e-05	1.99985
SCIN	1.43625	23.6363	5.51537	3.03542e-05	6.24034e-05	1.91452
EZR	1.05325	27.676	5.45063	3.48157e-05	7.12139e-05	1.77507
TPI1	1.15453	29.5533	5.4315	3.62589e-05	7.37633e-05	1.73378
CTHRC1	-1.39253	26.4094	-5.42933	3.64263e-05	7.37633e-05	1.72909
GREM1	-1.74567	26.4383	-5.42881	3.84456e-05	7.70815e-05	1.68446
ME1	1.34783	24.2763	5.40662	3.82283e-05	7.70271e-05	1.68002
C3	1.93448	24.9112	5.42948	4.03129e-05	8.0033e-05	1.6457
PROS1	-1.29515	25.8758	-5.38838	3.9741e-05	7.92863e-05	1.64058
THBS2	2.55121	24.469	5.46361	4.30993e-05	8.4734e-05	1.60456
ACAN	0.978632	35.3134	5.36654	4.16336e-05	8.22517e-05	1.59331
RPSA	1.39261	23.8257	5.31979	4.60021e-05	9.00041e-05	1.49195
GDI1	1.0487	23.7959	5.27525	5.06006e-05	9.85251e-05	1.39521
RPS19	1.03367	23.465	5.23663	5.49687e-05	0.000106518	1.31117
HIST1H4D	1.00141	31.0523	5.22882	5.58982e-05	0.000107804	1.29415
NME2	1.49589	26.2915	5.14	6.76678e-05	0.000129884	1.10033
ELN	-2.29462	23.8342	-5.1878	7.57902e-05	0.000144788	1.02925
MFGE8	-1.30499	26.2019	-5.05147	8.1932e-05	0.000155786	0.906477
DDX39B	1.31634	23.352	5.03102	8.56427e-05	0.000161095	0.86161
ANP32A	1.48759	24.4921	5.0303	8.57776e-05	0.000161095	0.860016
PTMS	1.17136	25.5386	5.02955	8.59173e-05	0.000161095	0.858368
MFAP2	-0.988035	26.6508	-4.99787	9.2028e-05	0.000171757	0.788793
UGP2	1.12906	28.547	4.9834	9.49635e-05	0.000176423	0.757006
YWHAH	2.32098	23.0577	5.0536	0.000100061	0.000183392	0.746621
HSPA1B	1.25668	25.7375	4.96577	9.86734e-05	0.000182478	0.718216
PRDX4	0.952368	26.3757	4.95928	0.000100073	0.000183392	0.703959
ATP10A	-0.972888	24.563	-4.93139	0.000106334	0.000193987	0.642559
CSPG4	0.782483	29.6194	4.9137	0.000110511	0.000200703	0.603581
BLVRB	1.84401	22.7834	4.95419	0.000114444	0.000206061	0.594283
FN1	1.27594	33.1553	4.89751	0.000114478	0.000206061	0.567906
MGP	-1.13918	29.3322	-4.89205	0.000115848	0.000207603	0.555879
LOX	-1.09914	25.2598	-4.84794	0.000127556	0.000227577	0.458544
AHNAK	1.43923	26.2086	4.79572	0.000142981	0.000253531	0.343191
MATN2	1.18861	25.6677	4.79453	0.000143354	0.000253531	0.34056
YWHAG	1.06472	24.523	4.76125	0.000154196	0.000271096	0.266934
TMA7	0.869885	23.7313	4.75998	0.000154625	0.000271096	0.26413
MGC134473	0.983925	27.3888	4.69528	0.000178213	0.000311105	0.120837
GPC1	-1.2932	23.5209	-4.63141	0.000205094	0.000356493	-0.0208279
SCG5	-2.52828	23.8648	-4.68166	0.000218263	0.000376155	-0.0446966
P4HB	0.871222	30.4934	4.61613	0.000212114	0.00036712	-0.054747
LUM	1.36062	28.2484	4.59852	0.000220505	0.000378409	-0.0938418
SCRG1	-0.981213	29.718	-4.54061	0.000250558	0.00042817	-0.222519
COL16A1	-0.982401	28.8464	-4.50702	0.000269862	0.000459218	-0.297212
LAMC1	2.12022	23.4024	4.56196	0.000281315	0.000474719	-0.301401
NCL	1.26366	25.2134	4.49531	0.000276944	0.000469298	-0.323276
PFN1	1.78966	23.1633	4.52841	0.000286708	0.000481812	-0.333064
ERP29	1.08249	24.4443	4.44562	0.00030913	0.000517346	-0.433841
SRSF2	0.897228	24.8663	4.44016	0.000312891	0.000521485	-0.445996
CALM1	1.35483	24.8422	4.42075	0.000326639	0.000542168	-0.489212
CD9	1.11349	24.25	4.39274	0.000347561	0.000574539	-0.551581
PRDX1	0.853176	26.8647	4.36109	0.000372847	0.000613833	-0.622099
HDGF	1.47335	25.1794	4.3729	0.000386796	0.000631663	-0.6438
MATN4	0.835361	26.9695	4.34997	0.000382159	0.000626618	-0.646863
FBN1	1.50305	23.9641	4.35371	0.000403359	0.000656066	-0.685959
C1QC	1.00901	28.4296	4.23937	0.000488646	0.000791607	-0.893336
AK1	1.05227	23.9003	4.19591	0.000538279	0.000868538	-0.990206
ALDH9A1	1.91952	22.0881	4.23814	0.000562057	0.000902157	-0.999208
EIF5A	1.51137	23.859	4.20099	0.00056357	0.000902157	-1.02176
GRN	0.862023	23.2973	4.09859	0.000668645	0.00106615	-1.20709
EGFR	-1.45635	22.0173	-4.10813	0.000691045	0.00109754	-1.22604
PLOD2	1.03039	25.8763	4.07929	0.000698054	0.00110434	-1.25009
EMILIN1	0.664087	28.5978	4.01709	0.000801977	0.00126382	-1.38861
DAG1	0.88124	25.7752	3.99068	0.000850679	0.00133537	-1.44739
TXN	1.14018	25.8772	3.97807	0.000874963	0.00136819	-1.47545
TNFRSF11B	1.16979	23.7623	3.95767	0.000915738	0.00142644	-1.52083
PRDX6	1.11869	23.2727	3.89571	0.0010516	0.0016318	-1.65854
IDH1	1.25718	26.0704	3.88468	0.00110459	0.00170748	-1.70072
SERPINH1	0.832137	26.7943	3.86204	0.00113374	0.00174587	-1.73333
PEBP1	0.998873	27.3062	3.76814	0.00139824	0.00214503	-1.94153
COL11A1	-0.782481	32.2389	-3.76479	0.00140872	0.00215295	-1.94893
PLOD3	0.802812	22.9067	3.7526	0.00144762	0.00220408	-1.97594
SRSF1	0.961904	24.3797	3.64504	0.00184031	0.00279148	-2.21353
GALNT2	-0.931485	24.1626	-3.6193	0.00194902	0.00294535	-2.27025
GOT2	0.961608	24.0653	3.60824	0.0019977	0.00300769	-2.29461
APOE	-0.70866	26.3634	-3.58079	0.00212373	0.0031856	-2.355
HNRNPK	1.68135	24.3407	3.55232	0.00247245	0.00369498	-2.47798
RCN3	0.830673	26.4209	3.45749	0.00279427	0.00416059	-2.62524
SMOC2	-0.67755	27.1023	-3.4398	0.00290626	0.00431149	-2.66385
VEGFA	-0.954202	24.6855	-3.40262	0.00315635	0.00466541	-2.7449
SRPX2	-0.912657	22.2576	-3.36958	0.00339629	0.0050018	-2.81675
NPC2	1.7595	25.3396	3.37491	0.00362715	0.00530324	-2.85624
C1QB	0.858878	27.02	3.34272	0.00360459	0.00528934	-2.87506
NT5E	1.25261	23.0034	3.28582	0.00429141	0.00625188	-3.02953
DDAH1	1.03068	24.2141	3.25395	0.00441853	0.00641399	-3.07164
ADM	-0.721115	28.9353	-3.18751	0.00507806	0.00734506	-3.2097
SEMA3C	0.814387	25.6705	3.17409	0.00523017	0.00753814	-3.23843
IGFBP7	-0.876086	25.1749	-3.16836	0.00529649	0.00760666	-3.25069
REG1	-0.68282	30.7843	-3.15812	0.00541713	0.00775244	-3.27259
RBP4	0.67409	26.3437	3.1412	0.00562227	0.00801768	-3.30872
CYTL1	-0.61974	27.8018	-3.10009	0.00615271	0.00874332	-3.39625
CFI	0.987468	23.5041	3.06082	0.00679364	0.00962037	-3.48757
GDI2	0.675035	25.1645	3.04944	0.00687375	0.00969989	-3.50363
MIF	0.647413	25.0652	3.02042	0.00732337	0.0102985	-3.56492
PDGFRL	-0.582231	24.908	-3.00761	0.00753073	0.0105534	-3.5919
CYR61	0.839323	24.3843	2.99917	0.00767039	0.0107121	-3.60964
S100A1	1.04491	24.221	2.9876	0.0080549	0.0112104	-3.64809
LOXL2	-0.575403	27.0564	-2.96519	0.00825901	0.0114551	-3.68098
UBE2N	1.07072	24.5242	2.96713	0.00841788	0.0115961	-3.69068
HTRA1	-0.71829	26.3455	-2.95665	0.00841368	0.0115961	-3.69887
FUBP1	0.885923	23.0952	2.9421	0.00868348	0.0119214	-3.72928
COL15A1	0.611025	27.2491	2.83103	0.0110388	0.0151038	-3.95976
CD109	-0.581366	27.0041	-2.82562	0.011168	0.0152291	-3.97089
ABI3BP	-0.871005	23.0869	-2.82154	0.0112665	0.0153119	-3.9793
ANGPTL1	0.577048	29.143	2.78674	0.0121404	0.0164444	-4.05073
ZFR2	-0.966826	25.2305	-2.78328	0.0124717	0.0168368	-4.06861
CLEC11A	-1.10289	23.7451	-2.78441	0.0125845	0.0169326	-4.07262
MFI2	0.520406	27.0563	2.76437	0.0127361	0.0170798	-4.09645
FSTL1	0.549405	30.3145	2.75091	0.0131079	0.0175205	-4.1239
IGF2	-0.843128	24.0661	-2.70195	0.0145502	0.0193843	-4.22327
CHADL	0.441406	29.0576	2.66672	0.0156804	0.0208215	-4.2943
ERP44	0.496204	24.2619	2.62418	0.0171569	0.0227076	-4.37953
DPYSL2	-0.854047	30.7683	-2.61108	0.0177961	0.023477	-4.41024
COL1A2	1.87829	26.8588	2.60885	0.0184154	0.0241771	-4.42976
SFPQ	1.12748	22.9883	2.60804	0.0184462	0.0241771	-4.43134
CTGF	1.2546	27.2663	2.59001	0.0191454	0.0250125	-4.46662
NUCB1	-0.475605	29.4777	-2.52188	0.0212656	0.0276931	-4.58192
SDF4	0.758249	23.8208	2.50972	0.0218117	0.0283133	-4.60573
CHST11	-0.618311	26.1104	-2.49933	0.0222886	0.0288399	-4.62602
PLXDC2	-0.513965	24.2508	-2.49753	0.0223726	0.0288564	-4.62954
GAS6	-0.609583	27.0613	-2.49468	0.0225052	0.0289353	-4.63508
MMP2	-0.585245	24.8738	-2.47508	0.0234406	0.0300426	-4.67323
SCUBE3	0.63048	23.0915	2.46351	0.0240099	0.0306752	-4.69569
CTSL2	-0.427639	21.9574	-2.45924	0.0242233	0.0308504	-4.70396
C1QA	0.516502	27.673	2.39163	0.0278466	0.0353538	-4.83396
COL12A1	0.418236	31.5873	2.34231	0.0308026	0.0389845	-4.92759
NID2	0.402658	30.2849	2.32502	0.031906	0.0402552	-4.96017
TIMP1	0.45363	28.1426	2.2862	0.0345192	0.043417	-5.03285
AHSG	-1.2673	23.7825	-2.29027	0.0351591	0.0439489	-5.03638
COL5A1	-0.611919	27.6039	-2.28316	0.0347318	0.0435492	-5.03851
COL14A1	0.413932	30.947	2.26168	0.0362705	0.0451987	-5.07842
HAPLN1	0.490009	31.4368	2.24575	0.037452	0.0465278	-5.10788
FKBP9	0.587504	23.8768	2.18236	0.0425117	0.0526522	-5.22389
Unknown	-0.526637	25.4665	-2.10199	0.0498265	0.0615236	-5.36819
EFEMP2	-0.320409	27.3413	-2.0117	0.0593955	0.0731161	-5.52636
TGFB2	0.550177	22.8636	2.00505	0.0601617	0.0737568	-5.53784
HSPG2	0.349686	31.8833	2.00402	0.0602802	0.0737568	-5.5396
PLOD1	-0.466541	29.1464	-1.97642	0.0635632	0.0775394	-5.58697
LTF	0.359711	27.0822	1.94948	0.0669196	0.0813887	-5.63279
PLCD1	0.815783	25.3595	1.92482	0.0712745	0.0864257	-5.67881
SCUBE2	0.59427	25.0194	1.89256	0.074564	0.0901445	-5.72833
COL11A2	-0.33286	31.099	-1.82696	0.0842584	0.101348	-5.83587
TNFRSF12A	0.375275	22.8949	1.82649	0.0843316	0.101348	-5.83663
VEZF1	0.704043	29.0335	1.80635	0.0883285	0.105837	-5.87112
SERPINB1	-0.499371	26.5754	-1.76872	0.0938054	0.112068	-5.92925
PGLYRP1	-0.360097	25.831	-1.75451	0.0962719	0.114677	-5.9517
C9	0.338465	23.861	1.62453	0.121563	0.144378	-6.15104
SOD3	-0.392071	26.8716	-1.60385	0.126068	0.149291	-6.18172
MAN1A1	0.433472	22.726	1.59892	0.127164	0.15015	-6.189
COL12A1.1	0.338173	23.7056	1.5716	0.133375	0.157026	-6.22897
CHAD	-0.292196	28.2883	-1.49783	0.151428	0.177764	-6.33426
ANG1	0.285749	26.7455	1.48294	0.155309	0.181792	-6.35505
CLEC3A	0.382808	26.4814	1.47685	0.156919	0.183147	-6.3635
RNASE4	0.250129	29.8862	1.37782	0.185072	0.215386	-6.49705
BGN	-0.237302	31.2949	-1.32062	0.203098	0.235687	-6.57077
ANXA1	0.266899	24.7252	1.30434	0.208475	0.241236	-6.59128
NUCB2	0.266893	24.8168	1.29518	0.211548	0.244094	-6.60273
PPIB	0.226895	30.1136	1.24443	0.22923	0.263745	-6.66495
TIMP2	-0.266245	26.7211	-1.24115	0.230411	0.264352	-6.66889
B4GALT4	0.375879	22.6895	1.23931	0.231075	0.264366	-6.67111
QSOX1	0.242304	27.3211	1.21257	0.240899	0.274828	-6.70293
EPYC	-0.202192	32.4528	-1.18086	0.252959	0.287776	-6.73991
SERPINE2	0.298955	25.3621	1.16832	0.257852	0.292521	-6.7543
UBA1	0.400098	23.7368	1.15117	0.2651	0.299903	-6.7734
COMP	0.205239	34.143	1.11343	0.280107	0.315998	-6.81572
LECT2	-0.226939	27.1958	-1.02359	0.319527	0.358663	-6.91066
CILP2	-0.206228	29.7226	-1.02322	0.319697	0.358663	-6.91103
ITM2B	0.20414	25.444	0.944326	0.35745	0.399909	-6.9885
IGFBP3	0.453414	22.8253	0.933315	0.363817	0.405911	-6.99793
FRZB	-0.150935	27.918	-0.911393	0.374078	0.416213	-7.01917
ZXDC	0.279169	27.2464	0.878473	0.391293	0.434175	-7.04875
TWSG1	0.254276	23.2769	0.871513	0.394897	0.436977	-7.05498
GOLIM4	0.185993	22.2673	0.863623	0.399105	0.440429	-7.06189
COL1A1	-0.200287	31.2487	-0.838036	0.41295	0.454332	-7.08391
GSN	0.188127	31.0532	0.836216	0.413947	0.454332	-7.08545
SCYL1	0.200408	27.1382	0.784599	0.442846	0.484737	-7.1279
LOXL3	0.142205	27.3907	0.75473	0.460128	0.502296	-7.15131
NAGA	0.172426	22.9102	0.751028	0.462297	0.503308	-7.15415
LTBP4	0.137506	24.6893	0.740692	0.468389	0.507594	-7.16202
VIT	0.154388	28.0234	0.740098	0.468741	0.507594	-7.16246
TMSB4X	0.239714	27.0722	0.726486	0.477027	0.515189	-7.17245
PXYLP1	-0.194279	25.0463	-0.722317	0.479337	0.516307	-7.17574
OGN	0.115419	29.0497	0.692863	0.497198	0.534125	-7.19707
ENPP2	-0.260864	23.7147	-0.675403	0.508367	0.544679	-7.20887
APP	-0.186291	24.4747	-0.64211	0.528858	0.565139	-7.23184
FBLN1	0.313457	24.0636	0.530401	0.602743	0.642397	-7.29896
VCAN	0.186994	25.3564	0.520607	0.609144	0.647515	-7.30456
FMOD	-0.0897732	31.6745	-0.514596	0.613068	0.64998	-7.30798
STC2	-0.17806	23.957	-0.505637	0.6194	0.654979	-7.31254
CLEC3B	0.122605	25.53	0.479059	0.637638	0.672509	-7.3263
LAMA4	0.120504	24.9669	0.469854	0.644075	0.677534	-7.33083
MATN1	0.0831179	30.4581	0.456443	0.653506	0.684561	-7.33729
COL3A1	0.136719	30.919	0.45555	0.654136	0.684561	-7.33771
NEK11	-0.0674224	28.9119	-0.368004	0.717142	0.748564	-7.37527
BRB	-0.0555564	29.7572	-0.306584	0.762662	0.794031	-7.39692
FBLN7	-0.0508275	29.8603	-0.267117	0.792402	0.822879	-7.40878
PTX3	0.0897079	26.0976	0.259791	0.798047	0.826621	-7.41075
PAM	-0.055764	24.2901	-0.250066	0.805355	0.832063	-7.4134
NPTX2	-0.0972172	24.7702	-0.243764	0.810287	0.835029	-7.41495
THBS4	-0.0568566	30.2919	-0.237595	0.814867	0.837617	-7.41658
PRG4	-0.0618513	29.7126	-0.232333	0.818889	0.83962	-7.41788
P4HA2	-0.0617615	23.3963	-0.218264	0.829668	0.848524	-7.42121
PCOLCE	0.0442912	28.0005	0.196089	0.846727	0.863789	-7.42603
ANG2	0.0518379	24.2301	0.19061	0.850955	0.865921	-7.42714
CPXM1	0.0471242	23.2299	0.177656	0.860968	0.873915	-7.42964
IGFBP6	-0.0361379	25.4982	-0.147685	0.884225	0.895278	-7.43476
DCN	-0.0174352	29.4333	-0.0846752	0.93345	0.942614	-7.44246
THBS1	-0.0162647	28.8672	-0.0818927	0.935632	0.942614	-7.4427
GLG1	0.0165418	24.6374	0.0566151	0.955473	0.960214	-7.44454
RARRES2	0.00276246	26.8538	0.0135331	0.989351	0.9918	-7.44613
RPS27A	-0.00162432	27.0439	-0.00946318	0.992553	0.992553	-7.44618

## Sheet: Bovine IC v. N
	logFC	AveExpr	t	P.Value	adj.P.Val	B
ECM1	8.10631	29.1683	30.3475	5.76037e-17	2.33295e-14	28.7449
CHI3L1	5.8099	31.0612	28.7899	1.46655e-16	2.96976e-14	27.8995
SAA3	7.82371	29.6091	21.8613	3.51762e-14	4.19128e-12	22.7385
C1S	4.27829	26.9656	20.8831	4.13954e-14	4.19128e-12	22.5734
M.SAA3.2	9.3775	26.8752	21.0982	1.44014e-13	1.16651e-11	21.386
CFB	5.64998	27.0756	18.7927	2.57382e-13	1.6973e-11	20.7855
VCAM1	5.26333	24.4532	18.6506	2.9336e-13	1.6973e-11	20.6566
GDF6	4.90199	23.3777	18.2812	4.13992e-13	2.09583e-11	20.3167
C1R	5.37479	24.7348	17.7631	6.78366e-13	3.05265e-11	19.828
CD14	4.19037	22.6302	16.6464	2.05805e-12	8.33511e-11	18.7245
SOD2	4.59834	26.0206	16.5417	2.29146e-12	8.43672e-11	18.6173
COL6A2	2.96606	27.0525	16.2792	3.00773e-12	1.01511e-10	18.3457
HIST1H1D	3.70313	25.1665	15.8327	4.81979e-12	1.50155e-10	17.8739
APOD	4.49879	25.8091	15.7394	5.32646e-12	1.54087e-10	17.7738
INHBA	6.42088	25.3203	16.288	6.47259e-12	1.7476e-10	17.6217
VASN	2.87557	26.3732	15.4594	7.21339e-12	1.79622e-10	17.4697
LMNB2	3.59378	24.2181	15.419	7.5397e-12	1.79622e-10	17.4252
SERPING1	3.61204	26.5572	14.9276	1.30039e-11	2.92588e-10	16.8775
MMP1	7.43057	26.0538	15.7085	1.66112e-11	3.47743e-10	16.6988
BMP1	3.53251	25.0068	14.6822	1.71725e-11	3.47743e-10	16.5975
LMNB1	2.92064	24.5153	14.5446	2.01062e-11	3.87762e-10	16.4386
CHRDL2	-7.44017	24.7091	-15.2844	2.56168e-11	4.71582e-10	16.2638
RPS3	2.91612	22.4454	13.7739	4.98011e-11	8.64656e-10	15.5228
CAPG	3.42539	24.6896	13.7503	5.12389e-11	8.64656e-10	15.494
H2AFZ	2.94674	24.7563	13.7055	5.40847e-11	8.76172e-10	15.4393
LMNA	2.18792	29.2843	13.4006	7.84735e-11	1.22238e-09	15.0625
LTBP1	5.08203	26.7964	13.5802	1.15219e-10	1.72828e-09	14.7197
HIST1H2AJ	2.38875	26.6662	13.0199	1.26141e-10	1.82454e-09	14.5813
SERPINE1	3.5426	25.2899	12.7215	1.84454e-10	2.576e-09	14.1956
ADAMTSL4	2.74822	25.2204	12.2102	3.59881e-10	4.85839e-09	13.5161
EDIL3	-2.81714	27.5259	-12.1236	4.03884e-10	5.27655e-09	13.3987
LTBP2	4.10546	26.7048	11.9841	6.97056e-10	8.79077e-09	12.8752
COL6A1	2.00609	32.1485	11.7008	7.16285e-10	8.79077e-09	12.8151
HIST2H2BF	1.88649	28.1303	11.5742	8.52977e-10	1.01605e-08	12.6371
ALYREF	2.40412	22.4521	11.4606	9.99014e-10	1.156e-08	12.4759
MMP3	5.15702	28.4719	11.6805	1.64837e-09	1.85442e-08	12.0406
S100A2	3.18306	22.4327	10.7024	2.96087e-09	3.24095e-08	11.3666
HIST2H3PS2	1.96108	30.43	10.6273	3.30783e-09	3.52545e-08	11.2533
ATP5A1	3.1114	23.1553	10.4039	4.61364e-09	4.79108e-08	10.9131
CCDC80	3.81563	23.9373	10.5869	4.77769e-09	4.83741e-08	10.9092
TNC	2.10764	30.3015	10.3536	4.97634e-09	4.91565e-08	10.8357
LGALS3	2.37179	26.1488	10.2819	5.54617e-09	5.34809e-08	10.7248
TNFRSF11B	2.99763	23.7623	10.1417	6.86502e-09	6.46589e-08	10.5065
TNFRSF6B	2.65091	24.775	10.0464	7.9462e-09	7.31411e-08	10.3568
HSPE1	1.98671	25.4864	9.96797	8.96947e-09	8.07252e-08	10.2328
COL6A2_2	1.70776	24.8404	9.90025	9.96371e-09	8.7724e-08	10.1252
MMP9	5.96604	23.9707	10.2994	1.07596e-08	9.12806e-08	10.1204
SDC4	3.99488	23.9967	10.1435	1.08184e-08	9.12806e-08	10.0905
ANXA2	1.55853	28.632	9.80915	1.14864e-08	9.49388e-08	9.9796
OAT	2.36593	22.6774	9.68134	1.4045e-08	1.12854e-07	9.77365
FLNC	2.29214	20.9201	9.6739	1.42112e-08	1.12854e-07	9.7616
ORM1	5.88622	25.5983	9.98492	1.69332e-08	1.31884e-07	9.65517
IGFBP4	-3.25163	22.9153	-9.452	2.63719e-08	2.01521e-07	9.15873
HIST1H2AC	2.58921	25.1064	9.25114	2.80195e-08	2.10146e-07	9.06608
CKAP4	1.90883	29.3222	9.08498	3.67988e-08	2.67137e-07	8.78672
TMA7	1.65986	23.7313	9.0827	3.69374e-08	2.67137e-07	8.78286
PLAUR	2.20574	24.1765	8.87177	5.24603e-08	3.72744e-07	8.42322
B2M	2.08349	27.1239	8.79053	6.01379e-08	4.19928e-07	8.28319
MYL6	1.66643	25.1667	8.70127	6.99396e-08	4.80094e-07	8.12838
C4A	1.5767	23.2792	8.65727	7.53718e-08	5.0876e-07	8.05169
COL9A3	-2.07461	30.7487	-8.52502	9.45095e-08	6.27481e-07	7.81968
HIST1H4D	1.62613	31.0523	8.49075	1.00253e-07	6.47845e-07	7.75918
EEF1D	2.43718	23.71	8.48562	1.01143e-07	6.47845e-07	7.75012
COL6A3	1.48693	31.0713	8.4786	1.02375e-07	6.47845e-07	7.7377
PLEC	1.79814	26.0311	8.43128	1.11099e-07	6.92233e-07	7.65384
RBMX	1.86069	24.9084	8.32036	1.34723e-07	8.26707e-07	7.45614
SEMA3C	2.08968	25.6705	8.14459	1.83453e-07	1.10893e-06	7.13955
LUM	2.38481	28.2484	8.06001	2.1314e-07	1.26943e-06	6.98574
MATN3	1.84286	31.1324	7.93789	2.65117e-07	1.55612e-06	6.76198
S100A4	1.68989	25.2517	7.89548	2.86115e-07	1.65538e-06	6.68382
HMGB1	2.12354	26.5973	7.74842	3.73383e-07	2.12986e-06	6.41088
PROS1	-1.86013	25.8758	-7.73895	3.79874e-07	2.13679e-06	6.39321
ZNF74	-2.22398	27.1279	-7.7135	3.97914e-07	2.20761e-06	6.34564
CNMD	-2.56337	25.6867	-7.73718	4.36355e-07	2.38816e-06	6.26987
AEBP1	-1.37127	28.9156	-7.56351	5.2395e-07	2.82933e-06	6.06356
CGREF1	-2.1297	23.2971	-7.55628	5.30984e-07	2.82959e-06	6.04989
YIPF3	-1.52963	23.4733	-7.54811	5.39053e-07	2.83528e-06	6.03443
ACAN	1.36496	35.3134	7.48505	6.0579e-07	3.11752e-06	5.91479
SULF2	-2.03198	22.9998	-7.48299	6.08109e-07	3.11752e-06	5.91088
ANXA8	1.76129	27.9874	7.45212	6.43997e-07	3.26023e-06	5.85211
FBN2	3.28882	22.611	7.47408	9.5063e-07	4.69518e-06	5.51497
HSPA8	1.38368	26.2459	7.27409	8.9862e-07	4.4931e-06	5.51068
DAG1	1.58904	25.7752	7.19592	1.04161e-06	5.08254e-06	5.35939
SUSD5	-1.49011	25.7803	-7.18336	1.06668e-06	5.11451e-06	5.33503
RPS19	1.41729	23.465	7.18004	1.07342e-06	5.11451e-06	5.32858
IGFBP7	-1.96056	25.1749	-7.09035	1.27312e-06	5.99549e-06	5.1538
FN1	1.83979	33.1553	7.06177	1.34457e-06	6.2592e-06	5.09787
CLSTN1	-1.39737	26.5025	-7.00531	1.49817e-06	6.89497e-06	4.98708
TGFB2	1.90389	22.8636	6.93846	1.70387e-06	7.75357e-06	4.85533
SERPINH1	1.45897	26.7943	6.77124	2.35698e-06	1.06064e-05	4.52316
IGFBP5	2.00321	27.8908	6.75901	2.41391e-06	1.07432e-05	4.49873
THBS2	3.1829	24.469	6.81643	3.11707e-06	1.37219e-05	4.29465
OLFML3	3.34912	23.1256	6.7848	3.30515e-06	1.42403e-05	4.23449
COL9A1	-1.44404	30.7439	-6.61103	3.22775e-06	1.40563e-05	4.20145
HAPLN3	2.01328	24.5126	6.59104	3.35772e-06	1.43145e-05	4.16107
FLNB	1.46355	25.3664	6.58423	3.40326e-06	1.43575e-05	4.14729
RRBP1	1.26774	27.4459	6.5722	3.48517e-06	1.45515e-05	4.12296
RCN1	1.19359	26.9027	6.5444	3.68248e-06	1.52184e-05	4.06664
COPB2	2.44742	21.4868	6.63847	3.81404e-06	1.56029e-05	4.06606
EEF1A1	1.77435	26.7325	6.51083	3.93613e-06	1.59413e-05	3.99851
SCUBE3	1.66209	23.0915	6.49437	4.06705e-06	1.63085e-05	3.96505
SCG5	-3.58029	23.8648	-6.62967	4.41428e-06	1.73571e-05	3.93742
LCN2	1.87554	24.5715	6.45597	4.39037e-06	1.73571e-05	3.88684
APOE	-1.25647	26.3634	-6.34883	5.44032e-06	2.11859e-05	3.66765
LGALS1	1.75536	23.972	6.1489	8.15042e-06	3.13386e-05	3.25471
SMOC1	-1.12468	28.1728	-6.14579	8.2022e-06	3.13386e-05	3.24825
SCRG1	-1.31391	29.718	-6.08018	9.37668e-06	3.54912e-05	3.11163
VIM	1.06343	30.1085	6.03975	1.01857e-05	3.81963e-05	3.02716
YBX1	1.26659	24.3622	6.01733	1.0665e-05	3.94908e-05	2.98024
GPC1	-1.67941	23.5209	-6.01455	1.07259e-05	3.94908e-05	2.97443
MATN2	1.47944	25.6677	5.96764	1.18118e-05	4.3097e-05	2.87603
PNP	1.50942	24.517	5.81595	1.61645e-05	5.80763e-05	2.55614
ACTR3	1.40885	23.2632	5.81397	1.62312e-05	5.80763e-05	2.55194
CSPG4	0.925301	29.6194	5.81054	1.63474e-05	5.80763e-05	2.54466
MMP14	1.31749	23.0431	5.75284	1.84341e-05	6.492e-05	2.42225
EFEMP1	1.61977	24.3968	5.70411	2.04091e-05	7.12558e-05	2.31857
LOX	-1.27827	25.2598	-5.63799	2.34425e-05	8.1147e-05	2.17746
PDIA3	1.03961	29.5176	5.56789	2.71684e-05	9.32475e-05	2.02733
ANXA1	1.13525	24.7252	5.54797	2.83342e-05	9.64315e-05	1.98458
EMILIN1	0.903254	28.5978	5.46382	3.38552e-05	0.000114261	1.80351
EFNA1	1.24651	22.7269	5.45476	3.45122e-05	0.000115516	1.78397
EGFR	-1.9287	22.0173	-5.44055	3.93932e-05	0.000130773	1.6692
COL9A2	-1.03264	27.8895	-5.3136	4.66146e-05	0.000153487	1.47852
SPARC	-1.0782	34.3188	-5.29222	4.87959e-05	0.000159374	1.43208
DSTN	1.19407	21.6653	5.27108	5.10551e-05	0.000165419	1.38613
FBN1	1.81595	23.9641	5.26005	5.74953e-05	0.00018478	1.28453
WDR1	1.01015	25.2762	5.21208	5.79434e-05	0.00018478	1.25769
IGF2	-1.61439	24.0661	-5.17358	6.2946e-05	0.000199165	1.17368
MGC134473	1.07953	27.3888	5.1515	6.60117e-05	0.000207246	1.12546
HNRNPA3	1.20281	24.258	5.13723	6.80736e-05	0.000212076	1.09427
AHSG	-2.85983	23.7825	-5.16832	7.88979e-05	0.000243921	0.988344
TPM3	1.22069	23.8762	5.00432	9.07487e-05	0.000276696	0.802967
MAN1A1	1.35653	22.726	5.00372	9.08656e-05	0.000276696	0.801663
NT5E	1.92601	23.0034	5.05227	9.3866e-05	0.0002837	0.797378
C3	1.78984	24.9112	5.02352	9.48848e-05	0.000284655	0.775834
Unknown	-1.24102	25.4665	-4.95333	0.000101378	0.000301896	0.690854
LAMC1	2.31851	23.4024	4.98863	0.00011455	0.000338632	0.609176
COL15A1	1.04095	27.2491	4.82298	0.000134706	0.000395334	0.403421
COL2A1	-1.09542	36.2253	-4.78326	0.000146938	0.000428129	0.31562
GAPDH	1.07869	27.0087	4.77224	0.000150525	0.000435447	0.291264
IGFBP3	2.34133	22.8253	4.81944	0.000163236	0.000465566	0.249654
GDI1	-0.941492	23.7959	-4.73598	0.000162979	0.000465566	0.21101
QSOX1	0.925551	27.3211	4.63175	0.000204939	0.000580421	-0.020066
CFI	1.4708	23.5041	4.55899	0.000249417	0.000701486	-0.209626
HP	2.23704	25.5634	4.59342	0.000263133	0.000724958	-0.233854
SPP1	1.40712	28.4915	4.52612	0.000258706	0.000722592	-0.254729
TUBA1D	0.988007	23.9797	4.5199	0.000262287	0.000724958	-0.268564
ANGPTL1	0.916064	29.143	4.42395	0.000324332	0.000887529	-0.482087
MATN4	0.8438	26.9695	4.39391	0.00034666	0.000942264	-0.548975
GSTM2	-0.876828	24.2398	-4.37066	0.000365011	0.000981302	-0.600776
RPS18	0.905528	23.7472	4.3696	0.000365868	0.000981302	-0.60313
RCN3	1.0431	26.4209	4.34169	0.000389251	0.00103715	-0.665316
C1QC	1.03231	28.4296	4.33725	0.000393107	0.00104058	-0.675209
CD9	1.09554	24.25	4.32194	0.000406703	0.00106958	-0.709323
FSTL1	0.851295	30.3145	4.2625	0.000464149	0.00121278	-0.841801
ABI3BP	-1.30646	23.0869	-4.23215	0.00049656	0.00128915	-0.909429
ACTN4	0.983395	27.2304	4.21963	0.000510599	0.00131307	-0.937352
MSN	0.902065	28.614	4.21817	0.000512259	0.00131307	-0.940601
XYLT1	-0.842915	27.6842	-4.21035	0.000521253	0.00132772	-0.95803
RAN	1.2065	23.3076	4.15163	0.000594078	0.00150376	-1.0889
SRPX2	-1.11869	22.2576	-4.13027	0.000623052	0.0015673	-1.13651
NAGA	-0.945735	22.9102	-4.11929	0.000638485	0.00159621	-1.16097
ALDOC	-0.867134	25.5838	-4.08795	0.000684696	0.00170124	-1.23079
COL14A1	0.742223	30.947	4.05543	0.000736221	0.00181811	-1.30324
CAPN2	1.32517	22.3946	4.04645	0.000773045	0.00188604	-1.34442
FKBP9	1.08596	23.8768	4.03396	0.000772348	0.00188604	-1.35105
PLXDC2	-0.829368	24.2508	-4.03017	0.000778904	0.00188896	-1.35948
FKBP10	1.07316	24.7925	4.02287	0.000791705	0.00190857	-1.37575
GREM1	-1.28391	26.4383	-3.9928	0.000869157	0.00208289	-1.46184
MFGE8	-1.02515	26.2019	-3.96824	0.000894366	0.0021307	-1.4973
NPC2	2.08242	25.3396	3.99429	0.000950434	0.002225	-1.52621
LDHA	0.876955	28.2343	3.9466	0.000938639	0.00222119	-1.54543
CYTL1	-0.78852	27.8018	-3.94437	0.000943321	0.00222119	-1.55039
GSTP1	0.805644	25.2593	3.92606	0.000982708	0.00228734	-1.59112
CHADL	0.631654	29.0576	3.81609	0.00125625	0.00290732	-1.83527
RBP4	0.809121	26.3437	3.77042	0.00139112	0.00320116	-1.93647
PLOD2	0.950698	25.8763	3.7638	0.00141184	0.00323048	-1.95112
SH3BGRL3	0.787385	27.2561	3.75464	0.00144103	0.00327875	-1.97141
IDH1	1.20799	26.0704	3.73269	0.00154731	0.0035009	-2.03559
MAP4	1.03508	23.1578	3.7179	0.00156419	0.00351942	-2.05268
MGP	-0.853951	29.3322	-3.66719	0.00175161	0.00391934	-2.16469
GALNT2	-0.942241	24.1626	-3.6611	0.00177557	0.00395114	-2.17813
ACTA2	0.657828	25.5352	3.63814	0.00186885	0.00413598	-2.22874
PGD	1.43144	23.2671	3.64642	0.00195524	0.00430366	-2.25467
COL12A1.1	0.77644	23.7056	3.60837	0.0019971	0.00437204	-2.29431
SET	0.771795	25.0512	3.60553	0.0020098	0.00437617	-2.30057
COL16A1	-0.768393	28.8464	-3.52521	0.00240358	0.00520561	-2.47703
SERPINE2	0.901062	25.3621	3.52136	0.00242426	0.00522248	-2.48547
ELN	-1.55696	23.8342	-3.52006	0.00265108	0.00568088	-2.54699
PTGDS	1.29581	25.2156	3.47023	0.00286191	0.00609699	-2.63249
EEF2	0.764677	28.2166	3.44461	0.00287537	0.00609699	-2.65335
C1QB	0.876372	27.02	3.4108	0.00309955	0.00653811	-2.72708
TARS	0.950934	22.2732	3.39459	0.00321311	0.00674253	-2.76239
NID2	0.579617	30.2849	3.34681	0.00357204	0.0074571	-2.86618
HSPG2	0.581036	31.8833	3.32987	0.00370863	0.00768851	-2.90292
PKM2	0.707996	29.0378	3.32838	0.00372086	0.00768851	-2.90614
TPT1	0.806654	24.7053	3.32313	0.00376436	0.00773892	-2.91752
PRG4	-0.883787	29.7126	-3.31978	0.00379239	0.00775716	-2.92477
FUBP1	-0.995531	23.0952	-3.3061	0.00390886	0.00795522	-2.95436
PLOD1	-0.772276	29.1464	-3.27161	0.00421859	0.00854264	-3.02889
CLTA	0.699705	24.6253	3.24975	0.00442712	0.00892032	-3.07599
P4HA2	-0.914233	23.3963	-3.23088	0.00461535	0.00925355	-3.11661
GSN	-0.725887	31.0532	-3.22653	0.00465977	0.00929658	-3.12595
YWHAB	0.638672	25.9476	3.21166	0.00481505	0.0095593	-3.1579
NUCB2	-0.658225	24.8168	-3.19425	0.00500321	0.0098844	-3.19524
HAPLN1	0.68554	31.4368	3.14188	0.00561385	0.0110369	-3.30726
PTMA	0.786827	23.1654	3.11612	0.00594028	0.0116223	-3.36216
PRDX4	0.594565	26.3757	3.09609	0.00620692	0.0120856	-3.40476
FABP5	-0.648886	25.6687	-3.07833	0.00645299	0.0125046	-3.44245
CTSB	0.791418	25.9779	3.06749	0.0066079	0.0127438	-3.46544
DDX39B	-0.801963	23.352	-3.06508	0.00664282	0.0127504	-3.47054
PRDX2	0.674738	24.5068	3.05109	0.00684902	0.0130337	-3.50014
HTRA1	-0.741142	26.3455	-3.05071	0.00685479	0.0130337	-3.50096
AKR1A1	-0.719454	25.3372	-3.00296	0.00760737	0.0143971	-3.60168
EZR	0.576359	27.676	2.98269	0.00795054	0.0149766	-3.64427
SPON1	-0.76589	26.9888	-2.96901	0.00819068	0.0153575	-3.67297
TMSB4X	-0.976134	27.0722	-2.95831	0.00851643	0.0158947	-3.70468
COL12A1	0.524403	31.5873	2.93689	0.00878221	0.0163156	-3.74016
PCBP1	0.708693	22.3343	2.91192	0.00927047	0.017144	-3.79222
HNRNPA1	0.577263	25.8148	2.88744	0.00977454	0.0179385	-3.84311
TWSG1	0.842256	23.2769	2.88678	0.00978865	0.0179385	-3.84449
MIA	-0.731164	26.4851	-2.84239	0.0107722	0.0196189	-3.93634
CHST11	-0.702858	26.1104	-2.84109	0.0108025	0.0196189	-3.93903
RUSC1	0.524444	24.5759	2.83781	0.0108789	0.0196695	-3.94578
RNASE4	0.51478	29.8862	2.83563	0.0109303	0.0196745	-3.95029
AK1	-0.702063	23.9003	-2.79947	0.0118134	0.02117	-4.02464
CYR61	0.770668	24.3843	2.75385	0.013026	0.0232402	-4.11792
ZFR2	-0.953747	25.2305	-2.74563	0.0135081	0.0239946	-4.14489
LOXL3	0.512447	27.3907	2.71973	0.0140098	0.0247771	-4.18727
VEZF1	1.054	29.0335	2.70422	0.0148988	0.0262348	-4.23393
MIF	-0.573508	25.0652	-2.67562	0.0153871	0.0269775	-4.27639
RPL12	0.795885	24.6195	2.65933	0.0159279	0.0278052	-4.30915
MFI2	0.497722	27.0563	2.64387	0.0164575	0.0286064	-4.34014
ME1	-0.656837	24.2763	-2.6348	0.0167762	0.0290358	-4.3583
CTHRC1	-0.667934	26.4094	-2.60421	0.0178946	0.0308396	-4.41933
STC2	-0.899633	23.957	-2.55469	0.0201629	0.0346016	-4.52505
NUCKS1	-0.536219	24.7335	-2.54174	0.0204016	0.0348635	-4.54293
TALDO1	-0.521171	25.8853	-2.53392	0.0207375	0.0352886	-4.55828
SCYL1	0.645867	27.1382	2.52857	0.0209707	0.0355361	-4.56879
DDAH1	-0.79975	24.2141	-2.52489	0.0212095	0.0357911	-4.5778
NUCB1	-0.469011	29.4777	-2.48692	0.0228717	0.0384358	-4.65022
HSPA5	0.441085	29.3805	2.47494	0.0234474	0.0392405	-4.6735
HDGF	-0.833715	25.1794	-2.47446	0.023802	0.03967	-4.6811
GLG1	0.720357	24.6374	2.46546	0.0239132	0.039692	-4.69191
ANG1	0.473627	26.7455	2.45797	0.0242871	0.0401481	-4.70642
FBLN7	-0.463203	29.8603	-2.43429	0.0255052	0.0419903	-4.75213
SDF4	0.731191	23.8208	2.42016	0.0262596	0.0430572	-4.77932
MMP2	-0.565389	24.8738	-2.39111	0.0278764	0.045524	-4.83495
PPIA	0.84876	24.5937	2.36521	0.0297597	0.0484043	-4.88969
VEGFA	-0.658767	24.6855	-2.34912	0.0303776	0.0492117	-4.91472
ACTB	0.445614	27.8407	2.34539	0.0306095	0.0493633	-4.92177
UBA1	-0.815924	23.7368	-2.34759	0.0308425	0.0493723	-4.92289
REG1	-0.506735	30.7843	-2.34371	0.0307149	0.0493633	-4.92496
GOT2	0.614206	24.0653	2.30468	0.0332513	0.0530188	-4.99833
CFL1	0.562503	25.089	2.30003	0.033566	0.0533107	-5.00703
C9	0.475744	23.861	2.28343	0.034713	0.0549171	-5.03801
PGM3	-0.442476	24.7464	-2.24779	0.0372986	0.058778	-5.10411
C1QA	0.483264	27.673	2.23772	0.0380604	0.0597459	-5.12267
PEBP1	-0.574128	27.3062	-2.16584	0.0439304	0.0686942	-5.25382
COL3A1	0.643223	30.919	2.14323	0.0459416	0.0715629	-5.29456
DPYSL2	-0.698539	30.7683	-2.13565	0.0468707	0.0727304	-5.31
GRN	0.447759	23.2973	2.12892	0.0472569	0.0730498	-5.3202
GAS6	-0.516682	27.0613	-2.1145	0.0486182	0.0748684	-5.34595
RPLP2	0.457854	25.659	2.10201	0.0498254	0.0764366	-5.36816
GDI2	-0.461321	25.1645	-2.084	0.0516141	0.078882	-5.40005
GOLIM4	0.447595	22.2673	2.07832	0.0521897	0.0794617	-5.41007
SCUBE2	0.649816	25.0194	2.06946	0.0531261	0.0805846	-5.42584
PDGFRL	-0.397407	24.908	-2.05287	0.0548435	0.0826525	-5.45477
ARHGDIA	0.529087	24.7714	2.05236	0.0548976	0.0826525	-5.45566
SERPINB1	-0.578118	26.5754	-2.04763	0.0554052	0.0831079	-5.46394
ERP29	-0.490881	24.4443	-2.01597	0.0589077	0.0880356	-5.51898
HSP90AB1	0.82419	23.6351	2.01089	0.0605234	0.0897874	-5.53315
CLEC3A	0.519122	26.4814	2.00274	0.06043	0.0897874	-5.54182
SOD3	-0.478159	26.8716	-1.95602	0.0660906	0.0976887	-5.6217
PLCD1	0.82386	25.3595	1.94388	0.0687728	0.101284	-5.64698
HSP90B1	0.367324	26.9382	1.92802	0.069706	0.102286	-5.66899
ZXDC	0.609157	27.2464	1.91686	0.0713128	0.103966	-5.68816
PRDX1	0.374757	26.8647	1.9156	0.0713647	0.103966	-5.68982
EIF5A	-0.683995	23.859	-1.90123	0.0738132	0.106699	-5.71555
AHNAK	0.569533	26.2086	1.89777	0.0738091	0.106699	-5.71958
ARCN1	0.478189	22.6383	1.89617	0.0740307	0.106699	-5.72223
PARK7	-0.370571	27.0417	-1.89091	0.0747687	0.107381	-5.73098
YWHAQ	0.423486	26.0619	1.87975	0.0763525	0.109268	-5.74945
PFN1	0.738597	23.1633	1.86888	0.078704	0.111984	-5.76985
CD109	0.383285	27.0041	1.86289	0.0788038	0.111984	-5.77724
PLOD3	0.394669	22.9067	1.84481	0.0815087	0.115423	-5.80684
ALDOA	0.364391	28.5589	1.82823	0.0840598	0.118621	-5.83381
COPE	0.361356	22.38	1.82179	0.0850696	0.119629	-5.84424
LASP1	0.420953	25.035	1.77833	0.0921681	0.129163	-5.91399
TIMP1	0.349309	28.1426	1.76044	0.0952349	0.133	-5.94234
BRB	0.31414	29.7572	1.73356	0.100012	0.139191	-5.98457
COMP	0.318793	34.143	1.72946	0.100759	0.139752	-5.99099
PCMT1	0.423129	22.9279	1.7053	0.105257	0.145492	-6.02849
RARRES2	0.344245	26.8538	1.68643	0.108887	0.149998	-6.0575
PXYLP1	-0.451093	25.0463	-1.67713	0.110716	0.152	-6.07172
YWHAH	0.749902	23.0577	1.63281	0.121022	0.165587	-6.13994
COL1A1	-0.385493	31.2487	-1.61297	0.124065	0.169179	-6.16823
PGAM1	0.367205	28.4898	1.60547	0.125711	0.170849	-6.17933
CLIC4	0.308462	26.6694	1.59939	0.127059	0.172104	-6.1883
HNRNPA2B1	0.370484	26.1178	1.58835	0.129536	0.174622	-6.20451
TXN	0.454758	25.8772	1.58664	0.129925	0.174622	-6.20702
CLU	0.291644	29.6515	1.58471	0.130364	0.174622	-6.20985
ATP10A	-0.312397	24.563	-1.58348	0.130643	0.174622	-6.21164
HNRNPK	0.749047	24.3407	1.58257	0.132075	0.175956	-6.21385
UBE2N	-0.565737	24.5242	-1.56774	0.134786	0.178978	-6.23489
TNFRSF12A	0.319048	22.8949	1.55283	0.137788	0.182367	-6.25612
HSPA1B	0.389299	25.7375	1.53831	0.141286	0.186386	-6.27696
ADM	-0.344381	28.9353	-1.52225	0.145241	0.190983	-6.29985
RPS27A	-0.260488	27.0439	-1.51759	0.146405	0.191891	-6.30645
PRDX6	-0.422313	23.2727	-1.47066	0.158569	0.207162	-6.37206
YWHAZ	0.279194	27.9072	1.42377	0.171539	0.223387	-6.436
YWHAG	-0.304535	24.523	-1.36183	0.189978	0.246606	-6.51792
GANAB	-0.28224	25.8461	-1.35707	0.191458	0.247734	-6.52409
APP	-0.383306	24.4747	-1.32118	0.202914	0.261721	-6.57006
LDHB	0.27152	27.1259	1.3187	0.203727	0.261935	-6.5732
LTF	0.230598	27.0822	1.24974	0.227327	0.291352	-6.65853
COL11A2	0.226507	31.099	1.24322	0.229663	0.293418	-6.6664
ENO1	0.259328	31.1847	1.23949	0.231008	0.294208	-6.67088
SUMO2	-0.213603	24.9851	-1.18875	0.249914	0.31729	-6.73078
HSP90AA1	0.291179	26.5775	1.16129	0.260624	0.329808	-6.7623
PTMS	-0.270001	25.5386	-1.15932	0.261403	0.329808	-6.76453
PGLYRP1	-0.231496	25.831	-1.12793	0.274094	0.344746	-6.79974
MATN1	0.204211	30.4581	1.12143	0.276777	0.347042	-6.80693
RPS28	0.230746	24.9369	1.1142	0.279783	0.349729	-6.81487
SRSF2	0.216739	24.8663	1.07259	0.297562	0.369911	-6.85975
ITM2B	0.231771	25.444	1.07214	0.297756	0.369911	-6.86022
RPS12	-0.270125	22.9169	-1.06758	0.299756	0.371257	-6.86505
YWHAE	0.221936	28.0677	1.05873	0.303661	0.374106	-6.87436
PDIA4	-0.197131	28.2402	-1.05818	0.303904	0.374106	-6.87493
PYGL	0.270517	23.7618	1.02433	0.319188	0.391731	-6.9099
RPL10A	0.242794	24.1975	1.01857	0.321842	0.393795	-6.91575
CTGF	-0.484004	27.2663	-0.999183	0.331815	0.404775	-6.93428
S100A1	-0.347916	24.221	-0.994762	0.333365	0.405444	-6.93922
LAMA4	-0.253828	24.9669	-0.989696	0.335381	0.406674	-6.94463
MFAP2	-0.190111	26.6508	-0.961654	0.348907	0.421812	-6.97196
THBS1	0.18922	28.8672	0.952723	0.353292	0.425536	-6.98052
PGK1	0.199767	29.0707	0.951111	0.354088	0.425536	-6.98206
PRDX5	0.21576	22.8993	0.919323	0.370027	0.443144	-7.01188
LOXL2	-0.178054	27.0564	-0.917554	0.370928	0.443144	-7.01351
ANG2	0.246751	24.2301	0.907311	0.376175	0.44809	-7.0229
CLEC11A	-0.357514	23.7451	-0.902595	0.379163	0.449069	-7.02659
FRZB	0.149283	27.918	0.90142	0.379214	0.449069	-7.02826
THBS4	-0.213481	30.2919	-0.892101	0.384056	0.453477	-7.03668
BGN	0.159636	31.2949	0.8884	0.38599	0.454436	-7.04
VIT	0.184754	28.0234	0.885668	0.387422	0.4548	-7.04244
ENPP2	-0.336335	23.7147	-0.870807	0.395809	0.46303	-7.05501
PAM	0.193581	24.2901	0.86809	0.396719	0.46303	-7.05799
CALU	0.152451	28.0403	0.861986	0.399982	0.465496	-7.06332
FMOD	0.147549	31.6745	0.845776	0.40873	0.474314	-7.07731
ALDH9A1	-0.37923	22.0881	-0.837307	0.414118	0.479194	-7.08366
MDH1	-0.174202	25.9095	-0.80715	0.430069	0.496233	-7.10966
EPYC	-0.136982	32.4528	-0.800015	0.434086	0.499446	-7.11548
TKT	0.171933	27.0099	0.783184	0.443655	0.50901	-7.12903
BLVRB	-0.27534	22.7834	-0.739739	0.469369	0.53699	-7.16226
NCL	0.200685	25.2134	0.713909	0.484397	0.552314	-7.18192
NEK11	-0.130464	28.9119	-0.712097	0.485491	0.552314	-7.18324
PTX3	0.241466	26.0976	0.699276	0.49354	0.559898	-7.1922
CALM1	0.210741	24.8422	0.687638	0.500406	0.566102	-7.20077
LTBP4	0.124642	24.6893	0.671397	0.510454	0.57586	-7.21209
EIF4B	-0.152343	23.0108	-0.66531	0.514249	0.57853	-7.21626
PDIA6	0.110097	26.9834	0.661068	0.516903	0.579905	-7.21915
CNPY2	0.211343	23.9332	0.648375	0.525023	0.587388	-7.22754
DBI	0.135319	25.8095	0.644613	0.527271	0.588278	-7.23019
SRSF1	-0.169317	24.3797	-0.641609	0.529176	0.588781	-7.23217
CPXM1	0.169553	23.2299	0.639206	0.530703	0.588862	-7.23376
CTSL2	-0.109528	21.9574	-0.629864	0.536662	0.593847	-7.23985
CILP2	-0.12431	29.7226	-0.616775	0.545071	0.601508	-7.24825
ANP32A	0.175532	24.4921	0.593562	0.560157	0.616477	-7.26273
PRKCSH	0.11175	26.3451	0.572062	0.574323	0.630247	-7.27567
SOD1	0.13308	27.8677	0.569865	0.575781	0.630247	-7.27697
NPTX2	0.219103	24.7702	0.549381	0.589781	0.643831	-7.28849
RPSA	0.142237	23.8257	0.543348	0.593525	0.646177	-7.29223
ST13	0.139123	24.6797	0.535559	0.598789	0.650159	-7.29658
CHAD	0.103773	28.2883	0.531955	0.601232	0.651067	-7.29857
NME2	-0.153596	26.2915	-0.527768	0.604076	0.652402	-7.30087
HNRNPD	0.0859661	24.131	0.501116	0.622335	0.670334	-7.31508
TPI1	-0.105282	29.5533	-0.495298	0.626354	0.671419	-7.31808
B4GALT4	-0.150089	22.6895	-0.494859	0.626658	0.671419	-7.31831
TXNDC5.1	-0.0997854	24.0284	-0.492233	0.628477	0.671592	-7.31966
ERP44	0.0913775	24.2619	0.48325	0.634717	0.676475	-7.3242
LECT2	0.105793	27.1958	0.477172	0.638956	0.679205	-7.32723
IGFBP6	0.115859	25.4982	0.473482	0.641535	0.680161	-7.32906
COL11A1	-0.097174	32.2389	-0.467538	0.6457	0.682789	-7.33196
PPIB	0.0834923	30.1136	0.457923	0.652462	0.687187	-7.33659
UGP2	0.103495	28.547	0.456803	0.653252	0.687187	-7.33712
TXNDC5	-0.103476	24.323	-0.426101	0.675063	0.708291	-7.35122
PGM1	-0.0868239	26.1522	-0.384139	0.705355	0.738162	-7.36894
COL1A2	0.262024	26.8588	0.363938	0.720423	0.751988	-7.37658
RPS21	-0.0672991	24.7424	-0.349877	0.730472	0.760518	-7.38207
FSCN1	0.0940354	23.813	0.341284	0.736824	0.765163	-7.38517
DCN	0.0542631	29.4333	0.263532	0.79512	0.820374	-7.40977
PCOLCE	0.0591978	28.0005	0.262085	0.796218	0.820374	-7.41017
FBLN1	0.153799	24.0636	0.260243	0.797824	0.820374	-7.41055
TIMP2	-0.0556917	26.7211	-0.259616	0.798093	0.820374	-7.41085
CALR	0.0453359	28.5548	0.240088	0.812962	0.833543	-7.41596
SMOC2	-0.0386012	27.1023	-0.195972	0.846818	0.866064	-7.42605
SCIN	-0.0499485	23.6363	-0.191808	0.85003	0.866728	-7.4269
GPI	0.0408332	26.9264	0.189583	0.851748	0.866728	-7.42734
CLEC3B	0.0456312	25.53	0.178297	0.860472	0.873411	-7.42952
COL5A1	0.0444036	27.6039	0.165676	0.87025	0.879111	-7.4318
P4HB	-0.0312254	30.4934	-0.165446	0.870428	0.879111	-7.43184
OGN	-0.0239149	29.0497	-0.143561	0.887435	0.894057	-7.43539
VCAN	-0.049607	25.3564	-0.13811	0.891725	0.896151	-7.43618
SFPQ	-0.056109	22.9883	-0.129789	0.898267	0.900491	-7.43734
EFEMP2	0.00497609	27.3413	0.0312425	0.975418	0.975418	-7.44571

## Sheet: Bovine CD v. N
	logFC	AveExpr	t	P.Value	adj.P.Val	B
ECM1	8.21458	29.1683	30.7528	4.5513e-17	1.84328e-14	28.9561
CHI3L1	4.37245	31.0612	21.6668	2.1785e-14	4.41145e-12	23.1953
M.SAA3.2	9.43418	26.8752	21.2257	1.30543e-13	1.76232e-11	21.481
SAA3	7.08562	29.6091	19.7989	1.8787e-13	1.90218e-11	21.1114
TNFRSF6B	4.78212	24.775	18.1232	4.80604e-13	3.89289e-11	20.1692
C1R	5.07371	24.7348	16.7681	1.81786e-12	1.22706e-10	18.8482
CFB	4.8053	27.0756	15.9831	4.10643e-12	2.37586e-10	18.0343
CHRDL2	-7.97233	24.7091	-16.3776	8.55894e-12	4.33296e-10	17.3626
C1S	3.07865	26.9656	15.0274	1.16272e-11	5.23224e-10	16.99
APOD	4.18853	25.8091	14.654	1.77359e-11	7.18302e-10	16.565
EDIL3	-3.26152	27.5259	-14.036	3.6411e-11	1.34059e-09	15.8393
SERPINE1	3.84922	25.2899	13.8226	4.69659e-11	1.5851e-09	15.582
SOD2	3.80903	26.0206	13.7023	5.42991e-11	1.69162e-09	15.4353
IGFBP4	-4.66097	22.9153	-13.5487	9.87145e-11	2.85567e-09	14.8615
VEGFA	-3.58196	24.6855	-12.773	1.72657e-10	4.66174e-09	14.2627
NUCB1	-2.33785	29.4777	-12.3964	2.81421e-10	7.12347e-09	13.7662
GPC1	-3.29938	23.5209	-11.8162	6.1157e-10	1.45698e-08	12.9762
AEBP1	-2.04928	28.9156	-11.3032	1.24599e-09	2.80348e-08	12.2505
CTGF	5.59295	27.2663	11.5462	1.96309e-09	3.97525e-08	11.8621
FN1	2.87167	33.1553	11.0225	1.85871e-09	3.96199e-08	11.8423
LTBP1	4.1611	26.7964	11.1193	2.61575e-09	5.04467e-08	11.5405
CNMD	-3.60869	25.6867	-10.8923	2.79889e-09	5.1525e-08	11.4462
ADAMTSL4	2.38557	25.2204	10.5989	3.44936e-09	6.07387e-08	11.2105
COL6A2	1.9147	27.0525	10.5088	3.94399e-09	6.47552e-08	11.0735
PROS1	-2.51552	25.8758	-10.4656	4.20622e-09	6.47552e-08	11.0077
IGFBP5	-3.10124	27.8908	-10.4639	4.21751e-09	6.47552e-08	11.0049
SULF2	-2.83719	22.9998	-10.4483	4.31701e-09	6.47552e-08	10.9811
SERPING1	2.44182	26.5572	10.0914	7.41504e-09	1.07253e-07	10.4276
APOE	-1.9525	26.3634	-9.86577	1.05135e-08	1.46827e-07	10.0702
PXYLP1	-2.61341	25.0463	-9.71649	1.32868e-08	1.7803e-07	9.83049
LMNB2	2.26094	24.2181	9.70047	1.3627e-08	1.7803e-07	9.80459
IGF2	-3.01367	24.0661	-9.65783	1.45772e-08	1.84493e-07	9.73556
SDC4	3.80494	23.9967	9.66127	2.22557e-08	2.63356e-07	9.3507
ABI3BP	-2.90489	23.0869	-9.41012	2.16537e-08	2.63356e-07	9.33017
CD14	2.36103	22.6302	9.37926	2.27592e-08	2.63356e-07	9.27915
ORM1	5.65817	25.5983	9.59808	3.00112e-08	3.37626e-07	9.06763
H2AFZ	1.96726	24.7563	9.14986	3.30704e-08	3.61986e-07	8.89622
HIST1H1D	2.06162	25.1665	8.81443	5.77641e-08	6.15643e-07	8.32448
CAPG	2.17234	24.6896	8.72024	6.77251e-08	7.03299e-07	8.16137
COL9A2	-1.68656	27.8895	-8.67842	7.2708e-08	7.36168e-07	8.08858
SUSD5	-1.74839	25.7803	-8.42846	1.11642e-07	1.10281e-06	7.64884
SMOC1	-1.53838	28.1728	-8.40647	1.15978e-07	1.11836e-06	7.60977
PTX3	2.93543	26.0976	8.5009	1.23582e-07	1.16397e-06	7.57355
ZNF74	-2.35569	27.1279	-8.17031	1.75305e-07	1.59948e-06	7.18613
GDF6	2.18874	23.3777	8.16256	1.7772e-07	1.59948e-06	7.1721
MMP1	3.92455	26.0538	8.29663	2.33364e-07	2.05462e-06	6.95937
LTBP2	2.77156	26.7048	8.09035	2.49156e-07	2.14698e-06	6.85365
RPS3	1.67469	22.4454	7.91018	2.78648e-07	2.30774e-06	6.71094
CTHRC1	-2.02854	26.4094	-7.90906	2.79208e-07	2.30774e-06	6.70888
LMNB1	1.57606	24.5153	7.84868	3.11313e-07	2.52164e-06	6.59728
GAS6	-1.89084	27.0613	-7.73816	3.80422e-07	3.02099e-06	6.39173
INHBA	2.98876	25.3203	7.58164	6.82471e-07	5.22687e-06	5.83484
SPON1	1.91262	26.9888	7.41438	6.90879e-07	5.22687e-06	5.78009
Unknown	-1.85644	25.4665	-7.40971	6.96917e-07	5.22687e-06	5.77117
HSPE1	1.4693	25.4864	7.37196	7.47832e-07	5.43416e-06	5.69891
COL6A1	1.26348	32.1485	7.36942	7.5139e-07	5.43416e-06	5.69404
EFNA1	1.67709	22.7269	7.33901	7.95426e-07	5.65171e-06	5.63568
HIST1H2AJ	1.32105	26.6662	7.20043	1.03275e-06	7.21141e-06	5.36815
C4A	1.30384	23.2792	7.15908	1.11698e-06	7.66743e-06	5.28782
MGP	-1.65221	29.3322	-7.09522	1.26134e-06	8.51402e-06	5.16332
SMOC2	-1.38278	27.1023	-7.02014	1.45614e-06	9.66784e-06	5.01622
GSN	1.55737	31.0532	6.92242	1.75746e-06	1.14802e-05	4.82363
HTRA1	-1.67631	26.3455	-6.90008	1.83498e-06	1.17963e-05	4.77943
LCN2	1.96953	24.5715	6.7795	2.31926e-06	1.46766e-05	4.53967
LGALS3	1.54748	26.1488	6.70842	2.66509e-06	1.66056e-05	4.39743
APP	-1.88584	24.4747	-6.50013	4.02075e-06	2.46728e-05	3.97676
NPTX2	2.62854	24.7702	6.59084	4.24355e-06	2.56513e-05	3.95924
COL11A1	-1.33996	32.2389	-6.44702	4.46944e-06	2.66195e-05	3.86859
CLEC11A	-2.58934	23.7451	-6.53716	4.70304e-06	2.74857e-05	3.85385
LMNA	1.04762	29.2843	6.41648	4.75061e-06	2.74857e-05	3.80622
YIPF3	-1.2931	23.4733	-6.38092	5.10112e-06	2.90979e-05	3.73345
MFGE8	-1.64644	26.2019	-6.37319	5.1808e-06	2.9142e-05	3.71761
HIST2H2BF	1.03675	28.1303	6.36079	5.31128e-06	2.9201e-05	3.69219
ANXA2	1.01028	28.632	6.35852	5.33549e-06	2.9201e-05	3.68754
ATP5A1	1.89372	23.1553	6.33227	5.62445e-06	3.0372e-05	3.63364
ENPP2	-2.46409	23.7147	-6.37978	6.37195e-06	3.39558e-05	3.54266
LASP1	1.47931	25.035	6.24937	6.6477e-06	3.4641e-05	3.46286
COL5A1	-1.67444	27.6039	-6.2476	6.6716e-06	3.4641e-05	3.45919
CGREF1	-1.73142	23.2971	-6.14314	8.24661e-06	4.22769e-05	3.24273
OAT	1.49924	22.6774	6.13485	8.38702e-06	4.24419e-05	3.22549
SCYL1	-1.5655	27.1382	-6.12895	8.48838e-06	4.24419e-05	3.21323
ADM	-1.38441	28.9353	-6.11943	8.65465e-06	4.27455e-05	3.19342
SCG5	-3.33946	23.8648	-6.18373	1.03283e-05	5.03974e-05	3.06561
MAP4	1.64516	23.1578	5.90927	1.33227e-05	6.42344e-05	2.75326
HSPA8	1.11809	26.2459	5.87786	1.42168e-05	6.77387e-05	2.68702
RRBP1	1.12504	27.4459	5.83242	1.5621e-05	7.35638e-05	2.591
HNRNPA3	1.3573	24.258	5.79708	1.68113e-05	7.74394e-05	2.51615
HMGB1	1.58863	26.5973	5.79665	1.68263e-05	7.74394e-05	2.51524
CLIC4	1.11146	26.6694	5.76297	1.80488e-05	8.21324e-05	2.44377
MYL6	1.09826	25.1667	5.73456	1.91509e-05	8.61791e-05	2.38338
HIST2H3PS2	1.04824	30.43	5.68048	2.1444e-05	9.54376e-05	2.26819
RBMX	1.26513	24.9084	5.65722	2.25155e-05	9.91172e-05	2.21854
THBS2	-2.68431	24.469	-5.74867	2.42872e-05	0.000105363	2.19038
EFEMP2	-0.894776	27.3413	-5.61787	2.44546e-05	0.000105363	2.13443
HNRNPD	0.962584	24.131	5.61112	2.48043e-05	0.000105745	2.11998
EFEMP1	1.588	24.3968	5.59223	2.58101e-05	0.000108617	2.07952
TARS	1.56552	22.2732	5.58849	2.60143e-05	0.000108617	2.0715
COL16A1	-1.19621	28.8464	-5.48792	3.21693e-05	0.000132944	1.85545
RAN	1.58989	23.3076	5.47091	3.33501e-05	0.000136432	1.81879
LOXL2	-1.05002	27.0564	-5.411	3.78734e-05	0.000153387	1.6895
YBX1	1.13646	24.3622	5.39912	3.88428e-05	0.000155756	1.66381
GREM1	-1.7368	26.4383	-5.40122	4.07453e-05	0.000161164	1.62536
ACTR3	1.30221	23.2632	5.37388	4.09875e-05	0.000161164	1.6092
PCMT1	1.3311	22.9279	5.36461	4.18049e-05	0.000162798	1.58914
FABP5	1.12467	25.6687	5.33547	4.44869e-05	0.000171592	1.52597
CTSL2	-0.925956	21.9574	-5.32492	4.55001e-05	0.000173845	1.5031
HIST1H2AC	1.48091	25.1064	5.29125	4.88968e-05	0.000183786	1.42998
HNRNPA1	1.05762	25.8148	5.29017	4.90097e-05	0.000183786	1.42764
PDGFRL	-1.01947	24.908	-5.26624	5.15874e-05	0.000191678	1.3756
YWHAH	2.45422	23.0577	5.34373	5.50224e-05	0.000202583	1.35547
PAM	-1.16425	24.2901	-5.22094	5.68516e-05	0.000206099	1.27699
PTMA	1.318	23.1654	5.21976	5.69953e-05	0.000206099	1.27443
XYLT1	-1.03721	27.6842	-5.18084	6.19691e-05	0.000222102	1.18955
MFAP2	-1.02196	26.6508	-5.16945	6.35073e-05	0.000225618	1.16468
RPS21	0.979391	24.7424	5.0917	7.51044e-05	0.000264498	0.994637
COL9A3	-1.22082	30.7487	-5.0166	8.83632e-05	0.000308509	0.829941
COL2A1	-1.1362	36.2253	-4.96132	9.96312e-05	0.000344877	0.708438
ARHGDIA	1.27715	24.7714	4.95415	0.000101196	0.000347324	0.69267
DSTN	1.11989	21.6653	4.94362	0.000103541	0.000352389	0.669483
PPIA	1.78447	24.5937	4.97273	0.00010574	0.000354243	0.665999
COL11A2	-0.898775	31.099	-4.93308	0.000105942	0.000354243	0.64629
PDIA6	0.821023	26.9834	4.92977	0.00010671	0.000354243	0.638983
PLXDC2	-1.00368	24.2508	-4.87718	0.000119666	0.000394022	0.523089
VASN	0.905588	26.3732	4.86856	0.00012194	0.000398271	0.504059
FLNC	1.13693	20.9201	4.7984	0.000142148	0.000460558	0.3491
TPT1	1.15999	24.7053	4.77874	0.000148397	0.000476992	0.30564
CKAP4	1.00176	29.3222	4.7678	0.000151999	0.00048472	0.281427
VCAN	-1.71027	25.3564	-4.76152	0.000166369	0.000526403	0.207105
RPL12	1.40327	24.6195	4.68882	0.000180763	0.000567511	0.106508
HNRNPA2B1	1.0906	26.1178	4.67564	0.000186073	0.000579689	0.0773036
GALNT2	-1.19985	24.1626	-4.66204	0.000191726	0.000592739	0.0471248
HSP90AB1	1.91319	23.6351	4.66789	0.000222493	0.00067552	-0.0664259
VCAM1	1.29967	24.4532	4.60537	0.000217202	0.000666416	-0.0786365
COL3A1	-1.37826	30.919	-4.59239	0.000223505	0.00067552	-0.107457
CAPN2	1.50751	22.3946	4.60324	0.000226922	0.000680765	-0.113826
WDR1	0.885379	25.2762	4.5683	0.000235703	0.00070191	-0.16098
CALR	0.859791	28.5548	4.55325	0.000243662	0.000720315	-0.19442
MIA	-1.15732	26.4851	-4.49908	0.00027464	0.000806008	-0.31487
FMOD	-0.784155	31.6745	-4.49491	0.000277185	0.000807625	-0.324151
CCDC80	1.62817	23.9373	4.51754	0.000282188	0.000813766	-0.326335
PGK1	0.942014	29.0707	4.48503	0.000283311	0.000813766	-0.346141
ARCN1	1.12574	22.6383	4.46392	0.000296854	0.000846661	-0.3931
DBI	0.933463	25.8095	4.4467	0.000308396	0.000865666	-0.431449
RCN1	0.810986	26.9027	4.4466	0.000308463	0.000865666	-0.43167
CYTL1	-0.888491	27.8018	-4.44445	0.00030993	0.000865666	-0.436437
RPLP2	0.961801	25.659	4.41562	0.000330372	0.000916442	-0.500628
SOD3	-1.07841	26.8716	-4.41147	0.000333424	0.000918616	-0.509867
COL9A1	-0.956224	30.7439	-4.37773	0.000359331	0.000983304	-0.585027
STC2	-1.53863	23.957	-4.36925	0.000389891	0.00104646	-0.651813
LTBP4	-0.805863	24.6893	-4.34088	0.000389952	0.00104646	-0.667121
YWHAB	0.863182	25.9476	4.34064	0.000390161	0.00104646	-0.66766
TWSG1	1.25927	23.2769	4.31607	0.00041204	0.00109787	-0.7224
HSP90B1	0.821544	26.9382	4.31213	0.000415658	0.00110027	-0.73117
ALYREF	0.900569	22.4521	4.29306	0.000433653	0.00114045	-0.773674
COPB2	1.58182	21.4868	4.29059	0.000476475	0.00124498	-0.846249
TMA7	0.775387	23.7313	4.2429	0.000484832	0.0012587	-0.885485
RUSC1	0.783051	24.5759	4.23716	0.000491059	0.00126675	-0.898271
HIST1H4D	0.806592	31.0523	4.21157	0.000519843	0.00133251	-0.955318
ZXDC	-1.32582	27.2464	-4.172	0.000575628	0.00146622	-1.05384
PLEC	0.883689	26.0311	4.14352	0.000604916	0.00153119	-1.10698
CFL1	1.00151	25.089	4.09511	0.000673857	0.00169511	-1.21485
TUBA1D	0.883161	23.9797	4.04025	0.000761572	0.00190393	-1.33703
SEMA3C	-1.03477	25.6705	-4.03303	0.000773948	0.001923	-1.35312
YWHAQ	0.903936	26.0619	4.01236	0.00081049	0.00200151	-1.39914
TXNDC5	0.971968	24.323	4.00243	0.000828644	0.00203394	-1.42123
CNPY2	1.30646	23.9332	4.00805	0.000841648	0.00205342	-1.42932
TPM3	0.957783	23.8762	3.9265	0.000981724	0.00238083	-1.59012
RPL10A	0.913999	24.1975	3.8344	0.00120593	0.00290716	-1.79467
C3	1.36764	24.9112	3.83853	0.00125092	0.00298014	-1.81832
TGFB2	-1.04883	22.8636	-3.82232	0.00123889	0.00296893	-1.82145
NAGA	-0.874615	22.9102	-3.80952	0.00127484	0.00301935	-1.84985
IGFBP7	1.03916	25.1749	3.75812	0.00142987	0.00336685	-1.96371
EZR	0.72471	27.676	3.75041	0.00145468	0.00340547	-1.98076
ST13	0.973575	24.6797	3.74782	0.00146313	0.00340555	-1.9865
LAMC1	1.75465	23.4024	3.77539	0.00152571	0.00353093	-1.99871
UGP2	0.84234	28.547	3.71789	0.00156424	0.00359954	-2.05271
PGM1	0.838593	26.1522	3.71023	0.00159121	0.00364091	-2.06964
MFI2	-0.695643	27.0563	-3.69522	0.00164541	0.00374376	-2.1028
TXNDC5.1	0.746803	24.0284	3.68391	0.00168745	0.00381619	-2.12777
BGN	-0.661551	31.2949	-3.68163	0.00169608	0.00381619	-2.13282
YWHAE	0.771034	28.0677	3.67816	0.00170924	0.00382454	-2.14047
MATN1	-0.667188	30.4581	-3.66387	0.00176462	0.00392676	-2.17201
NUCKS1	0.771879	24.7335	3.65879	0.00178475	0.00394986	-2.18322
SH3BGRL3	0.76631	27.2561	3.65414	0.00180334	0.0039693	-2.19347
FLNB	0.808079	25.3664	3.6354	0.00188031	0.00409658	-2.23478
PRKCSH	0.710112	26.3451	3.63514	0.00188139	0.00409658	-2.23535
CLTA	0.779988	24.6253	3.62262	0.00193465	0.00419002	-2.26294
TNC	0.736245	30.3015	3.61675	0.00196014	0.00422263	-2.27586
RPS12	0.910454	22.9169	3.59827	0.00204259	0.00437698	-2.31655
RPS19	0.702325	23.465	3.558	0.00223432	0.00476263	-2.40506
EEF1D	1.02012	23.71	3.55178	0.00226548	0.00480376	-2.41872
SERPINB1	-0.991776	26.5754	-3.51275	0.00247112	0.00521252	-2.50432
ALDOC	0.743	25.5838	3.50275	0.00252674	0.00530222	-2.52624
EEF2	0.776753	28.2166	3.49901	0.00254786	0.00531898	-2.53443
GRN	-0.732821	23.2973	-3.48428	0.00263269	0.00546789	-2.56666
MMP2	-0.821977	24.8738	-3.47625	0.00268012	0.00553801	-2.58423
PYGL	0.914581	23.7618	3.46311	0.00275956	0.00567321	-2.61295
S100A2	1.02837	22.4327	3.45768	0.00279307	0.00571309	-2.62481
CLEC3B	-0.883662	25.53	-3.45277	0.00282372	0.00574677	-2.63554
FSCN1	0.934637	23.813	3.39209	0.00323097	0.00654272	-2.76782
LAMA4	-0.865684	24.9669	-3.37538	0.00335295	0.00675594	-2.80416
PRDX2	0.744134	24.5068	3.36489	0.00343179	0.00688057	-2.82694
YWHAZ	0.653489	27.9072	3.33251	0.00368698	0.0073558	-2.89719
PGD	1.31398	23.2671	3.34721	0.00375554	0.00745585	-2.8987
PGM3	0.653291	24.7464	3.31873	0.00380116	0.00748355	-2.92703
RPS27A	-0.569539	27.0439	-3.31811	0.00380645	0.00748355	-2.92839
CALU	0.578449	28.0403	3.27065	0.00422748	0.00827116	-3.03094
DDX39B	0.852993	23.352	3.26011	0.00432704	0.00842525	-3.05367
PDIA4	0.606578	28.2402	3.25605	0.00436599	0.00846042	-3.06242
PRDX5	0.757147	22.8993	3.2261	0.00466422	0.00899527	-3.12688
SOD1	0.752551	27.8677	3.22251	0.00470123	0.00902369	-3.13459
PDIA3	0.596919	29.5176	3.19694	0.0049737	0.00950165	-3.18948
EEF1A1	0.868238	26.7325	3.18593	0.00509577	0.00968913	-3.21309
PTGDS	-1.19406	25.2156	-3.19774	0.00517834	0.00980013	-3.21436
COL15A1	-0.680808	27.2491	-3.15436	0.00546208	0.010289	-3.28063
THBS1	-0.624697	28.8672	-3.14535	0.00557117	0.0104459	-3.29985
COPE	0.622502	22.38	3.13837	0.00565732	0.0105586	-3.31476
FRZB	-0.518926	27.918	-3.13345	0.00571874	0.0105858	-3.32525
SET	0.670471	25.0512	3.13219	0.00573459	0.0105858	-3.32794
COL6A3	0.549087	31.0713	3.13094	0.00575032	0.0105858	-3.3306
RPS28	0.645288	24.9369	3.11589	0.00594326	0.0108592	-3.36264
CILP2	-0.62786	29.7226	-3.11519	0.00595246	0.0108592	-3.36415
BLVRB	1.15212	22.7834	3.09532	0.00646177	0.0116831	-3.43009
ATP10A	-0.607614	24.563	-3.07988	0.00643111	0.0116798	-3.43916
TKT	0.67439	27.0099	3.07196	0.00654365	0.0117323	-3.45597
ALDOA	0.612237	28.5589	3.07173	0.00654691	0.0117323	-3.45645
MMP3	1.36065	28.4719	3.08185	0.00680554	0.0120888	-3.47224
GSTP1	0.627685	25.2593	3.05883	0.00673425	0.0120149	-3.48378
ZFR2	-1.05756	25.2305	-3.04448	0.00712436	0.0125999	-3.52925
TMSB4X	0.996033	27.0722	3.01861	0.0074756	0.0131636	-3.57872
LDHB	0.613937	27.1259	2.98173	0.00796726	0.0139686	-3.6463
RPSA	0.772007	23.8257	2.94907	0.00855312	0.0149311	-3.71471
EIF4B	0.67113	23.0108	2.93095	0.00889607	0.0154062	-3.75256
REG1	-0.633645	30.7843	-2.93068	0.00890134	0.0154062	-3.75313
GSTM2	0.583486	24.2398	2.90846	0.00934027	0.0160971	-3.79944
P4HA2	-0.793842	23.3963	-2.80542	0.0116636	0.0200159	-4.01244
CHAD	-0.54499	28.2883	-2.79369	0.0119607	0.0204393	-4.03649
VIM	0.489064	30.1085	2.77763	0.0123798	0.0210665	-4.06938
IGFBP3	1.34639	22.8253	2.77143	0.0131295	0.0221561	-4.10709
ANP32A	0.813773	24.4921	2.75178	0.0130838	0.0221561	-4.12214
MMP14	-0.624755	23.0431	-2.72801	0.0137647	0.0231315	-4.17047
FKBP10	0.724271	24.7925	2.71502	0.014151	0.0236824	-4.19681
ACTB	0.515166	27.8407	2.71146	0.0142586	0.0237644	-4.20402
PARK7	0.530982	27.0417	2.70943	0.0143203	0.0237694	-4.20813
COL6A2_2	0.463346	24.8404	2.68611	0.0150483	0.0248757	-4.25525
PGAM1	0.613832	28.4898	2.68375	0.0151239	0.0248991	-4.26001
MDH1	0.577564	25.9095	2.6761	0.0153716	0.0252045	-4.27543
SCIN	0.690055	23.6363	2.64989	0.0162493	0.0265361	-4.32808
ANXA8	0.624751	27.9874	2.64335	0.0164758	0.0267979	-4.34119
TIMP2	-0.561444	26.7211	-2.61727	0.0174088	0.0282022	-4.39332
PKM2	0.555446	29.0378	2.61122	0.017632	0.0284501	-4.40536
FBN1	-0.899954	23.9641	-2.60679	0.0180888	0.0290713	-4.42249
PRDX4	0.497219	26.3757	2.58918	0.0184696	0.029566	-4.44919
PCOLCE	-0.581568	28.0005	-2.57476	0.0190374	0.0303549	-4.47775
SRPX2	-0.695534	22.2576	-2.56795	0.0193115	0.0306713	-4.49123
ACTA2	0.463021	25.5352	2.56075	0.0196052	0.0310161	-4.50545
C1QC	0.601214	28.4296	2.52601	0.0210832	0.0332245	-4.57382
HNRNPK	1.1876	24.3407	2.50913	0.0226044	0.0353467	-4.62358
BMP1	0.600606	25.0068	2.49631	0.0224292	0.0352087	-4.63191
ERP29	0.605801	24.4443	2.48793	0.0228237	0.0355523	-4.64825
MMP9	1.4411	23.9707	2.48784	0.0236092	0.0363563	-4.66454
SCRG1	-0.535046	29.718	-2.47595	0.0233984	0.0362861	-4.67154
PNP	0.642184	24.517	2.4744	0.023474	0.0362861	-4.67456
DPYSL2	-0.799282	30.7683	-2.44365	0.0252037	0.0386648	-4.73756
ME1	0.606485	24.2763	2.43282	0.0255829	0.0390983	-4.75497
PCBP1	0.591571	22.3343	2.43069	0.0256958	0.0391233	-4.75908
PLCD1	1.02648	25.3595	2.42195	0.0269915	0.0409422	-4.79021
YWHAG	0.527171	24.523	2.35741	0.0298675	0.0451356	-4.89902
MSN	0.501997	28.614	2.3474	0.0304844	0.0458966	-4.91797
ACAN	0.427002	35.3134	2.34156	0.0308497	0.0462746	-4.92901
NCL	0.648908	25.2134	2.3084	0.0330015	0.0493196	-4.99137
HSPA5	0.410954	29.3805	2.30587	0.033171	0.0493907	-4.9961
PLAUR	0.57115	24.1765	2.29724	0.0337567	0.0500785	-5.01225
MAN1A1	-0.616186	22.726	-2.27288	0.0354606	0.0522398	-5.05764
SUMO2	0.40838	24.9851	2.27273	0.0354715	0.0522398	-5.05792
DAG1	-0.50141	25.7752	-2.27063	0.0356222	0.0522717	-5.06182
COL14A1	-0.414481	30.947	-2.26468	0.036052	0.0526466	-5.07286
TXN	0.648757	25.8772	2.2635	0.0361376	0.0526466	-5.07504
FSTL1	0.450735	30.3145	2.25686	0.0366239	0.0531637	-5.08733
LGALS1	0.639548	23.972	2.2403	0.037864	0.054466	-5.11792
RARRES2	-0.457149	26.8538	-2.23954	0.0379218	0.054466	-5.11932
HAPLN3	0.684073	24.5126	2.2395	0.0379245	0.054466	-5.11938
SRSF2	0.449752	24.8663	2.22571	0.038988	0.0557956	-5.14475
ALDH9A1	1.00971	22.0881	2.22935	0.0396702	0.056572	-5.14785
THBS4	-0.522851	30.2919	-2.18491	0.042297	0.0601063	-5.21926
GPI	0.469494	26.9264	2.1798	0.0427292	0.0605082	-5.22854
RPS18	0.449241	23.7472	2.1678	0.0437596	0.0617513	-5.25027
NME2	0.628734	26.2915	2.16039	0.0444076	0.0624482	-5.26366
HSP90AA1	0.541025	26.5775	2.15774	0.0446416	0.0625601	-5.26845
FBN2	0.946519	22.611	2.15103	0.0462554	0.0643761	-5.28873
CLSTN1	-0.427367	26.5025	-2.14248	0.0460094	0.0642546	-5.2959
GANAB	0.440221	25.8461	2.11667	0.0484109	0.0671452	-5.34208
TALDO1	0.432772	25.8853	2.10413	0.049618	0.0683491	-5.36439
ENO1	0.440184	31.1847	2.10392	0.0496387	0.0683491	-5.36477
MATN3	0.488097	31.1324	2.10242	0.0497851	0.0683491	-5.36743
TIMP1	0.416786	28.1426	2.10051	0.0499716	0.0683733	-5.37082
ELN	-0.929723	23.8342	-2.10196	0.050878	0.0693333	-5.37553
TPI1	0.444246	29.5533	2.08996	0.0510156	0.0693333	-5.38952
GAPDH	0.469441	27.0087	2.07685	0.0523402	0.0708955	-5.41266
AK1	0.514638	23.9003	2.05212	0.0549239	0.0741473	-5.45609
PFN1	0.810266	23.1633	2.05023	0.0558457	0.0745775	-5.46367
CSPG4	-0.325822	29.6194	-2.04604	0.0555764	0.0745775	-5.46671
RCN3	0.491046	26.4209	2.04387	0.0558108	0.0745775	-5.4705
AKR1A1	0.489302	25.3372	2.04232	0.0559791	0.0745775	-5.47321
FBLN7	-0.386476	29.8603	-2.03107	0.0572129	0.0759712	-5.49279
HSPG2	-0.353056	31.8833	-2.02333	0.0580756	0.0768648	-5.50622
ANGPTL1	-0.412578	29.143	-1.99246	0.061636	0.0813114	-5.55949
QSOX1	-0.394879	27.3211	-1.9761	0.0636013	0.0836316	-5.58751
ACTN4	0.45697	27.2304	1.9608	0.0654896	0.0858359	-5.61357
GDI1	0.382817	23.7959	1.92568	0.0700154	0.0914717	-5.67292
AHNAK	0.558146	26.2086	1.85982	0.0792568	0.103212	-5.78227
LOX	0.420417	25.2598	1.85431	0.0800764	0.103945	-5.7913
EIF5A	0.660035	23.859	1.83463	0.0835624	0.108124	-5.8248
CALM1	0.539128	24.8422	1.75915	0.0954597	0.123125	-5.94438
NUCB2	-0.361548	24.8168	-1.75453	0.0962681	0.123773	-5.95167
NT5E	-0.662076	23.0034	-1.73675	0.100242	0.128475	-5.98106
GOT2	0.460786	24.0653	1.72901	0.100841	0.128835	-5.99169
SERPINH1	0.370601	26.7943	1.72	0.102499	0.130542	-6.00571
LECT2	-0.377293	27.1958	-1.70176	0.10593	0.134488	-6.03395
IGFBP6	-0.4132	25.4982	-1.68863	0.108459	0.137269	-6.05414
EMILIN1	-0.272799	28.5978	-1.65017	0.116168	0.146568	-6.11261
OLFML3	0.810953	23.1256	1.64287	0.118907	0.149557	-6.12494
IDH1	0.523401	26.0704	1.61731	0.123386	0.15471	-6.16204
VIT	-0.332108	28.0234	-1.59205	0.128703	0.160878	-6.1991
EPYC	-0.270044	32.4528	-1.57713	0.132098	0.164614	-6.22092
PGLYRP1	-0.293892	25.831	-1.43193	0.169221	0.210228	-6.42499
UBE2N	0.514468	24.5242	1.42567	0.171501	0.212409	-6.43342
GLG1	0.399314	24.6374	1.36667	0.188481	0.232728	-6.51162
CFI	-0.440311	23.5041	-1.36482	0.189308	0.233039	-6.51397
HDGF	0.455595	25.1794	1.3522	0.193471	0.237442	-6.53023
P4HB	0.254227	30.4934	1.34701	0.194616	0.238125	-6.53708
NID2	-0.229962	30.2849	-1.32784	0.200748	0.244761	-6.56161
HSPA1B	0.335645	25.7375	1.3263	0.201248	0.244761	-6.56356
SFPQ	-0.567627	22.9883	-1.31301	0.206749	0.24995	-6.57988
CD9	-0.332792	24.25	-1.31288	0.205642	0.249357	-6.58056
ANG1	0.240299	26.7455	1.24707	0.228281	0.275161	-6.66176
MGC134473	0.254864	27.3888	1.21621	0.239542	0.287877	-6.69863
FBLN1	0.713753	24.0636	1.20774	0.243796	0.292123	-6.70785
HAPLN1	-0.259327	31.4368	-1.18851	0.250005	0.298679	-6.73105
B4GALT4	-0.351961	22.6895	-1.16045	0.260957	0.310846	-6.76325
C1QB	0.295866	27.02	1.1515	0.264524	0.314171	-6.77339
CHADL	-0.187482	29.0576	-1.13266	0.272152	0.322285	-6.79449
PEBP1	0.298099	27.3062	1.12455	0.275487	0.325283	-6.80348
ANXA1	0.227596	24.7252	1.11227	0.280592	0.330348	-6.81699
TNFRSF12A	0.224994	22.8949	1.09506	0.28786	0.337922	-6.8357
CD109	0.221641	27.0041	1.07725	0.295531	0.345926	-6.8548
LOXL3	0.201386	27.3907	1.06883	0.299208	0.34922	-6.86373
DCN	-0.218066	29.4333	-1.05905	0.303517	0.353231	-6.87402
SCUBE2	-0.324098	25.0194	-1.03215	0.315633	0.366279	-6.90189
PTMS	0.23311	25.5386	1.00092	0.33007	0.381938	-6.93349
NPC2	0.518303	25.3396	0.994157	0.334185	0.385065	-6.93927
ITM2B	0.214269	25.444	0.991184	0.334674	0.385065	-6.94316
CHST11	-0.242774	26.1104	-0.981338	0.339373	0.389366	-6.95285
GOLIM4	-0.206494	22.2673	-0.958816	0.350296	0.400762	-6.97469
RBP4	-0.204986	26.3437	-0.955216	0.352064	0.40165	-6.97814
COMP	-0.1749	34.143	-0.948836	0.355213	0.404104	-6.98422
CLEC3A	-0.23953	26.4814	-0.924091	0.367606	0.417032	-7.00746
PRG4	-0.234663	29.7126	-0.881466	0.389631	0.440784	-7.04618
B2M	0.20687	27.1239	0.872812	0.394207	0.444719	-7.05384
C1QA	0.185033	27.673	0.856784	0.402776	0.453123	-7.06784
FUBP1	0.255573	23.0952	0.848744	0.407119	0.45674	-7.07477
PRDX6	0.2428	23.2727	0.845525	0.408866	0.457433	-7.07753
HP	-0.410806	25.5634	-0.843529	0.410727	0.458249	-7.07836
TNFRSF11B	-0.247482	23.7623	-0.837291	0.413358	0.459918	-7.08454
SCUBE3	-0.211182	23.0915	-0.825164	0.420031	0.466061	-7.09475
NEK11	-0.14944	28.9119	-0.815672	0.425301	0.47062	-7.10265
ERP44	0.153451	24.2619	0.811527	0.427616	0.471893	-7.10607
OGN	-0.132392	29.0497	-0.794752	0.437065	0.480803	-7.11975
MATN4	-0.152284	26.9695	-0.792989	0.438065	0.480803	-7.12117
PLOD2	0.194773	25.8763	0.771104	0.450604	0.493228	-7.13858
COL12A1.1	-0.145926	23.7056	-0.678166	0.506252	0.552647	-7.2074
CTSB	0.172682	25.9779	0.669307	0.511755	0.557153	-7.21352
LTF	0.117031	27.0822	0.634257	0.533855	0.579655	-7.237
FKBP9	-0.167639	23.8768	-0.622719	0.541243	0.586105	-7.24446
MATN2	0.153541	25.6677	0.619342	0.543416	0.586889	-7.24662
DDAH1	0.187362	24.2141	0.591519	0.561548	0.604859	-7.26393
PLOD1	0.135997	29.1464	0.576125	0.571632	0.614087	-7.27326
AHSG	0.309798	23.7825	0.559872	0.582921	0.624558	-7.28229
ANG2	0.143675	24.2301	0.528297	0.603716	0.645132	-7.30058
LUM	0.152348	28.2484	0.514896	0.612862	0.653182	-7.30782
SRSF1	0.126441	24.3797	0.479138	0.637583	0.677746	-7.32626
COL1A2	-0.301756	26.8588	-0.419124	0.68041	0.721378	-7.35398
S100A4	0.0884314	25.2517	0.413168	0.684342	0.723651	-7.35687
CLU	-0.075194	29.6515	-0.408583	0.687643	0.724075	-7.35884
LDHA	0.0905811	28.2343	0.407647	0.688318	0.724075	-7.35924
SPARC	0.0798812	34.3188	0.392089	0.699575	0.73401	-7.36572
PRDX1	0.0744672	26.8647	0.380646	0.7079	0.740826	-7.37033
CPXM1	-0.0853852	23.2299	-0.321898	0.751221	0.784136	-7.39189
GDI2	-0.0653538	25.1645	-0.295233	0.771179	0.802898	-7.4005
S100A1	0.102074	24.221	0.291852	0.77382	0.803583	-7.40147
RNASE4	-0.0483956	29.8862	-0.266583	0.792806	0.821193	-7.40893
COL12A1	-0.046913	31.5873	-0.262734	0.795726	0.822114	-7.40999
CYR61	0.0673192	24.3843	0.240553	0.812607	0.83742	-7.41584
PPIB	-0.0432911	30.1136	-0.237435	0.814989	0.837742	-7.41662
SPP1	0.0615758	28.4915	0.198063	0.845205	0.866197	-7.42562
MIF	-0.0419694	25.0652	-0.195802	0.846948	0.866197	-7.42608
UBA1	-0.0609382	23.7368	-0.175332	0.862825	0.880212	-7.43005
EGFR	-0.0556316	22.0173	-0.156928	0.877092	0.892518	-7.43326
SERPINE2	0.0366142	25.3621	0.143089	0.887802	0.899614	-7.43546
SDF4	-0.042621	23.8208	-0.141071	0.889374	0.899614	-7.43577
C9	0.0290291	23.861	0.139331	0.890728	0.899614	-7.43602
COL1A1	0.0237558	31.2487	0.0993984	0.921916	0.928796	-7.44103
BRB	0.0125763	29.7572	0.0694016	0.945432	0.950124	-7.44369
PLOD3	-0.00906933	22.9067	-0.0423929	0.96665	0.969043	-7.44528
VEZF1	0.000729157	29.0335	0.00187079	0.998529	0.998529	-7.44622

## Sheet: Bovine ICD v. N
	logFC	AveExpr	t	P.Value	adj.P.Val	B
ECM1	8.18867	29.1683	30.6559	4.81392e-17	1.94964e-14	28.9059
CHI3L1	4.11845	31.0612	20.4082	6.17465e-14	1.25037e-11	22.1843
SAA3	6.95174	29.6091	19.4248	2.58991e-13	2.96556e-11	20.797
M.SAA3.2	8.97715	26.8752	20.1974	2.92894e-13	2.96556e-11	20.6963
TNFRSF6B	4.71532	24.775	17.8701	6.1193e-13	4.95663e-11	19.9301
APOD	4.75801	25.8091	16.6463	2.05815e-12	1.33963e-10	18.7245
SERPINE1	4.60358	25.2899	16.5316	2.3154e-12	1.33963e-10	18.607
CFB	4.79354	27.0756	15.944	4.28055e-12	2.00759e-10	17.9927
EDIL3	-3.69585	27.5259	-15.9051	4.4613e-12	2.00759e-10	17.9513
CHRDL2	-7.96189	24.7091	-16.3562	8.73944e-12	3.53947e-10	17.3418
C1R	4.47273	24.7348	14.7819	1.53318e-11	5.64489e-10	16.7117
IGFBP4	-5.08729	22.9153	-14.788	2.38827e-11	8.06041e-10	16.2951
NUCB1	-2.63879	29.4777	-13.9921	3.83591e-11	1.19503e-09	15.7867
AEBP1	-2.43614	28.9156	-13.437	7.50329e-11	2.17059e-09	15.1079
SOD2	3.66685	26.0206	13.1908	1.01793e-10	2.74842e-09	14.7988
FN1	3.36871	33.1553	12.9303	1.41278e-10	3.5761e-09	14.4663
HIST1H1D	2.94795	25.1665	12.6039	2.14686e-10	5.11458e-09	14.0414
PROS1	-2.99564	25.8758	-12.4632	2.5784e-10	5.80139e-09	13.8552
COL9A2	-2.40068	27.8895	-12.3531	2.97905e-10	6.35009e-09	13.7084
C1S	2.47725	26.9656	12.0919	4.21393e-10	8.53321e-09	13.3555
LMNB2	2.7921	24.2181	11.9794	4.90166e-10	9.2954e-09	13.2016
APOE	-2.36644	26.3634	-11.9574	5.04935e-10	9.2954e-09	13.1714
H2AFZ	2.52379	24.7563	11.7383	6.80311e-10	1.19794e-08	12.8677
VEGFA	-3.25286	24.6855	-11.5995	8.23629e-10	1.38987e-08	12.6728
PXYLP1	-3.07995	25.0463	-11.4511	1.01239e-09	1.64008e-08	12.4624
COL6A2	2.04624	27.0525	11.2307	1.38057e-09	2.15051e-08	12.1459
SULF2	-2.88562	22.9998	-10.6266	3.31095e-09	4.96643e-08	11.2524
LMNB1	2.06235	24.5153	10.2703	5.64403e-09	8.16369e-08	10.7069
GSTM2	-1.98157	24.2398	-9.87738	1.0325e-08	1.44194e-07	10.0887
NAGA	-2.24283	22.9102	-9.76901	1.22329e-08	1.65145e-07	9.91512
HIST1H2AJ	1.76189	26.6662	9.60321	1.58966e-08	2.07681e-07	9.64681
ADAMTSL4	2.1352	25.2204	9.4866	1.91488e-08	2.42352e-07	9.45613
GPC1	-2.62508	23.5209	-9.40133	2.19628e-08	2.69544e-07	9.31565
SPON1	2.41654	26.9888	9.36785	2.31827e-08	2.76147e-07	9.26026
ALDOC	-1.93624	25.5838	-9.12807	3.42767e-08	3.8919e-07	8.85949
HIST2H2BF	1.48687	28.1303	9.12245	3.45947e-08	3.8919e-07	8.85003
ORM1	5.4842	25.5983	9.30298	4.69579e-08	4.98821e-07	8.60775
IGF2	-2.78852	24.0661	-8.93629	4.70954e-08	4.98821e-07	8.53382
IGFBP5	-2.645	27.8908	-8.92446	4.80346e-08	4.98821e-07	8.51358
PDIA4	-1.64663	28.2402	-8.83892	5.54338e-08	5.61267e-07	8.3667
CTGF	4.40631	27.2663	9.09643	6.4619e-08	6.08621e-07	8.27966
LMNA	1.43025	29.2843	8.76004	6.3314e-08	6.08621e-07	8.23043
SMOC1	-1.6014	28.1728	-8.75083	6.43069e-08	6.08621e-07	8.21447
CD14	2.16375	22.6302	8.59555	8.37432e-08	7.70818e-07	7.94369
HIST2H3PS2	1.57082	30.43	8.51238	9.65872e-08	8.69285e-07	7.79738
PLXDC2	-1.74181	24.2508	-8.46402	1.04984e-07	9.24319e-07	7.7119
SDC4	3.39844	23.9967	8.62912	1.13871e-07	9.81226e-07	7.67455
CAPG	2.0895	24.6896	8.38773	1.19813e-07	1.01092e-06	7.57642
RPS3	1.7678	22.4454	8.34995	1.27948e-07	1.054e-06	7.50905
APP	-2.41971	24.4747	-8.34027	1.30123e-07	1.054e-06	7.49176
INHBA	3.3199	25.3203	8.42163	1.60558e-07	1.27502e-06	7.32155
ZNF74	-2.35689	27.1279	-8.17448	1.74022e-07	1.35536e-06	7.19367
LTBP2	2.80724	26.7048	8.1945	2.08133e-07	1.56099e-06	7.03836
ANXA2	1.28368	28.632	8.07929	2.05958e-07	1.56099e-06	7.02089
GALNT2	-2.04457	24.1626	-7.9442	2.62128e-07	1.93021e-06	6.7736
GAS6	-1.93386	27.0613	-7.91424	2.76621e-07	2.00056e-06	6.71842
LTBP1	2.9975	26.7964	8.00993	3.15716e-07	2.21893e-06	6.62381
COL6A1	1.34355	32.1485	7.83641	3.18298e-07	2.21893e-06	6.57453
CGREF1	-2.20625	23.2971	-7.82787	3.23252e-07	2.21893e-06	6.55869
SCG5	-4.34652	23.8648	-8.04852	3.53201e-07	2.34502e-06	6.53313
HTRA1	-1.89031	26.3455	-7.78093	3.51953e-07	2.34502e-06	6.47148
ADM	-1.75087	28.9353	-7.73927	3.79654e-07	2.47099e-06	6.3938
MGP	-1.80061	29.3322	-7.73248	3.84376e-07	2.47099e-06	6.38113
TALDO1	-1.58795	25.8853	-7.7206	3.92795e-07	2.48565e-06	6.35891
HIST1H4D	1.46948	31.0523	7.67282	4.28617e-07	2.67062e-06	6.26944
PDIA6	-1.27609	26.9834	-7.66221	4.37024e-07	2.67943e-06	6.24953
CCDC80	2.79451	23.9373	7.7537	4.50004e-07	2.67943e-06	6.24672
YWHAG	-1.70869	24.523	-7.64095	4.54392e-07	2.67943e-06	6.20957
SUSD5	-1.58386	25.7803	-7.63531	4.59116e-07	2.67943e-06	6.19897
ME1	-1.9007	24.2763	-7.62436	4.68431e-07	2.67943e-06	6.17838
NUCB2	-1.57081	24.8168	-7.62286	4.69727e-07	2.67943e-06	6.17555
GDI1	-1.51322	23.7959	-7.61194	4.79246e-07	2.69576e-06	6.15498
ABI3BP	-2.33633	23.0869	-7.56834	5.19303e-07	2.88106e-06	6.07269
CNMD	-2.4947	25.6867	-7.52992	6.34545e-07	3.47285e-06	5.88567
PTMS	-1.71667	25.5386	-7.371	7.49168e-07	4.04551e-06	5.69708
ERP29	-1.78843	24.4443	-7.34478	7.86867e-07	4.19317e-06	5.64676
YIPF3	-1.48325	23.4733	-7.31923	8.25492e-07	4.34187e-06	5.59766
PGM3	-1.41838	24.7464	-7.2054	1.02306e-06	5.31206e-06	5.3778
HIST1H2AC	2.00352	25.1064	7.15851	1.1182e-06	5.73252e-06	5.28671
GSN	1.58071	31.0532	7.02617	1.4394e-06	7.28697e-06	5.02806
GANAB	-1.45076	25.8461	-6.97553	1.58643e-06	7.93217e-06	4.92846
LGALS3	1.58651	26.1488	6.87761	1.91658e-06	9.46603e-06	4.73489
SUMO2	-1.2345	24.9851	-6.87028	1.94398e-06	9.48568e-06	4.72035
FABP5	-1.42409	25.6687	-6.75591	2.4286e-06	1.17093e-05	4.49252
HNRNPD	-1.15699	24.131	-6.74438	2.48394e-06	1.18352e-05	4.46947
Unknown	-1.68406	25.4665	-6.72168	2.59673e-06	1.22288e-05	4.42402
COL16A1	-1.46137	28.8464	-6.70443	2.68602e-06	1.25039e-05	4.38943
COL9A1	-1.44536	30.7439	-6.61705	3.18966e-06	1.46797e-05	4.21359
PARK7	-1.29447	27.0417	-6.60524	3.26485e-06	1.48569e-05	4.18976
TMA7	1.18934	23.7313	6.50803	3.95809e-06	1.78114e-05	3.99283
GREM1	-2.09293	26.4383	-6.50877	4.26204e-06	1.89684e-05	3.92942
MDH1	-1.37979	25.9095	-6.39316	4.97752e-06	2.19119e-05	3.75852
COL9A3	-1.54915	30.7487	-6.36579	5.25819e-06	2.28986e-05	3.70245
MMP1	3.07799	26.0538	6.50697	5.56247e-06	2.3966e-05	3.70016
RPL10A	-1.50576	24.1975	-6.31695	5.80047e-06	2.47283e-05	3.60215
AK1	-1.58225	23.9003	-6.30923	5.89131e-06	2.4854e-05	3.58627
RBMX	1.40209	24.9084	6.26966	6.38079e-06	2.66414e-05	3.50472
PRKCSH	-1.22157	26.3451	-6.25334	6.59466e-06	2.72534e-05	3.47104
CKAP4	1.3126	29.3222	6.24726	6.67611e-06	2.73114e-05	3.4585
ENPP2	-2.4406	23.7147	-6.31896	7.17176e-06	2.8758e-05	3.42154
SERPINH1	1.34026	26.7943	6.22028	7.05082e-06	2.85558e-05	3.40272
PGM1	-1.38234	26.1522	-6.11594	8.71649e-06	3.46096e-05	3.18615
STC2	-2.15363	23.957	-6.11566	9.92246e-06	3.90155e-05	3.07611
HSPE1	1.20348	25.4864	6.03827	1.02165e-05	3.97854e-05	3.02408
AKR1A1	-1.41299	25.3372	-5.89775	1.36438e-05	5.24987e-05	2.72897
RPS21	-1.13378	24.7424	-5.89433	1.37404e-05	5.24987e-05	2.72178
CTHRC1	-1.50585	26.4094	-5.87117	1.44151e-05	5.45618e-05	2.6729
NUCKS1	-1.22888	24.7335	-5.82504	1.58621e-05	5.94829e-05	2.57538
IGFBP3	2.8788	22.8253	5.92578	1.70959e-05	6.29441e-05	2.54953
SMOC2	-1.14363	27.1023	-5.80602	1.65016e-05	6.13131e-05	2.5351
CALR	-1.09172	28.5548	-5.78149	1.73656e-05	6.33609e-05	2.48309
LCN2	1.67746	24.5715	5.77414	1.76335e-05	6.37642e-05	2.46748
EFEMP1	1.6232	24.3968	5.71618	1.99003e-05	7.13242e-05	2.34428
TNC	1.16189	30.3015	5.70772	2.02556e-05	7.19606e-05	2.32626
PTX3	1.9547	26.0976	5.66075	2.49674e-05	8.79287e-05	2.13385
C4A	1.00937	23.2792	5.54219	2.86818e-05	0.000100139	1.97217
NME2	-1.60626	26.2915	-5.51925	3.01064e-05	0.000104215	1.92286
DDAH1	-1.75025	24.2141	-5.52571	3.04797e-05	0.000104613	1.91525
PDGFRL	-1.0647	24.908	-5.4999	3.13639e-05	0.000106743	1.88124
COL5A1	-1.45967	27.6039	-5.44625	3.51409e-05	0.000118601	1.76561
COL6A2_2	0.936327	24.8404	5.42807	3.65236e-05	0.000122249	1.72638
SERPING1	1.31202	26.5572	5.42223	3.69799e-05	0.000122761	1.71376
PTGDS	-2.04094	25.2156	-5.46572	3.92432e-05	0.000128173	1.68253
HSP90B1	-1.02884	26.9382	-5.40018	3.87552e-05	0.000127609	1.6661
NPTX2	2.16043	24.7702	5.41709	4.38564e-05	0.000142095	1.57141
HMGB1	1.45877	26.5973	5.32279	4.57085e-05	0.00014692	1.49846
EIF5A	-1.9271	23.859	-5.35657	4.69477e-05	0.000148545	1.49064
THBS2	-2.52553	24.469	-5.40862	4.81983e-05	0.000150156	1.49049
BMP1	1.27912	25.0068	5.31642	4.63346e-05	0.00014776	1.48464
PYGL	-1.40059	23.7618	-5.30343	4.76393e-05	0.000149565	1.45644
COL11A1	-1.09146	32.2389	-5.25138	5.32561e-05	0.000163531	1.34329
CLSTN1	-1.04743	26.5025	-5.25101	5.32988e-05	0.000163531	1.34248
LOXL2	-1.00925	27.0564	-5.2009	5.93533e-05	0.000180394	1.2333
ANP32A	-1.53727	24.4921	-5.1983	5.9686e-05	0.000180394	1.22763
GDF6	1.39011	23.3777	5.18419	6.15253e-05	0.000184576	1.19684
ATP5A1	1.53857	23.1553	5.1447	6.69856e-05	0.000199479	1.11061
EFEMP2	-0.81615	27.3413	-5.12422	7.00111e-05	0.000206967	1.06582
PAM	-1.13326	24.2901	-5.08194	7.6705e-05	0.000225113	0.973268
CNPY2	-1.65149	23.9332	-5.06657	8.32322e-05	0.000242511	0.900535
LDHB	-1.03703	27.1259	-5.03656	8.46218e-05	0.000243615	0.873756
MFGE8	-1.30087	26.2019	-5.03551	8.48141e-05	0.000243615	0.871458
TPI1	-1.05862	29.5533	-4.98028	9.561e-05	0.000272691	0.750137
COL11A2	-0.905501	31.099	-4.97	9.77687e-05	0.000276897	0.727538
COL6A3	0.869849	31.0713	4.95995	9.99286e-05	0.000279949	0.705422
RPS12	-1.25465	22.9169	-4.95857	0.000100229	0.000279949	0.702387
HDGF	-1.68105	25.1794	-4.98936	0.000102052	0.00028309	0.701987
CLU	-0.906836	29.6515	-4.92749	0.00010724	0.000295458	0.633968
MMP3	2.20637	28.4719	4.99738	0.000112478	0.000307794	0.627724
RUSC1	-0.905214	24.5759	-4.89819	0.000114308	0.000310702	0.569413
ALYREF	1.01003	22.4521	4.81488	0.000137114	0.000370207	0.385524
CTSL2	-0.83579	21.9574	-4.8064	0.000139679	0.000373013	0.366799
CTSB	-1.23979	25.9779	-4.80537	0.000139995	0.000373013	0.364513
XYLT1	-0.954428	27.6842	-4.76736	0.000152146	0.00040274	0.280446
CLEC11A	-1.89957	23.7451	-4.79574	0.000161657	0.000425136	0.246128
CYTL1	-0.934112	27.8018	-4.67266	0.000187297	0.00048939	0.0706903
PRDX6	-1.33245	23.2727	-4.64013	0.000201192	0.000522325	-0.00146593
GDI2	-1.02071	25.1645	-4.611	0.000214524	0.000553389	-0.0661321
ANXA1	0.941395	24.7252	4.60062	0.000219488	0.000561153	-0.0891855
RCN1	0.83877	26.9027	4.59894	0.000220305	0.000561153	-0.0929252
MIA	-1.17563	26.4851	-4.57024	0.000234697	0.000594076	-0.156671
MFI2	-0.8547	27.0563	-4.54012	0.00025083	0.000630969	-0.223608
LAMA4	-1.15905	24.9669	-4.51924	0.000262672	0.000656679	-0.27004
GPI	-0.968403	26.9264	-4.49617	0.000276416	0.000686802	-0.321358
P4HB	-0.845018	30.4934	-4.47729	0.000288204	0.000711724	-0.363364
PRG4	-1.18809	29.7126	-4.46282	0.000297577	0.000730416	-0.395547
LDHA	-0.986307	28.2343	-4.43873	0.000313886	0.000765807	-0.449188
SRSF1	-1.16528	24.3797	-4.4157	0.000330315	0.000801064	-0.500457
TXNDC5.1	-0.887924	24.0284	-4.38005	0.000357482	0.000861788	-0.579849
DDX39B	-1.13644	23.352	-4.34344	0.000387741	0.000929201	-0.661414
FBLN7	-0.825016	29.8603	-4.33575	0.000394416	0.000939637	-0.678543
SOD3	-1.05772	26.8716	-4.32685	0.000402291	0.000952793	-0.698379
HSPA1B	-1.09359	25.7375	-4.32133	0.000407255	0.000958943	-0.710683
HNRNPA1	-0.84994	25.8148	-4.25136	0.000475785	0.00111383	-0.866612
YWHAQ	-0.95333	26.0619	-4.23161	0.000497166	0.0011572	-0.91065
SCUBE2	-1.30951	25.0194	-4.17038	0.000571631	0.00132292	-1.04954
COL2A1	-0.951296	36.2253	-4.15393	0.000591053	0.00136009	-1.08379
ERP44	-0.784449	24.2619	-4.14856	0.000598164	0.00136868	-1.09575
TKT	-0.907675	27.0099	-4.1346	0.00061706	0.00140398	-1.12685
TXNDC5	-1.00051	24.323	-4.11997	0.000637523	0.00144244	-1.15946
VCAN	-1.48142	25.3564	-4.12439	0.000666794	0.00150029	-1.19028
MATN3	0.946068	31.1324	4.07507	0.000704652	0.00157671	-1.25948
ENO1	-0.851177	31.1847	-4.06832	0.000715354	0.00159186	-1.27454
SERPINB1	-1.1383	26.5754	-4.03172	0.000776216	0.0017098	-1.35604
EFNA1	0.921242	22.7269	4.03138	0.000776797	0.0017098	-1.35678
PGK1	-0.840821	29.0707	-4.00324	0.000827152	0.00181079	-1.41943
MATN1	-0.724661	30.4581	-3.97949	0.000872194	0.00189913	-1.47229
MYL6	0.760933	25.1667	3.97321	0.000884506	0.00191564	-1.48626
MFAP2	-0.778972	26.6508	-3.94035	0.000951842	0.00205051	-1.55935
REG1	-0.845467	30.7843	-3.91038	0.00101772	0.00218083	-1.62596
CLEC3B	-0.990614	25.53	-3.87067	0.00111211	0.00237054	-1.71418
COPB2	1.43033	21.4868	3.87967	0.00116831	0.0024663	-1.74412
FSCN1	-1.06032	23.813	-3.84825	0.00116921	0.0024663	-1.76394
HSPA5	-0.683589	29.3805	-3.83564	0.00120258	0.00252355	-1.79191
RARRES2	-0.780195	26.8538	-3.82212	0.00123945	0.00258751	-1.8219
MMP2	-0.898046	24.8738	-3.79796	0.00130817	0.00270976	-1.87547
RRBP1	0.732393	27.4459	3.79686	0.00131139	0.00270976	-1.87791
YWHAZ	-0.743606	27.9072	-3.79207	0.00132548	0.00272498	-1.88852
ALDOA	-0.754689	28.5589	-3.78644	0.00134226	0.00274553	-1.901
TUBA1D	-0.826895	23.9797	-3.78285	0.00135305	0.0027537	-1.90894
SCIN	-0.982827	23.6363	-3.77417	0.00137954	0.00279356	-1.92817
PKM2	-0.800208	29.0378	-3.76188	0.0014179	0.00285697	-1.95537
LUM	1.11011	28.2484	3.75188	0.00144995	0.00290707	-1.97753
S100A2	1.09811	22.4327	3.69218	0.00165661	0.00330506	-2.10952
TIMP2	-0.791144	26.7211	-3.68805	0.00167194	0.00331929	-2.11863
ACTR3	0.886047	23.2632	3.65649	0.0017939	0.00354405	-2.18828
LTBP4	-0.67565	24.6893	-3.63947	0.00186332	0.00365457	-2.22582
TARS	-1.01923	22.2732	-3.63837	0.00186789	0.00365457	-2.22824
CALU	-0.633463	28.0403	-3.58171	0.00211936	0.00412663	-2.35296
ST13	-0.920892	24.6797	-3.54502	0.00229987	0.00445669	-2.43357
P4HA2	-0.997171	23.3963	-3.52398	0.00241017	0.00464818	-2.47973
DPYSL2	-1.15449	30.7683	-3.52962	0.00242908	0.00466245	-2.48122
UBE2N	-1.27107	24.5242	-3.52232	0.00250979	0.00479464	-2.50835
LGALS1	-0.999809	23.972	-3.50227	0.00252945	0.00480951	-2.52729
RPS28	-0.720353	24.9369	-3.47836	0.0026676	0.0050485	-2.57962
C3	1.24055	24.9112	3.48182	0.00274343	0.00516786	-2.59612
YWHAE	-0.722261	28.0677	-3.4455	0.00286973	0.00538074	-2.65142
BLVRB	-1.27333	22.7834	-3.42096	0.00318684	0.00594779	-2.73842
FLNC	0.801602	20.9201	3.38314	0.00329571	0.00612277	-2.78728
FBN1	-1.16448	23.9641	-3.37302	0.00348314	0.00644143	-2.83094
FMOD	-0.583021	31.6745	-3.34198	0.00361049	0.00664658	-2.87666
VASN	0.621168	26.3732	3.33948	0.00363052	0.00665322	-2.88208
EEF1D	0.958101	23.71	3.33585	0.0036598	0.00666001	-2.88995
EEF1A1	0.908851	26.7325	3.33495	0.00366711	0.00666001	-2.8919
ZFR2	-1.15995	25.2305	-3.33924	0.00375062	0.00675112	-2.90354
VCAM1	0.939622	24.4532	3.32955	0.00371128	0.00671012	-2.90362
MGC134473	0.695055	27.3888	3.31679	0.0038175	0.0068411	-2.93123
PRDX1	-0.64612	26.8647	-3.3027	0.00393838	0.00702662	-2.96172
SRSF2	-0.661611	24.8663	-3.27415	0.00419494	0.00745154	-3.0234
FUBP1	-0.983121	23.0952	-3.26489	0.00428161	0.00757229	-3.04337
MIF	-0.683194	25.0652	-3.18735	0.00507984	0.00894494	-3.21004
ATP10A	-0.618492	24.563	-3.13502	0.00569902	0.00999178	-3.32189
HNRNPA3	0.730794	24.258	3.12124	0.00587399	0.0102542	-3.35126
SCRG1	-0.659566	29.718	-3.05217	0.00683285	0.0118768	-3.49785
YBX1	0.63786	24.3622	3.03036	0.00716622	0.0124031	-3.54394
C1QC	0.718029	28.4296	3.01681	0.00738118	0.0127208	-3.57251
GSTP1	-0.598078	25.2593	-2.91455	0.00921794	0.0158189	-3.78676
GRN	-0.608855	23.2973	-2.89487	0.00961886	0.0164373	-3.82768
LAMC1	1.33941	23.4024	2.88195	0.010406	0.0177077	-3.88362
HNRNPA2B1	-0.655815	26.1178	-2.81163	0.0115089	0.0195026	-3.99967
PEBP1	-0.742948	27.3062	-2.80269	0.0117321	0.0197979	-4.01803
YWHAB	-0.553441	25.9476	-2.78306	0.0122365	0.0205634	-4.05826
ZXDC	-0.87277	27.2464	-2.74638	0.0132966	0.0222526	-4.13565
EGFR	-0.960012	22.0173	-2.70804	0.0146248	0.0243747	-4.22064
MMP9	1.54949	23.9707	2.67494	0.0160584	0.0265681	-4.29953
ALDH9A1	-1.20871	22.0881	-2.66873	0.0162668	0.0267537	-4.31181
CLTA	-0.571665	24.6253	-2.65507	0.0160721	0.0265681	-4.31769
CLIC4	0.51069	26.6694	2.64794	0.0163164	0.0267537	-4.33199
UGP2	-0.59908	28.547	-2.6442	0.0164463	0.0268578	-4.3395
GOT2	0.694187	24.0653	2.6048	0.0178724	0.0290695	-4.41816
TXN	-0.735452	25.8772	-2.56598	0.0193916	0.0314144	-4.49513
HSP90AA1	-0.639741	26.5775	-2.55144	0.0199916	0.0322574	-4.52383
CHAD	-0.496509	28.2883	-2.54517	0.0202554	0.0325534	-4.53616
GOLIM4	-0.545202	22.2673	-2.53154	0.020841	0.033362	-4.56296
TWSG1	0.736692	23.2769	2.52496	0.0211292	0.0336902	-4.57587
IDH1	0.812813	26.0704	2.5116	0.0218917	0.0347692	-4.60574
MMP14	-0.571799	23.0431	-2.49677	0.0224076	0.0354496	-4.63101
PGLYRP1	-0.508473	25.831	-2.47744	0.023326	0.0367589	-4.66865
IGFBP6	-0.603698	25.4982	-2.46714	0.0238301	0.0374077	-4.68865
COL3A1	-0.738863	30.919	-2.4619	0.0240901	0.0376698	-4.6988
FRZB	-0.407255	27.918	-2.45914	0.0242282	0.0377401	-4.70415
PLOD1	-0.567874	29.1464	-2.40569	0.0270534	0.0419795	-4.80706
RCN3	0.56429	26.4209	2.34873	0.0304017	0.046995	-4.91546
PNP	0.606077	24.517	2.33527	0.0312473	0.0481185	-4.94087
MATN2	0.575261	25.6677	2.32044	0.0322044	0.0494046	-4.96878
TGFB2	0.624746	22.8636	2.2768	0.035181	0.0537671	-5.05035
NT5E	-0.867678	23.0034	-2.27608	0.0358546	0.0544078	-5.05894
VIM	-0.399193	30.1085	-2.2672	0.0358689	0.0544078	-5.06817
IGFBP7	0.613469	25.1749	2.21861	0.0395464	0.0597369	-5.15778
ACAN	0.404281	35.3134	2.21696	0.0396771	0.0597369	-5.1608
SEMA3C	0.562791	25.6705	2.19349	0.0415804	0.0623706	-5.20366
SOD1	-0.504148	27.8677	-2.15882	0.0445457	0.0665721	-5.26649
RPS19	0.423248	23.465	2.14419	0.0458541	0.0682754	-5.29282
B4GALT4	-0.648201	22.6895	-2.13718	0.0464932	0.0689735	-5.3054
YWHAH	0.982743	23.0577	2.13979	0.0472794	0.0697712	-5.30872
CFL1	-0.520166	25.089	-2.12692	0.0474437	0.0697712	-5.32378
PRDX2	-0.470114	24.5068	-2.12581	0.0475478	0.0697712	-5.32577
TMSB4X	-0.69637	27.0722	-2.11044	0.0493048	0.0720882	-5.35531
SCYL1	-0.537423	27.1382	-2.10401	0.0496298	0.0723023	-5.3646
COPE	-0.415983	22.38	-2.0972	0.0502975	0.0730125	-5.3767
SERPINE2	0.535124	25.3621	2.09127	0.0508851	0.0736016	-5.3872
HAPLN3	0.637198	24.5126	2.08605	0.0514075	0.0740927	-5.39643
PRDX5	-0.487962	22.8993	-2.07914	0.0521067	0.0748341	-5.40863
OAT	0.501219	22.6774	2.05098	0.0550456	0.0787754	-5.45808
LOXL3	0.384597	27.3907	2.04119	0.0561019	0.0800045	-5.47518
CSPG4	-0.323433	29.6194	-2.03104	0.0572164	0.0813075	-5.49285
BGN	-0.360248	31.2949	-2.00483	0.0601867	0.0852294	-5.53821
PCOLCE	-0.447529	28.0005	-1.98134	0.0629667	0.0888554	-5.57856
QSOX1	0.388002	27.3211	1.94169	0.0679196	0.095512	-5.64596
RPSA	-0.505498	23.8257	-1.931	0.0693121	0.0971329	-5.66397
OGN	-0.320044	29.0497	-1.92123	0.070609	0.0986091	-5.68039
ANGPTL1	-0.392141	29.143	-1.89377	0.0743666	0.1035	-5.72622
LASP1	-0.443566	25.035	-1.87385	0.0772021	0.106855	-5.75919
PGAM1	-0.428429	28.4898	-1.87314	0.077305	0.106855	-5.76036
HSPG2	-0.326213	31.8833	-1.8695	0.0778345	0.107221	-5.76636
OLFML3	0.921146	23.1256	1.8661	0.079501	0.109133	-5.77562
CD109	0.38178	27.0041	1.85557	0.0798888	0.109133	-5.78924
THBS1	-0.368345	28.8672	-1.85462	0.080031	0.109133	-5.7908
MSN	-0.393421	28.614	-1.83969	0.0822894	0.111836	-5.81519
PLAUR	0.455967	24.1765	1.83396	0.0831706	0.112656	-5.82451
SRPX2	-0.476487	22.2576	-1.75922	0.0954485	0.128856	-5.94428
FSTL1	0.347582	30.3145	1.74037	0.0987826	0.132913	-5.97392
PGD	-0.676732	23.2671	-1.72389	0.102588	0.137577	-6.00104
ANXA8	0.405304	27.9874	1.71486	0.103456	0.138283	-6.01369
CD9	-0.429073	24.25	-1.69271	0.107668	0.143439	-6.04788
CILP2	-0.339259	29.7226	-1.68327	0.109507	0.145411	-6.06235
ACTB	-0.319102	27.8407	-1.67952	0.110244	0.145911	-6.06807
CPXM1	-0.441066	23.2299	-1.6628	0.113587	0.149846	-6.09352
C1QA	0.348799	27.673	1.61509	0.123603	0.16253	-6.16509
DBI	-0.329119	25.8095	-1.56781	0.134257	0.175968	-6.23447
FBN2	0.689956	22.611	1.56797	0.135442	0.176948	-6.235
RPLP2	-0.334834	25.659	-1.53722	0.141552	0.184336	-6.27852
RPS27A	-0.262275	27.0439	-1.528	0.143815	0.186684	-6.29168
HNRNPK	-0.713026	24.3407	-1.50646	0.150433	0.19465	-6.32251
PLEC	-0.3152	26.0311	-1.47794	0.15663	0.201972	-6.36199
CFI	-0.476567	23.5041	-1.4772	0.157089	0.201972	-6.36306
FLNB	0.327131	25.3664	1.4717	0.15829	0.202872	-6.37062
PDIA3	0.273586	29.5176	1.46525	0.160022	0.204445	-6.37952
SPP1	0.448956	28.4915	1.4441	0.165813	0.211177	-6.40848
SET	-0.307505	25.0512	-1.43655	0.167922	0.213192	-6.41874
COL1A2	1.03344	26.8588	1.43539	0.169446	0.214456	-6.42029
UBA1	-0.487688	23.7368	-1.40318	0.178	0.224579	-6.46349
PCMT1	-0.343654	22.9279	-1.38499	0.182904	0.23005	-6.48763
EPYC	-0.234092	32.4528	-1.36716	0.18833	0.236141	-6.51098
NCL	-0.378829	25.2134	-1.34763	0.194419	0.243024	-6.53628
NPC2	0.698203	25.3396	1.33922	0.198253	0.24664	-6.54666
RPL12	-0.399456	24.6195	-1.33472	0.19853	0.24664	-6.55284
LECT2	-0.293581	27.1958	-1.32418	0.201939	0.250107	-6.56626
ARCN1	-0.324714	22.6383	-1.2876	0.214122	0.264388	-6.61216
PPIA	-0.458149	24.5937	-1.27671	0.218333	0.268769	-6.62536
C1QB	0.324336	27.02	1.2623	0.222876	0.27353	-6.64327
B2M	0.292877	27.1239	1.23569	0.232385	0.284339	-6.67544
COL12A1.1	0.26512	23.7056	1.2321	0.233692	0.285076	-6.67974
TNFRSF11B	0.360354	23.7623	1.21916	0.238446	0.290002	-6.69513
HSPA8	-0.229454	26.2459	-1.20625	0.243266	0.294978	-6.71036
PRDX4	-0.227182	26.3757	-1.18301	0.252125	0.304807	-6.73742
TPT1	-0.283648	24.7053	-1.16853	0.257767	0.310399	-6.75405
COL14A1	-0.213624	30.947	-1.16722	0.258282	0.310399	-6.75555
S100A4	0.242526	25.2517	1.13313	0.271961	0.325267	-6.79397
GAPDH	-0.255961	27.0087	-1.1324	0.27226	0.325267	-6.79478
EZR	0.214111	27.676	1.10803	0.282367	0.336349	-6.82161
FKBP9	0.29742	23.8768	1.10481	0.283726	0.336976	-6.82513
ACTN4	-0.254659	27.2304	-1.09271	0.288865	0.342077	-6.83823
LOX	-0.246723	25.2598	-1.08821	0.290792	0.343356	-6.84307
CHST11	-0.257236	26.1104	-1.0398	0.312137	0.367486	-6.89405
SH3BGRL3	-0.215832	27.2561	-1.0292	0.316958	0.372081	-6.90494
EEF2	-0.225611	28.2166	-1.0163	0.32289	0.37795	-6.91805
ELN	0.448685	23.8342	1.01441	0.324708	0.378982	-6.91902
WDR1	0.193617	25.2762	0.999005	0.330973	0.385184	-6.9354
CLEC3A	0.255034	26.4814	0.983906	0.338143	0.392401	-6.95033
FKBP10	0.259752	24.7925	0.973714	0.343044	0.396951	-6.96029
HAPLN1	-0.205019	31.4368	-0.939616	0.359797	0.41515	-6.99295
COL12A1	0.166131	31.5873	0.930409	0.364414	0.419284	-7.00158
PLCD1	0.39165	25.3595	0.924088	0.368463	0.421919	-7.00654
PLOD2	0.232827	25.8763	0.92176	0.368788	0.421919	-7.00962
SCUBE3	0.232146	23.0915	0.907075	0.376296	0.429296	-7.02312
TIMP1	-0.178942	28.1426	-0.901831	0.379001	0.431167	-7.02789
DAG1	-0.197138	25.7752	-0.892735	0.383725	0.435318	-7.03611
EIF4B	-0.199344	23.0108	-0.870572	0.395397	0.447307	-7.05581
COL1A1	0.205697	31.2487	0.860676	0.400684	0.452025	-7.06446
FBLN1	0.474955	24.0636	0.803673	0.432758	0.486853	-7.11167
PPIB	-0.138502	30.1136	-0.759628	0.457266	0.512999	-7.14753
NID2	-0.123965	30.2849	-0.715794	0.48326	0.540664	-7.18054
ANG2	-0.191321	24.2301	-0.703495	0.490707	0.547483	-7.18947
AHSG	-0.354189	23.7825	-0.640095	0.530704	0.590481	-7.23254
S100A1	-0.213416	24.221	-0.610199	0.549547	0.608106	-7.25217
NEK11	-0.11174	28.9119	-0.609897	0.549518	0.608106	-7.2526
ACTA2	-0.107866	25.5352	-0.596556	0.558198	0.615995	-7.2609
TNFRSF12A	0.112197	22.8949	0.546069	0.591692	0.651183	-7.29069
PLOD3	-0.11338	22.9067	-0.529972	0.602578	0.660007	-7.29966
PCBP1	-0.128842	22.3343	-0.529397	0.602969	0.660007	-7.29997
TPM3	0.123893	23.8762	0.507907	0.617658	0.674263	-7.31152
PFN1	0.192977	23.1633	0.488293	0.631487	0.687506	-7.32139
HP	-0.226393	25.5634	-0.464864	0.647969	0.703559	-7.33288
CHADL	-0.069299	29.0576	-0.418665	0.680391	0.735889	-7.35449
SFPQ	0.180607	22.9883	0.417774	0.681378	0.735889	-7.35457
SDF4	-0.120775	23.8208	-0.39975	0.694023	0.747279	-7.36256
ITM2B	0.0859406	25.444	0.397551	0.695615	0.747279	-7.36347
VEZF1	0.146482	29.0335	0.375827	0.711624	0.762454	-7.37206
CAPN2	-0.119734	22.3946	-0.36561	0.718967	0.768289	-7.37613
EMILIN1	-0.059744	28.5978	-0.361394	0.721993	0.769493	-7.37779
RPS18	0.070565	23.7472	0.340509	0.737397	0.782218	-7.38545
VIT	-0.0709192	28.0234	-0.33997	0.737796	0.782218	-7.38564
DSTN	0.0735038	21.6653	0.324473	0.749303	0.792344	-7.39102
RBP4	0.0636275	26.3437	0.296498	0.770228	0.810922	-7.40011
SPARC	0.0602305	34.3188	0.295636	0.770876	0.810922	-7.40037
RNASE4	-0.0529888	29.8862	-0.291885	0.773697	0.81178	-7.40153
MATN4	0.0489902	26.9695	0.255106	0.80152	0.83763	-7.41206
CALM1	-0.0777994	24.8422	-0.253856	0.802471	0.83763	-7.4124
C9	0.0502982	23.861	0.241417	0.811948	0.845345	-7.41563
ARHGDIA	-0.0575097	24.7714	-0.223084	0.825971	0.857739	-7.42009
BRB	-0.0396443	29.7572	-0.218774	0.829276	0.858969	-7.42109
COMP	0.0395637	34.143	0.214634	0.832455	0.860062	-7.42203
PTMA	0.0511926	23.1654	0.202741	0.841601	0.867299	-7.42463
DCN	-0.0375646	29.4333	-0.182435	0.857271	0.879222	-7.42874
AHNAK	-0.0546563	26.2086	-0.182123	0.857513	0.879222	-7.4288
MAP4	0.0479019	23.1578	0.172059	0.865302	0.884968	-7.43067
LTF	0.0272463	27.0822	0.147663	0.884243	0.902061	-7.43477
HSP90AB1	0.0589103	23.6351	0.143732	0.887408	0.903015	-7.43533
THBS4	-0.0285509	30.2919	-0.11931	0.906345	0.919975	-7.43874
GLG1	0.0314429	24.6374	0.107615	0.915486	0.92693	-7.44014
COL15A1	-0.020172	27.2491	-0.0934619	0.926564	0.934109	-7.44163
RAN	-0.0262186	23.3076	-0.0902197	0.929104	0.934109	-7.44195
MAN1A1	0.0243232	22.726	0.0897193	0.929496	0.934109	-7.44199
CYR61	0.0237598	24.3843	0.0849013	0.933273	0.935583	-7.44244
ANG1	-0.0132488	26.7455	-0.0687566	0.945938	0.945938	-7.44374

## Sheet: Bovine CD v. C
	logFC	AveExpr	t	P.Value	adj.P.Val	B
IGFBP5	-5.196	27.8908	-17.5317	8.49285e-13	3.4396e-10	19.5891
VCAM1	-4.51271	24.4532	-15.9908	4.07329e-12	8.24842e-10	18.047
SPON1	3.87147	26.9888	15.0079	1.1883e-11	1.60421e-09	16.985
GDF6	-3.07808	23.3777	-11.4792	9.734e-10	9.85567e-08	12.5581
THBS2	-5.23552	24.469	-11.2123	3.05164e-09	2.47183e-07	11.4692
PTGDS	-4.02895	25.2156	-10.7897	4.13829e-09	2.79335e-07	11.1335
BMP1	-2.4504	25.0068	-10.1846	6.42929e-09	3.7198e-07	10.6413
NUCB1	-1.86224	29.4777	-9.87449	1.03716e-08	5.2506e-07	10.1545
VEGFA	-2.62776	24.6855	-9.37042	2.30867e-08	1.0389e-06	9.33901
CHI3L1	-1.83968	31.0612	-9.1162	3.49528e-08	1.41559e-06	8.91599
PXYLP1	-2.41913	25.0463	-8.99418	4.27686e-08	1.56105e-06	8.71009
TNFRSF6B	2.36084	24.775	8.94711	4.62533e-08	1.56105e-06	8.63016
VASN	-1.63206	26.3732	-8.77418	6.18199e-08	1.92593e-06	8.33408
MMP3	-3.99136	28.4719	-9.04034	7.05307e-08	2.04035e-06	8.26671
CTGF	4.33836	27.2663	8.95615	8.04922e-08	2.17329e-06	8.13156
MMP14	-1.96253	23.0431	-8.56943	8.75735e-08	2.2167e-06	7.97854
PTX3	2.84572	26.0976	8.24111	1.92117e-07	4.57692e-06	7.20364
CD14	-2.03236	22.6302	-8.0736	2.08051e-07	4.68115e-06	7.09481
HP	-4.03022	25.5634	-8.27546	2.4169e-07	4.91009e-06	7.00608
S100A2	-2.37567	22.4327	-7.98772	2.42474e-07	4.91009e-06	6.93841
MMP1	-3.8136	26.0538	-8.06208	3.45224e-07	6.65788e-06	6.64091
GRN	-1.59484	23.2973	-7.58287	5.05576e-07	9.3072e-06	6.18779
B2M	-1.76977	27.1239	-7.46691	6.2653e-07	1.10324e-05	5.96869
MMP9	-4.42167	23.9707	-7.63329	7.19362e-07	1.21392e-05	5.88882
S100A4	-1.56999	25.2517	-7.3353	8.00982e-07	1.29759e-05	5.71779
C1S	-1.47853	26.9656	-7.21694	1.00097e-06	1.52961e-05	5.49017
SEMA3C	-1.84915	25.6705	-7.20712	1.01974e-06	1.52961e-05	5.47119
GPC1	-2.00618	23.5209	-7.18483	1.06372e-06	1.5386e-05	5.42807
CSPG4	-1.1083	29.6194	-6.95973	1.63541e-06	2.18681e-05	4.98892
IGF2	-2.17054	24.0661	-6.95588	1.6476e-06	2.18681e-05	4.98134
CLU	-1.27862	29.6515	-6.94768	1.67386e-06	2.18681e-05	4.9652
IGFBP7	1.91525	25.1749	6.92648	1.74371e-06	2.19414e-05	4.92346
SCYL1	-1.76591	27.1382	-6.91355	1.78781e-06	2.19414e-05	4.89797
FBN1	-2.40301	23.9641	-6.9605	1.92325e-06	2.29093e-05	4.8479
PLEC	-1.45877	26.0311	-6.84	2.0616e-06	2.38557e-05	4.75253
NPTX2	2.72576	24.7702	6.8346	2.67365e-06	2.95271e-05	4.5253
LOX	1.51956	25.2598	6.70225	2.69754e-06	2.95271e-05	4.47818
ABI3BP	-2.03388	23.0869	-6.58858	3.37413e-06	3.59611e-05	4.24988
MFI2	-1.21605	27.0563	-6.45959	4.35874e-06	4.52639e-05	3.98877
SERPING1	-1.55115	26.5572	-6.41049	4.80782e-06	4.86792e-05	3.8888
OAT	-1.56108	22.6774	-6.38793	5.02999e-06	4.96865e-05	3.84275
SPARC	1.29296	34.3188	6.34635	5.46752e-06	5.17989e-05	3.75773
LDHA	-1.40954	28.2343	-6.34343	5.49964e-06	5.17989e-05	3.75176
IGFBP4	-2.19236	22.9153	-6.37288	5.95989e-06	5.3639e-05	3.69257
HSPA8	-1.19908	26.2459	-6.30362	5.95833e-06	5.3639e-05	3.67012
APOE	-1.24384	26.3634	-6.28499	6.18639e-06	5.44671e-05	3.63185
CLSTN1	1.25039	26.5025	6.26848	6.39595e-06	5.47539e-05	3.5979
DAG1	-1.38265	25.7752	-6.2613	6.48935e-06	5.47539e-05	3.58313
TUBA1D	-1.34885	23.9797	-6.1707	7.79708e-06	6.44452e-05	3.39611
FBN2	-2.77153	22.611	-6.2985	8.27745e-06	6.70474e-05	3.38787
FN1	1.59574	33.1553	6.12502	8.55673e-06	6.79505e-05	3.30143
GSN	1.36924	31.0532	6.0862	9.2621e-06	7.21375e-05	3.22077
VIM	-1.06552	30.1085	-6.05161	9.94107e-06	7.59648e-05	3.14875
CTSB	-1.54679	25.9779	-5.99528	1.1159e-05	8.36921e-05	3.03112
COL15A1	-1.29183	27.2491	-5.98539	1.13881e-05	8.38578e-05	3.01043
APP	-1.69955	24.4747	-5.85802	1.48131e-05	0.000107131	2.74293
TGFB2	-1.59901	22.8636	-5.82737	1.57856e-05	0.000112161	2.67827
HSP90B1	-1.09558	26.9382	-5.75049	1.85245e-05	0.000129352	2.51561
CD9	-1.44628	24.25	-5.70562	2.03449e-05	0.000139656	2.42035
EMILIN1	-0.936887	28.5978	-5.66726	2.20464e-05	0.000148813	2.33874
TNC	-1.14751	30.3015	-5.63707	2.34881e-05	0.000155945	2.2744
ENPP2	-2.20322	23.7147	-5.70437	2.43564e-05	0.000157622	2.26977
HAPLN3	-1.71564	24.5126	-5.61662	2.4519e-05	0.000157622	2.23077
GAPDH	-1.26524	27.0087	-5.59755	2.55228e-05	0.000161512	2.19002
SPP1	-1.73089	28.4915	-5.56755	2.71878e-05	0.000169401	2.12586
LGALS1	-1.57592	23.972	-5.52035	3.00365e-05	0.000184315	2.02471
ACTA2	-0.985257	25.5352	-5.449	3.49364e-05	0.000211183	1.87138
EEF1D	-1.55894	23.71	-5.42781	3.65443e-05	0.000217654	1.82574
GSTP1	-1.10799	25.2593	-5.39946	3.88143e-05	0.000227823	1.76463
ALYREF	-1.11813	22.4521	-5.3302	4.49901e-05	0.0002603	1.61495
ACTN4	-1.23831	27.2304	-5.31345	4.66293e-05	0.000265526	1.57868
Unknown	-1.3298	25.4665	-5.30772	4.72046e-05	0.000265526	1.56626
VCAN	-1.89726	25.3564	-5.28212	5.4886e-05	0.000300389	1.43236
GAS6	-1.28126	27.0613	-5.24348	5.41671e-05	0.000300389	1.42688
INHBA	-2.08256	25.3203	-5.28285	5.79254e-05	0.000308681	1.3887
PKM2	-1.11048	29.0378	-5.22053	5.6902e-05	0.000307271	1.377
MATN4	-0.987645	26.9695	-5.14296	6.72378e-05	0.000353653	1.20806
LMNA	-0.837856	29.2843	-5.13172	6.88874e-05	0.000357684	1.18354
SOD2	-1.42185	26.0206	-5.11482	7.14454e-05	0.000366271	1.14666
LTBP4	-0.943369	24.6893	-5.08157	7.67668e-05	0.000387421	1.074
PROS1	-1.22037	25.8758	-5.07727	7.74841e-05	0.000387421	1.06459
ANXA8	-1.19588	27.9874	-5.05983	8.04638e-05	0.000397413	1.02644
COL3A1	-1.51498	30.919	-5.04794	8.25608e-05	0.000402857	1.00043
ZXDC	-1.60499	27.2464	-5.05048	8.38908e-05	0.000404474	0.988673
NT5E	-1.91469	23.0034	-5.02257	9.99299e-05	0.0004706	0.835603
PAM	-1.10849	24.2901	-4.97087	9.75841e-05	0.00046496	0.831488
PNP	-1.2702	24.517	-4.89419	0.000115308	0.00053678	0.662971
TNFRSF11B	-1.41727	23.7623	-4.79496	0.000143222	0.000659146	0.44429
ANGPTL1	-0.989625	29.143	-4.7792	0.000148249	0.000674614	0.409517
HSP90AA1	-1.17307	26.5775	-4.67847	0.00018492	0.000832141	0.186858
HIST1H1D	-1.08969	25.1665	-4.65895	0.00019303	0.000859091	0.143653
OLFML3	-2.28495	23.1256	-4.62896	0.000244026	0.00106269	-0.0541545
NAGA	-1.04704	22.9102	-4.56055	0.000239771	0.00105551	-0.0744441
COL14A1	-0.828412	30.947	-4.52636	0.000258574	0.00111407	-0.150311
FLNB	-0.991749	25.3664	-4.4617	0.00029832	0.00127179	-0.293893
COPE	-0.882795	22.38	-4.45064	0.00030571	0.00128972	-0.318451
MSN	-0.946588	28.614	-4.42637	0.000322599	0.00134693	-0.372403
CFI	-1.42778	23.5041	-4.42563	0.000334171	0.00136995	-0.399828
MATN3	-1.02371	31.1324	-4.40951	0.000334876	0.00136995	-0.409864
PRDX2	-0.959235	24.5068	-4.33756	0.000392838	0.00159099	-0.569873
LTBP1	-1.63209	26.7964	-4.36127	0.000408667	0.00163872	-0.587335
HSPA5	-0.768016	29.3805	-4.30936	0.000418227	0.00166061	-0.632595
FLNC	-1.01613	20.9201	-4.28854	0.000438032	0.00172236	-0.678914
PLAUR	-1.06213	24.1765	-4.27204	0.000454402	0.00176955	-0.715634
DSTN	-0.964925	21.6653	-4.25954	0.00046721	0.00180209	-0.743444
MATN2	-1.03507	25.6677	-4.17519	0.000563703	0.00215377	-0.931132
CAPG	-1.03031	24.6896	-4.13589	0.000615288	0.0023289	-1.01857
MATN1	-0.750306	30.4581	-4.12031	0.000637033	0.00238887	-1.05323
RBP4	-0.879077	26.3437	-4.09641	0.000671901	0.00249651	-1.1064
LUM	-1.20827	28.2484	-4.08363	0.000691337	0.00254538	-1.13484
GANAB	-0.844125	25.8461	-4.05872	0.000730832	0.00266655	-1.19022
RPL10A	-0.962902	24.1975	-4.03955	0.000762762	0.0027582	-1.23283
PYGL	-1.0645	23.7618	-4.0308	0.000777814	0.00276037	-1.2523
PTMS	-0.938248	25.5386	-4.02862	0.000781594	0.00276037	-1.25713
HSPG2	-0.702742	31.8833	-4.02736	0.000783808	0.00276037	-1.25995
MYL6	-0.76953	25.1667	-4.01809	0.000800179	0.00279373	-1.28054
ATP5A1	-1.19969	23.1553	-4.01155	0.00081195	0.0028106	-1.29508
PDIA4	-0.746022	28.2402	-4.00457	0.000824698	0.00283053	-1.31059
PRDX1	-0.778709	26.8647	-3.98044	0.000870342	0.00293821	-1.36421
FMOD	-0.694381	31.6745	-3.98032	0.000870582	0.00293821	-1.36448
COL5A1	-1.06252	27.6039	-3.96444	0.000902	0.00301909	-1.39975
HTRA1	-0.958022	26.3455	-3.94344	0.000945301	0.00313809	-1.44638
EGFR	1.40072	22.0173	3.9512	0.000975985	0.00318769	-1.46498
CLEC3B	-1.00627	25.53	-3.93183	0.00097012	0.00318769	-1.47215
PGK1	-0.820021	29.0707	-3.90421	0.00103184	0.00332656	-1.53344
CD109	0.803007	27.0041	3.90287	0.00103493	0.00332656	-1.53641
ACTB	-0.738389	27.8407	-3.88635	0.00107383	0.00342441	-1.57306
CHRDL2	-1.90916	24.7091	-3.92201	0.00111107	0.00346858	-1.57622
SFPQ	-1.6951	22.9883	-3.92105	0.00111337	0.00346858	-1.57828
MAN1A1	-1.04966	22.726	-3.8718	0.0011093	0.00346858	-1.60532
STC2	-1.36057	23.957	-3.86362	0.00118365	0.00363166	-1.65694
LAMA4	-0.986188	24.9669	-3.84523	0.0011771	0.00363166	-1.6642
RUSC1	-0.704636	24.5759	-3.81285	0.00126539	0.00385325	-1.73592
CHADL	-0.628888	29.0576	-3.79938	0.00130403	0.00394127	-1.76573
PLOD3	-0.811882	22.9067	-3.79499	0.00131687	0.00395062	-1.77544
LDHB	-0.780335	27.1259	-3.78988	0.00133199	0.00396658	-1.78675
TALDO1	-0.777585	25.8853	-3.78061	0.00135985	0.00402	-1.80726
TKT	-0.827482	27.0099	-3.76931	0.00139458	0.00409279	-1.83224
CALR	-0.709524	28.5548	-3.75747	0.00143194	0.0041722	-1.85841
RPS3	-0.790222	22.4454	-3.7325	0.00151403	0.0043629	-1.91358
CLEC11A	-1.48645	23.7451	-3.75275	0.00154968	0.00438731	-1.91721
TARS	-1.04446	22.2732	-3.72846	0.00152776	0.0043629	-1.92251
PGM1	-0.842584	26.1522	-3.72789	0.00152971	0.0043629	-1.92377
RPS18	-0.770727	23.7472	-3.71912	0.00155993	0.00438731	-1.94312
YWHAB	-0.738616	25.9476	-3.71424	0.00157702	0.00440478	-1.95389
GPI	-0.798422	26.9264	-3.70697	0.00160283	0.00444622	-1.96995
HNRNPA2B1	-0.859883	26.1178	-3.68652	0.00167765	0.00462211	-2.01504
ALDOA	-0.72905	28.5589	-3.6578	0.00178867	0.00489467	-2.07833
NID2	-0.63262	30.2849	-3.65286	0.00180848	0.00491567	-2.08921
HSPA1B	-0.921033	25.7375	-3.63946	0.00186335	0.00501615	-2.11871
HNRNPD	-0.624065	24.131	-3.63781	0.00187022	0.00501615	-2.12234
ENO1	-0.758707	31.1847	-3.62634	0.00191869	0.00511229	-2.14759
EFEMP2	-0.574367	27.3413	-3.60618	0.00200689	0.00531237	-2.19192
TPT1	-0.873238	24.7053	-3.59743	0.00204641	0.00538179	-2.21114
SMOC2	-0.705233	27.1023	-3.58034	0.00212586	0.00555466	-2.24867
EEF2	-0.784249	28.2166	-3.53278	0.00236341	0.00613577	-2.35297
SUMO2	-0.632724	24.9851	-3.52126	0.00242478	0.00619362	-2.37819
EEF1A1	-0.959328	26.7325	-3.52017	0.00243065	0.00619362	-2.38056
GSTM2	-0.706172	24.2398	-3.52	0.00243157	0.00619362	-2.38094
AKR1A1	-0.841594	25.3372	-3.51276	0.00247106	0.00625487	-2.39678
PGD	-1.38024	23.2671	-3.51601	0.00259968	0.00653956	-2.42898
MGC134473	-0.729061	27.3888	-3.47907	0.00266337	0.00665843	-2.47043
HSPE1	-0.691489	25.4864	-3.46943	0.00272109	0.00674646	-2.49149
SERPINE1	0.965643	25.2899	3.46764	0.0027319	0.00674646	-2.49538
SH3BGRL3	-0.723163	27.2561	-3.4484	0.0028513	0.00699864	-2.53737
TWSG1	1.005	23.2769	3.44456	0.00287572	0.00701606	-2.54574
HAPLN1	-0.749336	31.4368	-3.43426	0.00294226	0.00713542	-2.56818
FSCN1	-0.940099	23.813	-3.41191	0.00309194	0.00745379	-2.61684
YWHAE	-0.713563	28.0677	-3.404	0.00314669	0.00754087	-2.63404
TPM3	-0.822609	23.8762	-3.37235	0.00337554	0.00804173	-2.70279
MDH1	-0.724411	25.9095	-3.3565	0.00349624	0.00828056	-2.73717
GDI1	-0.665879	23.7959	-3.34957	0.00355031	0.00835974	-2.75218
GDI2	-0.740389	25.1645	-3.34468	0.003589	0.008402	-2.76279
TPI1	-0.710284	29.5533	-3.34154	0.00361402	0.00841194	-2.76958
PGAM1	-0.757154	28.4898	-3.31037	0.00387212	0.0089029	-2.83699
RPS27A	-0.567915	27.0439	-3.30864	0.00388698	0.0089029	-2.84073
PLOD2	-0.835614	25.8763	-3.30819	0.0038909	0.0089029	-2.84172
PCBP1	-0.801627	22.3343	-3.29378	0.00401688	0.00913952	-2.87283
SCUBE3	-0.841662	23.0915	-3.28867	0.00406247	0.00919162	-2.88385
P4HB	-0.616995	30.4934	-3.26912	0.00424182	0.00954409	-2.92599
PGM3	-0.642851	24.7464	-3.2657	0.004274	0.00956337	-2.93336
PDIA6	-0.53813	26.9834	-3.23116	0.00461247	0.010264	-3.00764
COL9A1	0.704339	30.7439	3.22456	0.00468005	0.0103575	-3.0218
MIF	-0.689383	25.0652	-3.21622	0.00476693	0.0104924	-3.03971
EIF4B	-0.733786	23.0108	-3.20458	0.00489072	0.0107067	-3.06465
LTBP2	-1.10031	26.7048	-3.21188	0.00495369	0.0107863	-3.06734
QSOX1	-0.637183	27.3211	-3.18867	0.00506509	0.0109698	-3.09873
YWHAZ	-0.623747	27.9072	-3.18084	0.0051531	0.0111011	-3.11547
SRSF1	-0.835463	24.3797	-3.1659	0.00532519	0.0113145	-3.14739
HNRNPA1	-0.632919	25.8148	-3.16584	0.00532599	0.0113145	-3.14754
TXNDC5.1	-0.641606	24.0284	-3.16498	0.00533598	0.0113145	-3.14936
CALU	-0.557219	28.0403	-3.15061	0.00550717	0.0116167	-3.18002
CFL1	-0.767328	25.089	-3.13755	0.00566751	0.011893	-3.20788
COL11A2	-0.565915	31.099	-3.10612	0.00607192	0.0126759	-3.27471
ELN	1.3649	23.8342	3.08583	0.00674793	0.0139434	-3.35521
THBS1	-0.608432	28.8672	-3.06346	0.00666634	0.0138455	-3.36513
PRDX6	-0.875888	23.2727	-3.05019	0.00686256	0.0140516	-3.39318
NUCB2	-0.628441	24.8168	-3.04972	0.00686965	0.0140516	-3.39418
PARK7	-0.596535	27.0417	-3.04393	0.00695706	0.0141588	-3.4064
ACAN	-0.55163	35.3134	-3.02498	0.00725077	0.0146828	-3.44634
HDGF	-1.01776	25.1794	-3.0207	0.00750002	0.0150372	-3.47008
COL1A2	-2.18004	26.8588	-3.02797	0.0076343	0.0151563	-3.47503
COL6A2_2	-0.519344	24.8404	-3.01074	0.0074795	0.0150372	-3.47632
PDIA3	-0.560473	29.5176	-3.00175	0.00762753	0.0151563	-3.49523
PRKCSH	-0.583467	26.3451	-2.98684	0.0078792	0.0155141	-3.52653
RPS21	-0.573755	24.7424	-2.98286	0.0079476	0.0155141	-3.53486
NUCKS1	-0.629048	24.7335	-2.98175	0.0079668	0.0155141	-3.53719
NME2	-0.867152	26.2915	-2.97961	0.00800396	0.0155141	-3.54167
RPS28	-0.61704	24.9369	-2.97949	0.00800605	0.0155141	-3.54192
HIST2H2BF	-0.484903	28.1303	-2.97504	0.00808402	0.0155587	-3.55126
ME1	-0.741346	24.2763	-2.97379	0.00810591	0.0155587	-3.55387
COL9A3	0.719213	30.7487	2.9554	0.00843653	0.0161169	-3.59236
PRDX5	-0.689565	22.8993	-2.93814	0.0087585	0.0166535	-3.62839
AHNAK	-0.881085	26.2086	-2.9359	0.0088011	0.0166563	-3.63306
ADM	-0.663294	28.9353	-2.93193	0.00887729	0.0167223	-3.64134
SCUBE2	-0.918367	25.0194	-2.92471	0.00902888	0.0169292	-3.65713
RPS12	-0.736533	22.9169	-2.9109	0.009291	0.0173404	-3.68511
FKBP10	-0.770962	24.7925	-2.89005	0.00971966	0.0180572	-3.7284
SOD1	-0.672587	27.8677	-2.8801	0.00993092	0.0183654	-3.74903
CTSL2	-0.498317	21.9574	-2.86569	0.0102447	0.0187828	-3.77884
SCIN	-0.746195	23.6363	-2.86548	0.0102494	0.0187828	-3.77928
COL6A2	-0.521593	27.0525	-2.86275	0.0103098	0.0188084	-3.78491
SET	-0.609458	25.0512	-2.84716	0.0106622	0.0193641	-3.8171
ARCN1	-0.716555	22.6383	-2.84138	0.0107958	0.0195192	-3.82902
AHSG	1.57709	23.7825	2.85014	0.0111281	0.0200306	-3.83886
SOD3	-0.686337	26.8716	-2.80762	0.0116086	0.020803	-3.89841
FKBP9	-0.755143	23.8768	-2.80508	0.011672	0.0208244	-3.90361
PCOLCE	-0.625859	28.0005	-2.77085	0.0125607	0.0223117	-3.97363
COL6A3	-0.484643	31.0713	-2.76347	0.0127606	0.0225678	-3.98868
CYR61	-0.772004	24.3843	-2.75862	0.0128938	0.0226762	-3.99857
CFB	-0.828938	27.0756	-2.75717	0.0129338	0.0226762	-4.00152
RPLP2	-0.594705	25.659	-2.73029	0.0136979	0.0239123	-4.05615
CNPY2	-0.880666	23.9332	-2.70178	0.0146999	0.0255513	-4.11914
S100A1	-0.942833	24.221	-2.69575	0.0150087	0.025866	-4.13554
MAP4	-0.748756	23.1578	-2.68946	0.0149416	0.0258604	-4.1387
COL11A1	-0.557478	32.2389	-2.68222	0.015173	0.0260384	-4.15327
ST13	-0.695028	24.6797	-2.67554	0.0153897	0.0262988	-4.16672
CALM1	-0.815701	24.8422	-2.6616	0.0158515	0.0269272	-4.19473
DDAH1	-0.843317	24.2141	-2.66243	0.0158903	0.0269272	-4.19527
SDF4	-0.80087	23.8208	-2.65079	0.0162184	0.0273686	-4.21639
PEBP1	-0.700773	27.3062	-2.64359	0.0164673	0.0276733	-4.2308
YIPF3	0.53341	23.4733	2.63216	0.0168701	0.028233	-4.25366
COL12A1	-0.465149	31.5873	-2.60504	0.0178631	0.0297719	-4.30767
DBI	-0.543681	25.8095	-2.58991	0.0184411	0.0306093	-4.33771
P4HA2	-0.73208	23.3963	-2.58715	0.0185483	0.0306417	-4.34317
COL9A2	-0.502468	27.8895	-2.58552	0.018612	0.0306417	-4.3464
PLOD1	0.602538	29.1464	2.55254	0.0199455	0.0327041	-4.41154
COPB2	-0.931522	21.4868	-2.5267	0.0215203	0.0350724	-4.47307
LGALS3	-0.580204	26.1488	-2.51522	0.021563	0.0350724	-4.48476
FABP5	-0.526536	25.6687	-2.4979	0.0223551	0.0362153	-4.51857
HSP90AB1	-1.02099	23.6351	-2.49104	0.0234086	0.037621	-4.54719
CTHRC1	-0.636009	26.4094	-2.47973	0.0232154	0.0374591	-4.55392
PFN1	-0.979397	23.1633	-2.47818	0.0238153	0.0381233	-4.56755
LOXL2	-0.474618	27.0564	-2.44582	0.0249054	0.0397113	-4.61956
YWHAG	-0.537552	24.523	-2.40383	0.0271569	0.0431316	-4.70018
CLEC3A	-0.622339	26.4814	-2.40094	0.027319	0.0431561	-4.70571
B4GALT4	-0.72784	22.6895	-2.39976	0.0273855	0.0431561	-4.70797
WDR1	-0.46264	25.2762	-2.38709	0.028107	0.0441214	-4.73213
CCDC80	-0.859999	23.9373	-2.38617	0.0285183	0.0443372	-4.73957
SAA3	-0.852953	29.6091	-2.38335	0.0286824	0.0443372	-4.74491
PLXDC2	-0.48971	24.2508	-2.37966	0.0285385	0.0443372	-4.74628
LMNB2	-0.554443	24.2181	-2.37881	0.028588	0.0443372	-4.74789
NPC2	-1.2412	25.3396	-2.38075	0.0293333	0.0446616	-4.75749
RPSA	-0.620604	23.8257	-2.37071	0.0290662	0.0445317	-4.76327
PRDX4	-0.45515	26.3757	-2.37011	0.0291021	0.0445317	-4.76442
H2AFZ	-0.509453	24.7563	-2.36951	0.029138	0.0445317	-4.76556
EIF5A	-0.851331	23.859	-2.36636	0.0296904	0.044868	-4.77701
BGN	-0.424249	31.2949	-2.36101	0.029649	0.044868	-4.78168
ARHGDIA	-0.605681	24.7714	-2.34948	0.0303554	0.0457024	-4.80349
VIT	-0.486496	28.0234	-2.33215	0.0314469	0.0471704	-4.83617
RPL12	-0.686554	24.6195	-2.29402	0.0339777	0.0506754	-4.9076
HIST1H2AJ	-0.420731	26.6662	-2.2932	0.0340339	0.0506754	-4.90913
TMSB4X	0.756319	27.0722	2.29213	0.0343708	0.0509896	-4.91435
ANP32A	-0.673819	24.4921	-2.27852	0.035059	0.0518207	-4.93645
IDH1	-0.733775	26.0704	-2.26737	0.0360604	0.0529498	-4.95947
HNRNPA3	-0.530138	24.258	-2.26423	0.0360843	0.0529498	-4.96295
PDGFRL	-0.437239	24.908	-2.25863	0.0364941	0.0533577	-4.97332
RARRES2	-0.459911	26.8538	-2.25307	0.0369043	0.0537635	-4.98359
COL12A1.1	-0.484099	23.7056	-2.24977	0.0371505	0.0539282	-4.98969
FRZB	-0.367992	27.918	-2.22205	0.0392746	0.0568079	-5.04064
SRSF2	-0.447476	24.8663	-2.21445	0.0398768	0.0574736	-5.05456
MGP	-0.513036	29.3322	-2.20317	0.0407855	0.0585749	-5.07516
C1QB	-0.563012	27.02	-2.19122	0.0417689	0.0597753	-5.09691
NCL	-0.614754	25.2134	-2.1869	0.0421294	0.0600788	-5.10475
CNMD	-0.723251	25.6867	-2.18303	0.0427431	0.0607401	-5.11436
TXNDC5	-0.52286	24.323	-2.15307	0.0450563	0.0638034	-5.16591
RAN	-0.624235	23.3076	-2.14803	0.0455073	0.0642177	-5.17496
AK1	-0.53763	23.9003	-2.1438	0.0458897	0.0645323	-5.18256
SERPINH1	-0.461536	26.7943	-2.14204	0.0460496	0.0645331	-5.18572
ALDOC	-0.453798	25.5838	-2.13935	0.0462943	0.0646524	-5.19053
CLTA	-0.450742	24.6253	-2.09345	0.0506677	0.0702396	-5.27227
FUBP1	-0.63035	23.0952	-2.09336	0.050677	0.0702396	-5.27243
CILP2	-0.421632	29.7226	-2.09197	0.0508153	0.0702396	-5.27489
YWHAQ	-0.468348	26.0619	-2.07888	0.0521324	0.071815	-5.29798
SCRG1	0.446167	29.718	2.06466	0.0535993	0.0735855	-5.32299
COMP	-0.38014	34.143	-2.06226	0.0538503	0.0736803	-5.32719
AEBP1	-0.364375	28.9156	-2.00978	0.0596154	0.0812937	-5.41846
ALDH9A1	-0.909815	22.0881	-2.00879	0.0608311	0.0826731	-5.42586
ERP29	-0.476691	24.4443	-1.95769	0.0658796	0.0892348	-5.50755
THBS4	-0.465994	30.2919	-1.94731	0.067196	0.0907146	-5.52512
LASP1	-0.459469	25.035	-1.94104	0.0680035	0.0914997	-5.53572
LMNB1	-0.387021	24.5153	-1.92734	0.0697961	0.0936007	-5.55877
CAPN2	-0.622644	22.3946	-1.90126	0.0735901	0.098363	-5.60331
HIST2H3PS2	-0.348432	30.43	-1.88818	0.0751527	0.100121	-5.62406
C1R	-0.569541	24.7348	-1.88227	0.0759924	0.100908	-5.63385
GOT2	-0.500822	24.0653	-1.87923	0.0764272	0.101154	-5.63886
COL2A1	0.427903	36.2253	1.86848	0.0779838	0.102878	-5.65658
BLVRB	-0.691894	22.7834	-1.85887	0.0801272	0.105362	-5.67459
ATP10A	0.365274	24.563	1.85151	0.0804971	0.105506	-5.68441
ADAMTSL4	-0.416091	25.2204	-1.84867	0.0809241	0.105723	-5.68904
IGFBP3	0.892975	22.8253	1.83812	0.0837099	0.109011	-5.70956
GOLIM4	-0.392487	22.2673	-1.82244	0.0849676	0.110294	-5.73166
ERP44	-0.342753	24.2619	-1.81265	0.0865218	0.111953	-5.74746
VEZF1	-0.703314	29.0335	-1.80448	0.0886317	0.114251	-5.76255
LCN2	-0.522399	24.5715	-1.79819	0.0888618	0.114251	-5.77068
RCN1	-0.323697	26.9027	-1.77482	0.0927631	0.118889	-5.80796
DDX39B	-0.463351	23.352	-1.77091	0.0934287	0.119134	-5.81414
SULF2	-0.480705	22.9998	-1.77025	0.0935426	0.119134	-5.8152
FBLN7	-0.335649	29.8603	-1.76395	0.0946262	0.120137	-5.82516
SERPINB1	-0.492404	26.5754	-1.74404	0.098126	0.124191	-5.85651
SMOC1	-0.317674	28.1728	-1.73592	0.0995841	0.125644	-5.86921
ACTR3	-0.418907	23.2632	-1.72872	0.100893	0.1269	-5.88044
SDC4	-0.675855	23.9967	-1.71609	0.104036	0.129645	-5.90141
TXN	-0.491424	25.8772	-1.71457	0.103511	0.129645	-5.90243
C1QC	-0.407797	28.4296	-1.71337	0.103736	0.129645	-5.90429
EZR	-0.32854	27.676	-1.70021	0.106224	0.131966	-5.9246
RPS19	-0.331349	23.465	-1.67863	0.110421	0.13676	-5.95768
RNASE4	-0.298525	29.8862	-1.6444	0.117365	0.144917	-6.00949
C3	-0.566844	24.9112	-1.59095	0.129464	0.15937	-6.08921
EFNA1	0.361447	22.7269	1.5817	0.131049	0.160833	-6.10234
YBX1	-0.332056	24.3622	-1.57754	0.132004	0.161515	-6.10841
C4A	-0.286128	23.2792	-1.57106	0.1335	0.162854	-6.11783
CKAP4	-0.326474	29.3222	-1.55383	0.13755	0.16729	-6.14274
UBE2N	-0.556253	24.5242	-1.54146	0.141034	0.169996	-6.16075
IGFBP6	-0.377062	25.4982	-1.54094	0.140647	0.169996	-6.16124
RRBP1	-0.297124	27.4459	-1.54034	0.140792	0.169996	-6.1621
C1QA	-0.331469	27.673	-1.53484	0.142133	0.170812	-6.16995
CHST11	0.375538	26.1104	1.518	0.146304	0.175305	-6.19388
ZNF74	0.435532	27.1279	1.51057	0.148175	0.177023	-6.20437
SCG5	-0.811177	23.8648	-1.50207	0.151555	0.18	-6.21666
HMGB1	-0.411262	26.5973	-1.50062	0.15071	0.179523	-6.21834
OGN	-0.247812	29.0497	-1.48761	0.154082	0.182466	-6.23651
C9	-0.309436	23.861	-1.4852	0.154714	0.182652	-6.23987
ANXA2	-0.235548	28.632	-1.4825	0.155424	0.182652	-6.24362
PPIB	-0.270186	30.1136	-1.48186	0.155593	0.182652	-6.24451
PTMA	-0.358806	23.1654	-1.421	0.17233	0.201716	-6.3276
RCN3	-0.339627	26.4209	-1.41362	0.174457	0.203617	-6.3375
TIMP2	-0.295199	26.7211	-1.37612	0.185588	0.215987	-6.38711
CYTL1	-0.268751	27.8018	-1.34436	0.195454	0.226816	-6.42827
UBA1	-0.461036	23.7368	-1.3265	0.201671	0.233362	-6.45089
MFGE8	-0.341451	26.2019	-1.32171	0.202741	0.233932	-6.45715
LTF	-0.242681	27.0822	-1.31522	0.204869	0.235715	-6.46535
GLG1	0.382772	24.6374	1.31006	0.206575	0.237005	-6.47185
CHAD	-0.252795	28.2883	-1.29586	0.21132	0.241765	-6.48961
UGP2	-0.286721	28.547	-1.26552	0.221748	0.25298	-6.52704
PPIA	-0.447938	24.5937	-1.24825	0.228328	0.259755	-6.54772
PCMT1	-0.306423	22.9279	-1.23495	0.232656	0.26338	-6.564
MIA	0.31756	26.4851	1.23451	0.232815	0.26338	-6.56452
EDIL3	-0.274345	27.5259	-1.18065	0.25304	0.285463	-6.62775
COL6A1	-0.196411	32.1485	-1.14559	0.266898	0.30026	-6.6676
RBMX	-0.250567	24.9084	-1.12045	0.277181	0.310965	-6.69554
HNRNPK	-0.493752	24.3407	-1.04319	0.311573	0.347623	-6.77708
GALNT2	-0.268363	24.1626	-1.04273	0.310812	0.347623	-6.77848
SERPINE2	-0.26234	25.3621	-1.02523	0.318775	0.354682	-6.79644
HIST1H4D	-0.194822	31.0523	-1.01725	0.322452	0.35779	-6.80453
MMP2	-0.236732	24.8738	-1.00117	0.329953	0.364823	-6.82067
APOD	0.285775	25.8091	0.999812	0.330593	0.364823	-6.82202
COL16A1	-0.213808	28.8464	-0.980901	0.339583	0.373726	-6.84069
DCN	-0.200631	29.4333	-0.974378	0.342723	0.37616	-6.84705
COL1A1	0.224043	31.2487	0.937434	0.360887	0.395025	-6.88237
HIST1H2AC	-0.235423	25.1064	-0.841158	0.411245	0.448933	-6.96855
SRPX2	0.217124	22.2576	0.801634	0.433173	0.471599	-7.00143
LAMC1	-0.365567	23.4024	-0.786572	0.442436	0.480393	-7.01276
M.SAA3.2	-0.336188	26.8752	-0.756379	0.459849	0.497965	-7.03649
TNFRSF12A	-0.150281	22.8949	-0.731428	0.47389	0.511801	-7.0562
EFEMP1	-0.197886	24.3968	-0.696868	0.494747	0.532906	-7.08142
ORM1	-0.402723	25.5983	-0.683148	0.503783	0.541199	-7.09043
FBLN1	0.400296	24.0636	0.677342	0.507367	0.542173	-7.09448
LECT2	-0.150355	27.1958	-0.678165	0.506253	0.542173	-7.09459
PRG4	-0.172811	29.7126	-0.649134	0.524411	0.558912	-7.11435
XYLT1	0.104145	27.6842	0.520202	0.609233	0.64761	-7.19207
TMA7	-0.094497	23.7313	-0.517085	0.611364	0.648174	-7.19375
CPXM1	-0.132509	23.2299	-0.499554	0.623413	0.658093	-7.20298
PLCD1	0.210697	25.3595	0.497134	0.625507	0.658093	-7.20381
CLIC4	-0.0956691	26.6694	-0.496048	0.625836	0.658093	-7.20479
FSTL1	-0.09867	30.3145	-0.494048	0.62722	0.658093	-7.20582
NEK11	-0.0820178	28.9119	-0.447668	0.659709	0.690393	-7.22848
EPYC	-0.067852	32.4528	-0.396274	0.696539	0.727058	-7.25105
BRB	0.0681327	29.7572	0.375986	0.711302	0.740558	-7.25922
SUSD5	0.0763582	25.7803	0.368099	0.717073	0.744653	-7.26228
ANG2	0.091837	24.2301	0.337688	0.739487	0.765965	-7.27348
PGLYRP1	0.0662057	25.831	0.322575	0.750717	0.775613	-7.27869
LOXL3	0.0591813	27.3907	0.314095	0.757043	0.780159	-7.28151
YWHAH	0.133245	23.0577	0.290122	0.775256	0.796901	-7.28892
ZFR2	-0.0907338	25.2305	-0.261203	0.796975	0.817152	-7.29737
ECM1	-0.0665965	29.1683	-0.249317	0.805925	0.824242	-7.3006
ANG1	-0.0454496	26.7455	-0.235868	0.816186	0.832633	-7.30402
REG1	0.0491747	30.7843	0.227438	0.822635	0.837103	-7.30606
ANXA1	-0.0393027	24.7252	-0.192073	0.849825	0.862605	-7.31384
TIMP1	-0.0368444	28.1426	-0.185688	0.854756	0.865441	-7.31511
CGREF1	-0.0508854	23.2971	-0.180543	0.858734	0.8673	-7.31609
MFAP2	-0.0339212	26.6508	-0.171587	0.865668	0.872128	-7.31775
DPYSL2	0.0547645	30.7683	0.167432	0.868919	0.873231	-7.31847
ITM2B	0.0101295	25.444	0.0468576	0.96314	0.965524	-7.33205
GREM1	0.00887107	26.4383	0.027588	0.978298	0.978298	-7.3328

## Sheet: Bovine ICD v. IC
	logFC	AveExpr	t	P.Value	adj.P.Val	B
IGFBP5	-4.64822	27.8908	-15.6835	5.65722e-12	1.69996e-09	17.7199
VCAM1	-4.32371	24.4532	-15.321	8.39488e-12	1.69996e-09	17.3299
GDF6	-3.51188	23.3777	-13.097	1.14477e-10	1.54544e-08	14.7268
SPON1	3.18243	26.9888	12.3369	3.04337e-10	3.08141e-08	13.7444
VASN	-2.2544	26.3732	-12.12	4.05854e-10	3.28742e-08	13.4545
THBS2	-5.70843	24.469	-12.225	8.25098e-10	5.43169e-08	12.8059
NUCB1	-2.16978	29.4777	-11.5052	9.38811e-10	5.43169e-08	12.6082
GSN	2.3066	31.0532	10.2527	5.79691e-09	2.93469e-07	10.7638
PLEC	-2.11334	26.0311	-9.90921	9.82577e-09	4.4216e-07	10.2277
PXYLP1	-2.62886	25.0463	-9.77394	1.21386e-08	4.91613e-07	10.0128
CTGF	4.89031	27.2663	10.0956	1.44182e-08	4.97195e-07	9.90611
LGALS1	-2.75516	23.972	-9.65117	1.47317e-08	4.97195e-07	9.81585
SERPING1	-2.30003	26.5572	-9.50541	1.85805e-08	5.78854e-07	9.57968
BMP1	-2.25339	25.0068	-9.36581	2.32595e-08	6.72863e-07	9.35107
IGFBP7	2.57403	25.1749	9.30896	2.55036e-08	6.88597e-07	9.25729
VEGFA	-2.5941	24.6855	-9.25037	2.80545e-08	7.10129e-07	9.16022
TNFRSF11B	-2.63728	23.7623	-8.92254	4.81882e-08	1.14801e-06	8.60915
MMP1	-4.35258	26.0538	-9.20149	5.48992e-08	1.23523e-06	8.54301
C1S	-1.80104	26.9656	-8.79119	6.00707e-08	1.28045e-06	8.38452
PTGDS	-3.33676	25.2156	-8.93595	6.74329e-08	1.36552e-06	8.30817
FBN1	-2.98043	23.9641	-8.63307	9.90579e-08	1.87898e-06	7.90236
HSPA8	-1.61314	26.2459	-8.48034	1.02068e-07	1.87898e-06	7.84406
LDHA	-1.86326	28.2343	-8.38533	1.20313e-07	2.04321e-06	7.67634
CHI3L1	-1.69145	31.0612	-8.38168	1.21079e-07	2.04321e-06	7.66987
PDIA6	-1.38619	26.9834	-8.32328	1.34038e-07	2.08392e-06	7.56616
VIM	-1.46263	30.1085	-8.30695	1.37913e-07	2.08392e-06	7.53709
TUBA1D	-1.8149	23.9797	-8.30276	1.38928e-07	2.08392e-06	7.52961
MMP14	-1.88929	23.0431	-8.24961	1.52475e-07	2.20545e-06	7.43471
DAG1	-1.78617	25.7752	-8.08865	2.02564e-07	2.82891e-06	7.14494
CD14	-2.02663	22.6302	-8.05083	2.16649e-07	2.92476e-06	7.07637
CTSB	-2.03121	25.9779	-7.87286	2.98021e-07	3.8935e-06	6.75103
CSPG4	-1.24873	29.6194	-7.84157	3.15338e-07	3.991e-06	6.6934
TNFRSF6B	2.06441	24.775	7.8237	3.25699e-07	3.99721e-06	6.66042
PDIA4	-1.44949	28.2402	-7.78074	3.52078e-07	4.19387e-06	6.58095
RUSC1	-1.42966	24.5759	-7.73601	3.81917e-07	4.41933e-06	6.49795
INHBA	-3.10098	25.3203	-7.86632	4.13659e-07	4.65366e-06	6.45819
OAT	-1.86471	22.6774	-7.63036	4.63301e-07	5.07126e-06	6.30085
B2M	-1.79061	27.1239	-7.55484	5.32399e-07	5.67425e-06	6.15901
MMP9	-4.41655	23.9707	-7.62446	7.30511e-07	7.58608e-06	5.89692
RPL10A	-1.74856	24.1975	-7.33552	8.00642e-07	8.01816e-06	5.74273
HSP90B1	-1.39616	26.9382	-7.3282	8.11715e-07	8.01816e-06	5.72871
HNRNPD	-1.24296	24.131	-7.24549	9.48404e-07	9.14532e-06	5.56994
NT5E	-2.79369	23.0034	-7.32835	1.07521e-06	9.89678e-06	5.48174
MFI2	-1.35242	27.0563	-7.184	1.0654e-06	9.89678e-06	5.45128
HNRNPA1	-1.4272	25.8148	-7.13881	1.16085e-06	1.04476e-05	5.36376
PKM2	-1.5082	29.0378	-7.09027	1.27332e-06	1.12108e-05	5.26943
COL9A2	-1.36804	27.8895	-7.03947	1.40317e-06	1.17433e-05	5.17039
PLAUR	-1.74977	24.1765	-7.03782	1.40764e-06	1.17433e-05	5.16715
TARS	-1.97016	22.2732	-7.03296	1.4208e-06	1.17433e-05	5.15766
APP	-2.0364	24.4747	-7.01909	1.45907e-06	1.17853e-05	5.13055
S100A2	-2.08495	22.4327	-7.01024	1.48408e-06	1.17853e-05	5.11322
GSTP1	-1.40372	25.2593	-6.8406	2.0592e-06	1.6038e-05	4.77923
PRKCSH	-1.33332	26.3451	-6.8254	2.12096e-06	1.62073e-05	4.74911
S100A4	-1.44737	25.2517	-6.76236	2.39819e-06	1.79864e-05	4.62387
ALYREF	-1.39409	22.4521	-6.64572	3.01445e-06	2.21973e-05	4.39075
MMP3	-2.95065	28.4719	-6.68315	3.99369e-06	2.83762e-05	4.15918
CLU	-1.19848	29.6515	-6.5122	3.92547e-06	2.83762e-05	4.12167
LDHB	-1.30855	27.1259	-6.35526	5.37058e-06	3.75015e-05	3.8024
PYGL	-1.67111	23.7618	-6.32776	5.67573e-06	3.89605e-05	3.74613
ANGPTL1	-1.3082	29.143	-6.31772	5.79153e-06	3.90082e-05	3.72556
HSPA5	-1.12467	29.3805	-6.31059	5.87531e-06	3.90082e-05	3.71094
FLNC	-1.49053	20.9201	-6.29075	6.11484e-06	3.99437e-05	3.67026
YWHAG	-1.40415	24.523	-6.27912	6.26006e-06	4.02433e-05	3.64636
SCUBE2	-1.95933	25.0194	-6.23984	6.83006e-06	4.32215e-05	3.55893
ADM	-1.40649	28.9353	-6.21702	7.09757e-06	4.33701e-05	3.51855
COL11A2	-1.13201	31.099	-6.21323	7.15236e-06	4.33701e-05	3.51072
PTMS	-1.44667	25.5386	-6.21168	7.17481e-06	4.33701e-05	3.50753
YWHAQ	-1.37682	26.0619	-6.11136	8.79836e-06	5.2402e-05	3.29995
MSN	-1.29549	28.614	-6.05786	9.81485e-06	5.76089e-05	3.18873
CALR	-1.13706	28.5548	-6.02158	1.05722e-05	6.1168e-05	3.11313
CD9	-1.52461	24.25	-6.01464	1.07238e-05	6.11711e-05	3.09865
CFI	-1.94737	23.5041	-6.03619	1.09539e-05	6.16156e-05	3.08822
YWHAB	-1.19211	25.9476	-5.99472	1.11718e-05	6.19803e-05	3.05703
SEMA3C	-1.52689	25.6705	-5.9511	1.2221e-05	6.61388e-05	2.96576
PAM	-1.32684	24.2901	-5.95003	1.22479e-05	6.61388e-05	2.96353
CLTA	-1.27137	24.6253	-5.90483	1.34456e-05	7.07473e-05	2.86869
GAPDH	-1.33466	27.0087	-5.90464	1.34507e-05	7.07473e-05	2.8683
AEBP1	-1.06487	28.9156	-5.87352	1.43451e-05	7.42991e-05	2.80287
FN1	1.52893	33.1553	5.86857	1.44929e-05	7.42991e-05	2.79245
HSPA1B	-1.48289	25.7375	-5.85964	1.47634e-05	7.47399e-05	2.77366
EMILIN1	-0.962998	28.5978	-5.82521	1.58565e-05	7.92826e-05	2.70108
GAS6	-1.41718	27.0613	-5.79975	1.67184e-05	8.25724e-05	2.64731
FBN2	-2.59887	22.611	-5.90611	1.77722e-05	8.56874e-05	2.63454
ANP32A	-1.71281	24.4921	-5.79186	1.69949e-05	8.2927e-05	2.63064
ANXA8	-1.35599	27.9874	-5.73726	1.90433e-05	9.0708e-05	2.51505
PGM1	-1.29551	26.1522	-5.7318	1.92614e-05	9.0708e-05	2.50349
CNPY2	-1.86283	23.9332	-5.71494	2.12345e-05	9.84744e-05	2.41569
SUMO2	-1.0209	24.9851	-5.68153	2.13969e-05	9.84744e-05	2.39674
NAGA	-1.2971	22.9102	-5.64971	2.28727e-05	0.000104084	2.32903
GANAB	-1.16852	25.8461	-5.61846	2.44244e-05	0.000107444	2.26242
ALDOA	-1.11908	28.5589	-5.61467	2.46199e-05	0.000107444	2.25432
COL5A1	-1.50407	27.6039	-5.61192	2.47625e-05	0.000107444	2.24847
SMOC2	-1.10503	27.1023	-5.61005	2.48602e-05	0.000107444	2.24447
APOE	-1.10997	26.3634	-5.60857	2.49376e-05	0.000107444	2.24131
SPARC	1.13843	34.3188	5.58785	2.60492e-05	0.000109185	2.19706
SCUBE3	-1.42994	23.0915	-5.5873	2.60795e-05	0.000109185	2.19588
MDH1	-1.20559	25.9095	-5.58601	2.61504e-05	0.000109185	2.19313
RPS21	-1.06648	24.7424	-5.54446	2.85451e-05	0.000117967	2.10424
LTBP1	-2.08452	26.7964	-5.57027	3.16503e-05	0.000126915	2.02874
RARRES2	-1.12444	26.8538	-5.50856	3.07948e-05	0.000125203	2.02731
GSTM2	-1.10474	24.2398	-5.50672	3.09143e-05	0.000125203	2.02338
RPS3	-1.14832	22.4454	-5.42394	3.68456e-05	0.000146299	1.84545
ENPP2	-2.10426	23.7147	-5.44816	4.11342e-05	0.000161741	1.7645
CAPG	-1.33589	24.6896	-5.36255	4.19892e-05	0.000163516	1.71304
ERP29	-1.29755	24.4443	-5.32881	4.51239e-05	0.000174049	1.64012
ACTN4	-1.23805	27.2304	-5.31234	4.67405e-05	0.000178584	1.60447
PGD	-2.10817	23.2671	-5.37031	4.831e-05	0.000181162	1.60118
ENO1	-1.11051	31.1847	-5.30781	4.71951e-05	0.000178636	1.59467
IGFBP4	-1.83566	22.9153	-5.336	4.90158e-05	0.000182123	1.57531
ACAN	-0.960678	35.3134	-5.26809	5.13832e-05	0.000189184	1.5086
ATP5A1	-1.57282	23.1553	-5.25924	5.23663e-05	0.000191066	1.48941
COL14A1	-0.955848	30.947	-5.22265	5.66434e-05	0.000204197	1.40996
PRDX1	-1.02088	26.8647	-5.21831	5.71741e-05	0.000204197	1.40052
YWHAZ	-1.0228	27.9072	-5.21584	5.74777e-05	0.000204197	1.39516
HSPG2	-0.907249	31.8833	-5.19937	5.95487e-05	0.000209715	1.35935
TALDO1	-1.06678	25.8853	-5.18667	6.1197e-05	0.000213662	1.33173
PRDX2	-1.14485	24.5068	-5.1769	6.24973e-05	0.000216337	1.31046
EFEMP2	-0.821126	27.3413	-5.15546	6.54503e-05	0.000224639	1.26377
EEF1D	-1.47908	23.71	-5.14977	6.62585e-05	0.000225501	1.25136
FLNB	-1.13642	25.3664	-5.11252	7.18009e-05	0.000242328	1.17014
MATN1	-0.928872	30.4581	-5.10091	7.36236e-05	0.000246426	1.1448
COL6A2	-0.919822	27.0525	-5.04843	8.24743e-05	0.000273788	1.03009
SET	-1.0793	25.0512	-5.04208	8.36161e-05	0.000274266	1.0162
ALDOC	-1.0691	25.5838	-5.04011	8.39729e-05	0.000274266	1.0119
RPS19	-0.994042	23.465	-5.03585	8.47513e-05	0.000274594	1.00258
GRN	-1.05661	23.2973	-5.02379	8.69954e-05	0.000279628	0.976181
NME2	-1.45266	26.2915	-4.99148	9.33133e-05	0.000296477	0.905383
ME1	-1.24386	24.2763	-4.98957	9.37015e-05	0.000296477	0.901192
HP	-2.46343	25.5634	-5.05829	9.90919e-05	0.000311102	0.886699
PGM3	-0.975904	24.7464	-4.95761	0.000100437	0.000312723	0.831115
PGK1	-1.04059	29.0707	-4.95435	0.000101152	0.000312723	0.823954
DSTN	-1.12057	21.6653	-4.9466	0.000102871	0.000315628	0.806946
PTX3	1.71324	26.0976	4.96147	0.000108314	0.000328872	0.772405
TKT	-1.07961	27.0099	-4.91779	0.00010953	0.000328872	0.74366
COL15A1	-1.06112	27.2491	-4.91644	0.000109852	0.000328872	0.740694
MAN1A1	-1.3322	22.726	-4.91401	0.000110436	0.000328872	0.735347
OLFML3	-2.42798	23.1256	-4.9187	0.000132559	0.000391872	0.591881
NPTX2	1.94133	24.7702	4.86771	0.0001387	0.000407054	0.532603
COL11A1	-0.994283	32.2389	-4.78385	0.000146749	0.000424534	0.44875
SH3BGRL3	-1.00322	27.2561	-4.78383	0.000146752	0.000424534	0.448724
HTRA1	-1.14917	26.3455	-4.73023	0.000165051	0.000472984	0.330386
MYL6	-0.9055	25.1667	-4.72806	0.000165836	0.000472984	0.325606
PROS1	-1.13551	25.8758	-4.72423	0.000167237	0.000473643	0.317139
PARK7	-0.923894	27.0417	-4.71434	0.000170908	0.00048068	0.295281
GPI	-1.00924	26.9264	-4.68575	0.000181985	0.000508303	0.232083
TGFB2	-1.27914	22.8636	-4.66166	0.000191885	0.000532284	0.178792
ZXDC	-1.48193	27.2464	-4.66324	0.000194687	0.000536382	0.168203
TNC	-0.945746	30.3015	-4.64591	0.000198649	0.000543601	0.143947
LMNA	-0.757664	29.2843	-4.64056	0.000201004	0.000546354	0.132096
SCYL1	-1.18329	27.1382	-4.63258	0.000204564	0.000549602	0.114442
ERP44	-0.875826	24.2619	-4.63181	0.000204913	0.000549602	0.112728
GOLIM4	-0.992797	22.2673	-4.60986	0.000215062	0.000573026	0.0641326
COL3A1	-1.38209	30.919	-4.60513	0.000217319	0.000575256	0.0536366
RPS28	-0.951099	24.9369	-4.59256	0.000223424	0.000587575	0.0257938
LOX	1.03154	25.2598	4.54978	0.000245537	0.000641563	-0.0690236
HAPLN3	-1.37608	24.5126	-4.505	0.000271073	0.000700458	-0.168369
YWHAE	-0.944197	28.0677	-4.50422	0.000271536	0.000700458	-0.170079
TPM3	-1.0968	23.8762	-4.49641	0.000276267	0.000708153	-0.187418
TPT1	-1.0903	24.7053	-4.49166	0.000279186	0.000711134	-0.197965
TPI1	-0.953337	29.5533	-4.48498	0.000283339	0.000717203	-0.212784
ELN	2.00565	23.8342	4.53447	0.000298255	0.000742512	-0.227337
AHSG	2.50564	23.7825	4.52823	0.00030224	0.000746385	-0.240712
COL6A2_2	-0.771437	24.8404	-4.47218	0.000291481	0.000733229	-0.241209
EEF2	-0.990288	28.2166	-4.46091	0.000298838	0.000742512	-0.266214
CALU	-0.785914	28.0403	-4.4437	0.000310448	0.000762009	-0.304443
PLXDC2	-0.912441	24.2508	-4.43385	0.000317295	0.000774124	-0.326319
NUCB2	-0.912583	24.8168	-4.42861	0.000321002	0.00077668	-0.337964
CFL1	-1.08267	25.089	-4.42696	0.000322178	0.00077668	-0.341631
HNRNPA2B1	-1.0263	26.1178	-4.39999	0.000342022	0.000819638	-0.401543
CAPN2	-1.44491	22.3946	-4.41206	0.000344995	0.0008219	-0.401863
SRSF2	-0.87835	24.8663	-4.34674	0.000384912	0.000911635	-0.51989
P4HB	-0.813792	30.4934	-4.31184	0.00041593	0.000975817	-0.597471
LTBP4	-0.800292	24.6893	-4.31087	0.00041683	0.000975817	-0.599635
LUM	-1.2747	28.2484	-4.30814	0.000419366	0.000976111	-0.605705
LOXL2	-0.831196	27.0564	-4.28334	0.000443124	0.00102022	-0.660836
GALNT2	-1.10233	24.1626	-4.28311	0.000443355	0.00102022	-0.661359
PRDX4	-0.821748	26.3757	-4.2791	0.000447323	0.00102354	-0.67027
LMNB1	-0.858293	24.5153	-4.27423	0.000452192	0.00102886	-0.681096
RAN	-1.23272	23.3076	-4.24185	0.000485957	0.00109951	-0.7531
CHADL	-0.700953	29.0576	-4.23476	0.000493691	0.00110482	-0.768881
ACTA2	-0.765694	25.5352	-4.2347	0.000493757	0.00110482	-0.769015
WDR1	-0.816534	25.2762	-4.21308	0.000518097	0.00115291	-0.817097
FSCN1	-1.15436	23.813	-4.18953	0.000545987	0.00120652	-0.86947
FMOD	-0.73057	31.6745	-4.18776	0.000548147	0.00120652	-0.873413
CTSL2	-0.726263	21.9574	-4.17654	0.000562013	0.00123035	-0.898356
TXN	-1.19021	25.8772	-4.15262	0.000592776	0.00129072	-0.951551
MATN4	-0.79481	26.9695	-4.13881	0.000611307	0.00132395	-0.982266
PDIA3	-0.766026	29.5176	-4.10263	0.000662647	0.00142751	-1.0627
HAPLN1	-0.890559	31.4368	-4.0815	0.00069463	0.0014837	-1.10968
ST13	-1.06001	24.6797	-4.08058	0.000696056	0.0014837	-1.11173
MGP	-0.946655	29.3322	-4.06529	0.000720192	0.00152711	-1.14569
NID2	-0.703582	30.2849	-4.06261	0.000724521	0.00152829	-1.15166
CLEC3B	-1.03625	25.53	-4.04896	0.000746917	0.00156736	-1.18199
RPS18	-0.834963	23.7472	-4.02909	0.000780781	0.00162998	-1.22614
ACTB	-0.764716	27.8407	-4.02492	0.000788091	0.0016368	-1.23542
RPL12	-1.19534	24.6195	-3.99405	0.000844302	0.0017446	-1.30398
VCAN	-1.43181	25.3564	-3.98628	0.000903452	0.00185735	-1.35803
HSPE1	-0.783225	25.4864	-3.9297	0.000974748	0.0019938	-1.44681
COPE	-0.77734	22.38	-3.91899	0.00099834	0.0020318	-1.47056
RPS12	-0.984521	22.9169	-3.89099	0.00106275	0.00215207	-1.53264
TXNDC5.1	-0.788139	24.0284	-3.88782	0.00107031	0.00215659	-1.53968
CLEC11A	-1.54206	23.7451	-3.89315	0.0011401	0.00226343	-1.58199
COL6A1	-0.662543	32.1485	-3.86437	0.00112786	0.00225799	-1.59165
MATN3	-0.89679	31.1324	-3.86281	0.00113178	0.00225799	-1.59509
SERPINE1	1.06099	25.2899	3.81003	0.00127339	0.00251571	-1.71196
EDIL3	-0.878706	27.5259	-3.78152	0.00135707	0.00266803	-1.775
LTBP2	-1.29822	26.7048	-3.78958	0.00139339	0.00271309	-1.78874
SRSF1	-0.995959	24.3797	-3.77409	0.00137978	0.00269958	-1.79143
IGF2	-1.17413	24.0661	-3.76271	0.00141529	0.00274255	-1.81657
HSP90AA1	-0.93092	26.5775	-3.71273	0.00158236	0.0030517	-1.92693
TXNDC5	-0.897034	24.323	-3.69387	0.00165038	0.00316779	-1.96851
FABP5	-0.775201	25.6687	-3.67757	0.00171149	0.00326959	-2.00442
LASP1	-0.864518	25.035	-3.65218	0.00181125	0.00344392	-2.06034
MATN2	-0.904176	25.6677	-3.64719	0.0018315	0.00346615	-2.07131
RPLP2	-0.792688	25.659	-3.63923	0.00186433	0.00351187	-2.08884
PPIA	-1.30691	24.5937	-3.64192	0.00192905	0.00361697	-2.11077
SCIN	-0.932878	23.6363	-3.58236	0.0021163	0.00394977	-2.21378
STC2	-1.254	23.957	-3.56097	0.00230528	0.00426319	-2.28662
MAP4	-0.987175	23.1578	-3.54584	0.00229565	0.00426319	-2.29385
LAMA4	-0.905223	24.9669	-3.52954	0.00238048	0.00438225	-2.32954
COL6A3	-0.617081	31.0713	-3.51865	0.00243892	0.00446951	-2.35338
AK1	-0.880192	23.9003	-3.50976	0.00248762	0.00453823	-2.37282
PNP	-0.903347	24.517	-3.48068	0.00265386	0.0048198	-2.43636
PGAM1	-0.795634	28.4898	-3.47861	0.0026661	0.0048204	-2.44088
RBP4	-0.745493	26.3437	-3.47393	0.00269402	0.00484923	-2.4511
PDGFRL	-0.667297	24.908	-3.44703	0.00285997	0.00512516	-2.50976
EIF5A	-1.24311	23.859	-3.45534	0.00290772	0.0051426	-2.51513
PCBP1	-0.837535	22.3343	-3.44132	0.00289648	0.0051426	-2.5222
LMNB2	-0.801678	24.2181	-3.43956	0.00290779	0.0051426	-2.52602
TIMP2	-0.735453	26.7211	-3.42844	0.00298056	0.00524837	-2.55025
HIST1H2AJ	-0.626857	26.6662	-3.41669	0.00305927	0.00536366	-2.5758
LGALS3	-0.785285	26.1488	-3.40426	0.00314485	0.00548993	-2.60283
GPC1	-0.945671	23.5209	-3.38678	0.00326927	0.00568263	-2.64082
FRZB	-0.556538	27.918	-3.36056	0.00346491	0.00599696	-2.69769
SOD2	-0.931495	26.0206	-3.35088	0.00354004	0.00610093	-2.71866
ABI3BP	-1.02987	23.0869	-3.33618	0.00365714	0.00627603	-2.75047
NUCKS1	-0.692665	24.7335	-3.28331	0.00411092	0.007025	-2.86466
CTHRC1	-0.83792	26.4094	-3.26696	0.00426206	0.00725267	-2.89987
HIST1H1D	-0.755177	25.1665	-3.22875	0.00463702	0.00785771	-2.982
ARCN1	-0.802902	22.6383	-3.18377	0.00512001	0.00864002	-3.07836
COL16A1	-0.69298	28.8464	-3.17923	0.00517143	0.00869057	-3.08807
EEF1A1	-0.8655	26.7325	-3.17588	0.00520965	0.00871863	-3.09522
PRDX6	-0.910141	23.2727	-3.16947	0.00528359	0.00880598	-3.10891
SULF2	-0.853644	22.9998	-3.14364	0.00559221	0.00928216	-3.16401
RNASE4	-0.567769	29.8862	-3.12751	0.00579374	0.00957741	-3.19835
C4A	-0.567331	23.2792	-3.11508	0.00595394	0.00980222	-3.22478
UGP2	-0.702575	28.547	-3.101	0.00614051	0.0100684	-3.25467
PCMT1	-0.766783	22.9279	-3.09029	0.00628628	0.0102659	-3.27738
SPP1	-0.958168	28.4915	-3.08202	0.00640107	0.0104114	-3.2949
CHAD	-0.600282	28.2883	-3.07713	0.00647002	0.0104814	-3.30526
HNRNPK	-1.46207	24.3407	-3.08903	0.00670203	0.010814	-3.31765
FKBP10	-0.813405	24.7925	-3.04915	0.00687814	0.0110542	-3.3644
SCRG1	0.654344	29.718	3.02801	0.00720307	0.0115306	-3.40898
DDAH1	-0.9505	24.2141	-3.00082	0.00768805	0.0122104	-3.46969
PRDX5	-0.703721	22.8993	-2.99846	0.0076823	0.0122104	-3.47111
YBX1	-0.628727	24.3622	-2.98697	0.00787696	0.0124616	-3.49523
C1R	-0.902061	24.7348	-2.98121	0.00797616	0.0125694	-3.50729
MFAP2	-0.588862	26.6508	-2.97869	0.00802001	0.0125895	-3.51257
IGFBP6	-0.719557	25.4982	-2.94062	0.00871153	0.0136223	-3.59215
FKBP9	-0.788542	23.8768	-2.92915	0.00893092	0.0139116	-3.61606
PTMA	-0.735635	23.1654	-2.91338	0.00924123	0.0143398	-3.64886
AKR1A1	-0.693538	25.3372	-2.89479	0.00962062	0.014865	-3.68747
BGN	-0.519884	31.2949	-2.89323	0.00965306	0.014865	-3.6907
GDI1	-0.571727	23.7959	-2.87596	0.0100201	0.0153718	-3.72648
CFB	-0.85644	27.0756	-2.84864	0.0106281	0.016243	-3.78289
PLOD2	-0.717871	25.8763	-2.84204	0.0107803	0.0164136	-3.79649
CKAP4	-0.596228	29.3222	-2.83771	0.0108813	0.0165054	-3.80541
CCDC80	-1.02111	23.9373	-2.8332	0.0112149	0.016948	-3.82626
SDF4	-0.851966	23.8208	-2.81991	0.0113061	0.0170221	-3.84201
THBS1	-0.557564	28.8672	-2.80734	0.0116155	0.0174233	-3.8678
RRBP1	-0.535349	27.4459	-2.77534	0.0124405	0.0185919	-3.93325
COPB2	-1.01709	21.4868	-2.7588	0.0132562	0.0197381	-3.98239
SOD1	-0.637228	27.8677	-2.72869	0.0137448	0.0203907	-4.02816
EGFR	0.968688	22.0173	2.73251	0.0138881	0.0204641	-4.03045
ADAMTSL4	-0.613011	25.2204	-2.72357	0.0138954	0.0204641	-4.03851
QSOX1	-0.537549	27.3211	-2.69007	0.0149224	0.021897	-4.1062
BLVRB	-0.997985	22.7834	-2.68122	0.0156051	0.0227362	-4.13776
CYR61	-0.746909	24.3843	-2.66895	0.0156065	0.0227362	-4.14869
TIMP1	-0.528251	28.1426	-2.66227	0.0158288	0.0229773	-4.16207
NPC2	-1.38421	25.3396	-2.65506	0.0167351	0.0242061	-4.19767
SMOC1	-0.476723	28.1728	-2.60504	0.0178631	0.0257457	-4.27633
TMA7	-0.470519	23.7313	-2.57466	0.0190414	0.0273467	-4.33653
GDI2	-0.559386	25.1645	-2.527	0.0210394	0.0300211	-4.4303
ANG1	-0.486876	26.7455	-2.52672	0.0210518	0.0300211	-4.43085
FSTL1	-0.503712	30.3145	-2.52212	0.0212548	0.0302042	-4.43985
GREM1	-0.809025	26.4383	-2.51597	0.0216939	0.0307203	-4.45561
HDGF	-0.84734	25.1794	-2.5149	0.0218964	0.0308991	-4.46113
RPSA	-0.647735	23.8257	-2.47435	0.0234761	0.0329472	-4.53292
COL1A1	0.59119	31.2487	2.47365	0.0235104	0.0329472	-4.53429
HIST2H2BF	-0.399612	28.1303	-2.45175	0.0246015	0.0343572	-4.57665
SAA3	-0.87197	29.6091	-2.43649	0.0257328	0.0358137	-4.6123
HMGB1	-0.66477	26.5973	-2.42563	0.0259651	0.0360132	-4.62693
COL12A1.1	-0.51132	23.7056	-2.37627	0.0287372	0.0397082	-4.72121
PLOD3	-0.508049	22.9067	-2.37478	0.0288252	0.0397082	-4.72404
SRPX2	0.642203	22.2576	2.37105	0.029046	0.0397599	-4.73112
SOD3	-0.579562	26.8716	-2.37083	0.0290591	0.0397599	-4.73154
GLG1	-0.688914	24.6374	-2.35784	0.0298414	0.0406928	-4.75615
VEZF1	-0.907513	29.0335	-2.32839	0.0322853	0.0438777	-4.81974
CPXM1	-0.610619	23.2299	-2.302	0.0334323	0.0452846	-4.86113
ARHGDIA	-0.586596	24.7714	-2.27545	0.0352773	0.0476244	-4.91058
PCOLCE	-0.506727	28.0005	-2.24342	0.0376274	0.0506282	-4.96979
DBI	-0.464438	25.8095	-2.21242	0.0400388	0.0536944	-5.02665
COL9A3	0.52546	30.7487	2.15923	0.04451	0.0594936	-5.12317
ACTR3	-0.522803	23.2632	-2.15748	0.0446645	0.0595036	-5.12631
C1QB	-0.552035	27.02	-2.1485	0.0454652	0.0603719	-5.14246
HIST2H3PS2	-0.390266	30.43	-2.11488	0.048581	0.0642984	-5.20255
LAMC1	-0.9791	23.4024	-2.10668	0.0504158	0.0665094	-5.22451
HIST1H2AC	-0.585686	25.1064	-2.09263	0.0507493	0.066732	-5.24202
AHNAK	-0.624189	26.2086	-2.07989	0.0520303	0.0681951	-5.26451
NCL	-0.579514	25.2134	-2.06154	0.053926	0.0704518	-5.29674
RBMX	-0.458599	24.9084	-2.0507	0.0550751	0.0717215	-5.3157
C9	-0.425445	23.861	-2.04201	0.0560121	0.072708	-5.33085
HNRNPA3	-0.472015	24.258	-2.01599	0.0589054	0.0762194	-5.37599
COL12A1	-0.358272	31.5873	-2.00648	0.0599953	0.0773825	-5.39239
RCN3	-0.478814	26.4209	-1.99296	0.0615775	0.079171	-5.41564
SERPINB1	-0.56018	26.5754	-1.98409	0.0626345	0.0802752	-5.43082
H2AFZ	-0.422956	24.7563	-1.9672	0.064694	0.0826532	-5.45963
UBE2N	-0.70533	24.5242	-1.95458	0.0667469	0.0847413	-5.48312
BRB	-0.353784	29.7572	-1.95234	0.066556	0.0847413	-5.48485
RCN1	-0.35482	26.9027	-1.94546	0.0674336	0.0853456	-5.49647
FBLN7	-0.361814	29.8603	-1.90146	0.0732969	0.0924774	-5.57022
EZR	-0.362249	27.676	-1.87466	0.0770859	0.0969558	-5.61459
HSP90AB1	-0.76528	23.6351	-1.86716	0.0792759	0.0994016	-5.63039
MGC134473	-0.384473	27.3888	-1.8347	0.0830557	0.10382	-5.67994
ALDH9A1	-0.829483	22.0881	-1.83143	0.0847447	0.105605	-5.6885
LECT2	-0.399374	27.1958	-1.80135	0.0883466	0.109432	-5.73376
CHST11	0.445622	26.1104	1.80129	0.0883558	0.109432	-5.73385
OGN	-0.296129	29.0497	-1.77767	0.0922797	0.113943	-5.77155
Unknown	-0.443047	25.4665	-1.76836	0.0938672	0.115551	-5.78632
CLSTN1	0.349936	26.5025	1.75431	0.0963079	0.118196	-5.80849
ANXA2	-0.274849	28.632	-1.72986	0.100686	0.123196	-5.84677
MIA	-0.444464	26.4851	-1.72785	0.101054	0.123273	-5.84991
B4GALT4	-0.498112	22.6895	-1.64232	0.117798	0.143268	-5.98067
ANG2	-0.438072	24.2301	-1.61081	0.124538	0.151012	-6.02762
REG1	-0.338732	30.7843	-1.56667	0.134522	0.162632	-6.09222
ATP10A	-0.306095	24.563	-1.55154	0.138097	0.166456	-6.11406
C3	-0.549294	24.9112	-1.54169	0.140978	0.169425	-6.12843
COMP	-0.279229	34.143	-1.51482	0.147101	0.17626	-6.16636
SDC4	-0.596432	23.9967	-1.51442	0.148014	0.176831	-6.16721
SERPINE2	-0.365938	25.3621	-1.43009	0.169743	0.202193	-6.28334
EFNA1	-0.325266	22.7269	-1.42337	0.171653	0.203869	-6.29238
SCG5	-0.766237	23.8648	-1.41885	0.174143	0.206222	-6.29836
MMP2	-0.332658	24.8738	-1.40685	0.176425	0.208315	-6.31448
DPYSL2	-0.455948	30.7683	-1.39397	0.180493	0.2125	-6.33152
PFN1	-0.54562	23.1633	-1.38059	0.18502	0.217198	-6.34902
PGLYRP1	-0.276976	25.831	-1.34952	0.193824	0.226875	-6.38957
C1QC	-0.314277	28.4296	-1.32044	0.203158	0.237115	-6.42668
DDX39B	-0.334477	23.352	-1.27836	0.217287	0.252877	-6.47919
VIT	-0.255673	28.0234	-1.22564	0.236058	0.273935	-6.54298
IDH1	-0.395177	26.0704	-1.2211	0.23797	0.275365	-6.54821
PPIB	-0.221994	30.1136	-1.21755	0.239044	0.27582	-6.55256
PRG4	-0.304301	29.7126	-1.14305	0.267926	0.308267	-6.6383
IGFBP3	0.537472	22.8253	1.10634	0.284097	0.325922	-6.67793
LTF	-0.203352	27.0822	-1.10208	0.28488	0.325922	-6.68346
CHRDL2	-0.521718	24.7091	-1.07177	0.298908	0.33965	-6.71502
COL1A2	0.771413	26.8588	1.07145	0.299046	0.33965	-6.71535
MFGE8	-0.275717	26.2019	-1.06727	0.299892	0.33965	-6.72069
CILP2	-0.214949	29.7226	-1.06649	0.300234	0.33965	-6.72151
CLIC4	0.202227	26.6694	1.04856	0.308195	0.347685	-6.74027
PLCD1	-0.43221	25.3595	-1.01979	0.322224	0.361497	-6.76884
CLEC3A	-0.264087	26.4814	-1.01883	0.321721	0.361497	-6.77074
TNFRSF12A	-0.206852	22.8949	-1.00676	0.327331	0.366212	-6.78289
ANXA1	-0.19385	24.7252	-0.947349	0.355949	0.397133	-6.8408
UBA1	0.328237	23.7368	0.944407	0.357777	0.398076	-6.8432
CALM1	-0.28854	24.8422	-0.941494	0.35886	0.398187	-6.84634
APOD	0.259217	25.8091	0.906897	0.376388	0.416495	-6.87841
M.SAA3.2	-0.400353	26.8752	-0.900742	0.380397	0.419784	-6.88309
PLOD1	0.204403	29.1464	0.865914	0.39788	0.437885	-6.91498
TMSB4X	0.279764	27.0722	0.847864	0.407819	0.447606	-6.93034
HIST1H4D	-0.156648	31.0523	-0.817928	0.424045	0.464157	-6.95581
THBS4	0.18493	30.2919	0.772791	0.449629	0.490835	-6.99225
CYTL1	-0.145592	27.8018	-0.728287	0.475764	0.517969	-7.02627
ORM1	-0.402013	25.5983	-0.681945	0.504524	0.546343	-7.059
LCN2	-0.19808	24.5715	-0.681827	0.503988	0.546343	-7.05976
LOXL3	-0.127849	27.3907	-0.678541	0.50602	0.546502	-7.06205
ITM2B	-0.14583	25.444	-0.674593	0.508468	0.547684	-7.06479
PEBP1	-0.168819	27.3062	-0.636853	0.5322	0.571727	-7.09018
COL2A1	0.144124	36.2253	0.62933	0.537003	0.575361	-7.09507
C1QA	-0.134465	27.673	-0.622632	0.541299	0.578433	-7.09939
ZFR2	-0.206203	25.2305	-0.593614	0.560341	0.597205	-7.11732
EPYC	-0.0971095	32.4528	-0.567147	0.577588	0.613971	-7.13339
XYLT1	-0.111513	27.6842	-0.557005	0.584353	0.619536	-7.13928
SERPINH1	-0.118712	26.7943	-0.550953	0.588408	0.622207	-7.14274
SFPQ	0.236716	22.9883	0.547563	0.591159	0.623488	-7.14417
FBLN1	0.321157	24.0636	0.54343	0.593939	0.624792	-7.14651
MIF	-0.109687	25.0652	-0.511727	0.615034	0.645308	-7.1643
YWHAH	0.23284	23.0577	0.506978	0.618729	0.647507	-7.16637
ZNF74	-0.132911	27.1279	-0.46098	0.650308	0.678801	-7.18989
SUSD5	-0.0937509	25.7803	-0.451943	0.656684	0.683694	-7.19418
DCN	-0.0918277	29.4333	-0.445967	0.660914	0.686334	-7.19696
S100A1	0.1345	24.221	0.384563	0.705179	0.730429	-7.22338
TWSG1	-0.105563	23.2769	-0.361812	0.721686	0.745619	-7.23235
ECM1	0.0823583	29.1683	0.308324	0.761359	0.784607	-7.25106
GOT2	0.0799814	24.0653	0.300114	0.767513	0.788941	-7.25367
P4HA2	-0.0829375	23.3963	-0.293099	0.772783	0.792347	-7.25585
CGREF1	-0.0765464	23.2971	-0.27159	0.789014	0.806946	-7.2622
YIPF3	0.0463823	23.4733	0.228878	0.821533	0.838087	-7.27339
CNMD	0.0686665	25.6867	0.207261	0.83817	0.852287	-7.2783
EIF4B	-0.047001	23.0108	-0.205262	0.83966	0.852287	-7.27876
NEK11	0.0187244	28.9119	0.102201	0.919722	0.931218	-7.29538
FUBP1	0.0124102	23.0952	0.0412136	0.967577	0.977229	-7.29997
EFEMP1	0.00342815	24.3968	0.0120724	0.9905	0.995265	-7.30079
RPS27A	-0.00178637	27.0439	-0.0104073	0.99181	0.995265	-7.30081
CD109	-0.00150549	27.0041	-0.00731717	0.994242	0.995265	-7.30084
COL9A1	-0.00131422	30.7439	-0.00601666	0.995265	0.995265	-7.30085

## Sheet: Human summary
	Cyt	InjCyt	CytDex	InjCytDex	Cyt_Dex_v_Cyt	InjCyt_Dex_v_InjCyt	AveExpr	F	P.Value	adj.P.Val
PPARD	5.44695	5.59111	5.74696	5.71141	0.300007	0.120301	27.2336	35.8086	1.16005e-07	3.83451e-05
SPP1	-1.09625	-1.36552	-6.06641	-6.24499	-4.97016	-4.87947	33.3816	33.4813	1.84351e-07	3.83451e-05
IL8	7.75664	8.29297	5.29278	6.01116	-2.46385	-2.28181	27.1492	29.458	4.4103e-07	4.78896e-05
SEMA3D	-1.15738	-0.439609	-4.01683	-4.05682	-2.85945	-3.61722	25.6503	29.2705	4.60477e-07	4.78896e-05
MMP1	5.78	4.57756	1.95857	1.68288	-3.82143	-2.89468	33.925	27.4235	7.13705e-07	5.93802e-05
TNFAIP6	6.13688	5.29438	4.25289	3.76472	-1.88399	-1.52966	29.9238	22.9258	2.33039e-06	0.000141712
MMP13	4.25795	3.18851	-1.17084	-1.67357	-5.42879	-4.86208	28.0298	22.4532	2.6684e-06	0.000141712
SERPINA3	-1.13002	-1.4408	2.13703	1.60457	3.26705	3.04537	33.1904	22.3804	2.72524e-06	0.000141712
ICAM1	3.90445	2.40846	0.756007	0.509188	-3.14844	-1.89927	25.756	20.101	5.43608e-06	0.000251268
COL9A3	-2.74414	-3.25387	-3.9721	-3.92261	-1.22796	-0.668748	28.7644	18.6147	8.83436e-06	0.000367509
CCL20	5.74676	4.78614	4.04317	3.57514	-1.7036	-1.21099	23.9286	17.5806	1.262e-05	0.000477266
PCLO	9.96518	6.63666	9.55172	9.69056	-0.413459	3.0539	32.8541	15.8298	2.40198e-05	0.000791841
LCN2	0.957714	0.947581	3.91563	3.29466	2.95792	2.34707	25.603	15.6369	2.58707e-05	0.000791841
CST3	-0.54552	-0.746845	1.78436	1.97369	2.32988	2.72053	30.7555	15.5605	2.66485e-05	0.000791841
SAA1	2.88159	3.00512	6.10446	4.50256	3.22287	1.49744	26.8851	14.8398	3.5435e-05	0.000982731
NQO2	-2.44797	-1.56728	-2.38926	-3.23142	0.0587117	-1.66414	24.3613	14.4941	4.07784e-05	0.00106024
AKR1B1	1.55896	1.06811	-2.28913	-1.72281	-3.84809	-2.79092	25.7651	14.0234	4.9578e-05	0.0012132
INHBA	-0.22101	0.967176	-3.23691	-1.95528	-3.0159	-2.92245	28.2031	12.581	9.31864e-05	0.00215364
CSF1	3.5847	2.76856	4.0932	3.21627	0.508499	0.44771	26.6283	12.3945	0.000101498	0.00222227
CP	1.53301	0.830531	3.21695	2.80697	1.68394	1.97643	27.4156	12.1927	0.000111446	0.00231807
COL9A1	-2.42707	-3.18868	-4.10246	-4.98083	-1.67539	-1.79215	23.481	11.7656	0.000136336	0.00270075
STC2	-0.589691	-0.594978	2.18365	1.68201	2.77334	2.27699	24.6332	11.2148	0.000178227	0.00337011
PRKCSH	-1.9406	-0.981938	-2.62854	-1.90157	-0.687942	-0.919633	25.5854	10.8871	0.000209946	0.00379728
PAM	-3.15173	-2.69566	-2.3038	-2.68371	0.847924	0.0119577	24.8178	10.6703	0.000234427	0.00392758
MGP	-1.59965	-1.18236	-2.50012	-3.0243	-0.90047	-1.84194	31.6969	10.657	0.000236032	0.00392758
PTX3	4.27914	3.33979	4.52982	3.57958	0.250685	0.239787	26.6592	10.5159	0.000253816	0.00396203
MMP10	3.96677	2.82513	2.77178	2.27975	-1.19499	-0.54538	28.42	10.4907	0.000257151	0.00396203
CTGF	-2.39441	-0.873393	1.23544	1.85944	3.62986	2.73283	27.1785	10.3584	0.000275489	0.00404999
CCL2	2.67914	2.32849	0.107704	0.91065	-2.57144	-1.41784	25.1584	10.3116	0.000282331	0.00404999
ISLR	-2.38135	-1.64553	-2.41811	-3.00926	-0.0367668	-1.36372	26.0346	10.1326	0.000310286	0.00430263
COL9A2	-1.53725	-1.09479	-3.43167	-2.09527	-1.89443	-1.00049	26.6901	9.97481	0.000337549	0.0044417
CCL5	3.68982	2.57534	0.6272	0.491665	-3.06262	-2.08367	25.23	9.95221	0.000341669	0.0044417
MMP3	3.4325	2.46394	2.80296	2.28828	-0.629539	-0.175662	37.231	9.85413	0.000360222	0.00449212
CHI3L2	4.19533	3.45185	4.04171	3.8018	-0.153616	0.349948	34.9716	9.81898	0.000367144	0.00449212
CALR	-2.11353	-0.933962	-3.68946	-1.87709	-1.57593	-0.943127	26.6723	9.65308	0.000401909	0.00477697
MELTF	-1.73979	-1.48804	-2.49415	-2.31921	-0.754351	-0.831175	25.719	9.16654	0.000527252	0.00609269
H3F3A	2.40817	2.64695	0.741523	1.61731	-1.66665	-1.02964	28.777	9.11364	0.000543354	0.00610906
SPARC	-3.18032	-3.58253	-3.07251	-2.68364	0.107806	0.898885	31.2123	8.87627	0.000622765	0.00679751
COL11A1	-2.53373	-2.04845	-2.89569	-3.04503	-0.361964	-0.996585	28.2514	8.83661	0.000637267	0.00679751
TNFRSF11B	-0.51611	-0.176168	-2.27361	-2.0185	-1.7575	-1.84233	32.1092	8.65548	0.000708526	0.0072143
A2M	0.529404	0.552947	-1.53374	-1.49488	-2.06314	-2.04783	31.8023	8.54881	0.000754668	0.0072143
AEBP1	-2.14032	-2.37575	-1.99738	-2.97239	0.142943	-0.596635	28.762	8.54503	0.000756363	0.0072143
H2AFV	2.77362	3.15185	1.28294	1.97783	-1.49068	-1.17402	27.7442	8.47116	0.000790384	0.0072143
SDC4	-0.653192	-1.36641	1.83315	0.762629	2.48635	2.12904	26.6112	8.46965	0.000791098	0.0072143
SKP1	-1.41562	-1.16668	-2.93915	-1.58864	-1.52353	-0.421955	24.9377	8.45248	0.00079926	0.0072143
CTSL	1.27675	1.38046	-0.826146	-1.2545	-2.10289	-2.63496	26.7328	8.43602	0.000807173	0.0072143
COL3A1	4.20199	2.69205	1.94824	1.23751	-2.25375	-1.45454	33.0108	8.41976	0.000815078	0.0072143
AKR1A1	-0.90111	-0.558343	-2.31478	-0.98232	-1.41367	-0.423977	26.659	8.15153	0.000958874	0.00831024
CTSS	3.51854	2.38917	3.14023	3.5033	-0.378304	1.11414	24.628	8.11129	0.000982814	0.00834389
PDIA6	-3.0785	-1.67929	-3.65286	-3.15488	-0.574357	-1.47559	25.0472	7.98253	0.00106407	0.00885304
PYGB	-2.3782	-2.2437	-2.5288	-3.05312	-0.150596	-0.809423	25.5942	7.77878	0.00120856	0.00954382
HEXB	-0.648882	-0.27537	-2.43853	-2.68117	-1.78965	-2.4058	25.054	7.76184	0.00122154	0.00954382
XYLT1	-2.26764	-2.21099	-2.41921	-2.40449	-0.151569	-0.193494	27.2473	7.75424	0.00122741	0.00954382
COL1A1	3.61226	1.73856	-0.771898	-0.570474	-4.38416	-2.30904	29.5254	7.73954	0.00123886	0.00954382
LGALS1	0.405783	-0.243505	-2.22234	-1.07588	-2.62812	-0.832373	25.6513	7.67737	0.00128862	0.00961863
HIST2H2BF	2.15055	2.40563	0.0287587	1.4974	-2.12179	-0.908231	25.6686	7.66982	0.00129482	0.00961863
TXNDC5	-1.77062	-0.950576	-2.33601	-2.89922	-0.565391	-1.94865	25.0808	7.59366	0.00135922	0.00991993
PGAM1	-1.29357	-0.513092	-3.0789	-2.08916	-1.78533	-1.57607	27.1518	7.52643	0.00141907	0.0101781
PPIA	-1.33095	-1.28287	-2.6344	-2.51404	-1.30345	-1.23117	28.0615	7.4106	0.00152929	0.0107828
VCL	-1.25304	-1.21758	-0.822251	-2.42632	0.430792	-1.20874	24.9473	7.34192	0.00159916	0.0110875
HIST1H4A	2.58445	2.69665	0.837297	1.48487	-1.74715	-1.21178	30.0399	7.25964	0.00168765	0.0115092
MFSD4B	4.52629	3.10482	3.77351	3.11684	-0.752773	0.0120177	26.78	7.21403	0.00173907	0.0116686
GSTO1	-1.42542	-1.14127	-3.34653	-2.82663	-1.92111	-1.68536	26.3826	7.05294	0.00193529	0.012779
SMOC2	0.453964	0.258379	-2.83757	-2.10121	-3.29153	-2.35959	26.2958	6.87842	0.00217646	0.014147
PDIA3	-1.43697	-0.615373	-2.31229	-1.65185	-0.875322	-1.03648	28.6749	6.75751	0.00236336	0.0149183
PDIA4	-2.69488	-1.48781	-2.82172	-2.49983	-0.126846	-1.01202	25.5345	6.73342	0.00240272	0.0149183
RCN3	-0.981719	-0.217841	-2.82228	-1.24606	-1.84056	-1.02822	24.4569	6.7256	0.00241565	0.0149183
S100A13	-2.09969	-1.68501	-2.39984	-1.95915	-0.300154	-0.274139	24.5116	6.70156	0.0024559	0.0149183
DNAJC3	-1.02361	-1.4151	-2.10408	-2.70394	-1.08047	-1.28883	24.7048	6.67216	0.00250614	0.0149183
SERPINE1	-1.25258	0.0601756	-1.92374	-0.313846	-0.671159	-0.374021	27.4615	6.66977	0.00251029	0.0149183
MYL12B	-1.92404	-1.70446	-0.141005	-1.25035	1.78303	0.454104	24.3944	6.56952	0.00269087	0.0157662
COL12A1	2.51633	1.87758	0.95733	0.780711	-1.559	-1.09687	31.9979	6.48145	0.00286163	0.0162726
PARK7	-1.07733	-0.841652	-2.80208	-2.03986	-1.72475	-1.19821	27.3194	6.4789	0.00286674	0.0162726
SH3BGRL	0.801552	-0.034208	-2.18684	-0.931609	-2.98839	-0.897401	25.5764	6.4651	0.00289465	0.0162726
SCRG1	-2.21322	-1.84615	-1.00417	-1.18954	1.20904	0.656614	30.2022	6.35811	0.0031216	0.0173145
GSN	-1.23032	-1.62645	-1.8361	-2.10781	-0.605783	-0.481362	31.4855	6.32319	0.00319995	0.0175155
UGP2	-2.08262	-1.91301	-1.67713	-2.95447	0.405484	-1.04146	24.747	6.1458	0.0036337	0.0196314
ENO1	-0.989448	-0.955859	-2.06103	-2.15426	-1.07158	-1.1984	30.4939	6.09897	0.00375895	0.0199066
VIM	-1.11601	-0.746839	-2.46593	-1.62856	-1.34992	-0.881722	31.9084	6.09115	0.00378035	0.0199066
CTHRC1	-1.27766	-0.97653	-1.96407	-2.28506	-0.686411	-1.30852	23.7253	5.95018	0.00419028	0.0216883
C3	0.617889	0.406345	2.41391	1.31056	1.79602	0.904216	30.6569	5.93961	0.00422297	0.0216883
COL2A1	1.49242	0.0650063	-1.5395	-1.78499	-3.03192	-1.85	34.8844	5.90785	0.00432296	0.0219311
NUCB1	-1.89172	-1.98003	-0.616372	-1.65972	1.27535	0.320304	29.1177	5.82946	0.00458129	0.0229616
GLO1	-1.18778	-0.668235	-2.56868	-2.34989	-1.38091	-1.68166	24.6728	5.75014	0.00486041	0.0238468
EDIL3	-0.522778	0.638362	-2.05107	-0.321643	-1.5283	-0.960005	26.81	5.74681	0.00487255	0.0238468
PEBP1	-0.846875	-0.762962	-2.65266	-1.24377	-1.80578	-0.48081	28.5233	5.72909	0.0049377	0.0238847
PFN1	-2.19906	-1.84246	-2.57741	-2.99897	-0.37835	-1.15652	24.3755	5.69356	0.00507122	0.0242486
COL11A2	-1.50822	-1.39133	-2.03913	-2.11901	-0.530907	-0.72769	28.6483	5.62871	0.00532554	0.0248943
TKT	-1.95107	-1.57739	-4.01819	-2.69934	-2.06712	-1.12195	26.8166	5.62609	0.00533612	0.0248943
CLIC1	-1.96623	-1.41709	-2.47676	-2.86529	-0.510528	-1.44819	24.7749	5.61386	0.00538579	0.0248943
DBI	-1.44334	-0.952356	-2.39026	-1.96997	-0.946927	-1.01761	25.9921	5.58762	0.00549408	0.0250157
MATN2	1.14272	0.31388	-0.274945	-1.3661	-1.41766	-1.67998	27.4999	5.57849	0.00553233	0.0250157
COL10A1	2.37794	2.84183	0.485085	1.50483	-1.89286	-1.337	28.3186	5.56303	0.00559778	0.0250395
CALM3	-0.90355	-0.912885	-1.99096	-1.89653	-1.08741	-0.983648	26.33	5.54425	0.00567848	0.0251303
GOLM1	-0.451572	-1.73115	-1.94989	-1.52312	-1.49832	0.208033	25.4376	5.48983	0.00591975	0.0255974
CHRDL2	-1.92145	-1.84451	-2.73364	-1.66747	-0.812191	0.177041	25.3199	5.47573	0.00598411	0.0255974
CFB	2.56368	1.42377	2.58737	2.05722	0.0236846	0.633452	31.9536	5.47277	0.00599773	0.0255974
FSTL1	0.135108	-0.148815	-1.3122	-1.71324	-1.44731	-1.56443	27.015	5.46576	0.00603015	0.0255974
CYTL1	-1.82954	-1.69334	-2.07339	-2.39462	-0.243843	-0.701281	30.1762	5.43649	0.00616747	0.0259158
PGK1	-0.822036	-0.564249	-1.78284	-2.05217	-0.960808	-1.48792	29.0835	5.3478	0.0066055	0.0274789
CLEC3A	-2.0534	-0.866779	-1.45206	-2.25244	0.60134	-1.38566	26.9622	5.31803	0.00676025	0.0276724
PPIB	-1.0856	-0.445067	-2.20377	-1.38242	-1.11817	-0.93735	29.8593	5.31333	0.00678507	0.0276724
GSTP1	-0.375306	-0.830498	-2.3463	-1.86557	-1.97099	-1.03508	26.748	5.26588	0.00704124	0.0284384
YWHAQ	-1.4694	-2.11217	-2.21918	-2.54806	-0.749786	-0.435895	25.1648	5.19753	0.00742956	0.0297182
GBE1	-2.25765	-0.926266	-1.81222	-2.27	0.445433	-1.34373	25.0747	5.17282	0.00757583	0.0300147
SERPINI1	-1.40465	-1.16933	-2.27398	-2.08269	-0.869329	-0.913365	26.4487	5.06934	0.00822434	0.0322767
FBLN7	-0.972763	-1.78484	-1.76954	-2.06969	-0.796774	-0.284844	25.9557	5.03083	0.00848138	0.0329743
CLIC4	-0.652125	-0.924004	-1.68776	-2.13455	-1.03564	-1.21054	26.0394	5.00183	0.00868092	0.0334376
GDI2	-1.68617	0.205188	-2.61777	-2.13438	-0.931602	-2.33957	26.3627	4.89641	0.00945168	0.0357549
AHNAK	-0.623958	1.89779	-0.0678864	-0.551386	0.556071	-2.44918	28.2924	4.89605	0.00945442	0.0357549
ANGPTL7	0.45483	-2.07289	0.677362	0.291465	0.222532	2.36436	26.3379	4.83777	0.00991345	0.0371531
CSPG4	-1.21807	-1.7975	-2.16239	-1.7915	-0.944323	0.0060044	29.9521	4.77509	0.0104351	0.0387589
PGM1	0.156027	-0.391801	-1.66199	-1.43855	-1.81802	-1.04675	27.7341	4.74178	0.0107248	0.0394824
CSTB	-2.21882	-0.941712	-2.52336	-2.98219	-0.304535	-2.04048	25.1899	4.72752	0.0108516	0.0395987
GLOD4	-1.49886	-0.920277	-2.76134	-0.969248	-1.26248	-0.0489717	25.2034	4.68392	0.0112497	0.0406944
LGALS7	1.80872	1.81276	4.29473	1.64213	2.48601	-0.170636	26.6895	4.65134	0.0115578	0.0412804
PLS3	-1.36895	-0.513193	-1.27607	-2.37965	0.0928864	-1.86646	25.6641	4.6459	0.0116101	0.0412804
GALNT2	-0.659969	-1.70594	-1.56865	-1.71378	-0.908684	-0.00783601	24.3298	4.6037	0.0120255	0.0422678
GYG1	-1.74273	-0.89107	-3.20002	-2.09992	-1.4573	-1.20885	25.2227	4.59267	0.0121367	0.0422678
TIMP1	-0.890482	-0.160643	-1.67319	-1.43422	-0.782705	-1.27358	31.5637	4.58717	0.0121926	0.0422678
YWHAB	-1.04565	-0.458672	-2.37039	-2.01925	-1.32473	-1.56058	25.9558	4.56373	0.0124343	0.0424732
LTBP1	-0.124965	1.17693	-1.44289	-1.21495	-1.31792	-2.39187	26.3658	4.56164	0.0124561	0.0424732
CD44	2.74533	2.45358	1.6433	1.28934	-1.10203	-1.16425	25.632	4.52533	0.0128416	0.0434318
SERPING1	-0.176288	-0.62305	1.53904	0.1472	1.71532	0.77025	28.8579	4.51503	0.0129534	0.0434567
MDH1	-1.31503	-1.11978	-2.61701	-2.31608	-1.30198	-1.1963	27.0341	4.46391	0.0135246	0.0447036
FDPS	-0.989596	-0.589005	-1.82257	-2.26388	-0.832977	-1.67488	24.647	4.46257	0.01354	0.0447036
CTSB	-1.81901	-1.61774	-0.382766	-0.670742	1.43624	0.947001	26.4599	4.44896	0.013697	0.0448252
HNRNPA2B1	-1.58194	-1.08646	-2.82763	-2.04172	-1.24569	-0.955266	26.3502	4.44078	0.0137924	0.0448252
CHI3L1	-1.28084	-2.24255	-1.36546	-2.31241	-0.0846154	-0.0698622	33.5072	4.42443	0.0139851	0.0450082
EEF1G	-1.92586	-1.33772	-1.83763	-2.16965	0.0882243	-0.831935	24.6446	4.41772	0.0140651	0.0450082
MSN	-0.423767	-0.62913	-2.02588	-1.07601	-1.60211	-0.446881	27.8248	4.39296	0.0143647	0.0456161
TNC	2.69929	2.05519	2.11651	0.944131	-0.582773	-1.11106	29.1986	4.38236	0.0144952	0.0456818
HSP90AA1	-1.0263	-1.02539	-2.19107	-3.12192	-1.16477	-2.09653	25.7134	4.35687	0.0148142	0.0459993
AGRN	0.896475	0.767423	-0.86452	-1.63243	-1.761	-2.39986	24.028	4.35665	0.0148171	0.0459993
GPX3	-1.57403	-1.30164	0.338725	-0.988717	1.91275	0.312927	25.9011	4.3459	0.014954	0.0460806
RPS28	-1.48539	-0.611866	-2.24104	-1.47576	-0.755641	-0.863898	24.3906	4.32855	0.015178	0.0464268
SOD2	1.38693	1.39256	0.0998527	0.515422	-1.28708	-0.877137	29.5206	4.31491	0.0153568	0.0466309
C2orf40	1.08894	-1.34648	-1.93812	-1.47779	-3.02706	-0.131307	28.5716	4.28705	0.0157293	0.0474159
ANXA1	-4.0926	-1.70191	-4.19249	-4.5818	-0.0998869	-2.87989	30.4125	4.27686	0.015868	0.04749
ASS1	-1.61093	-0.130341	-2.08581	-1.94992	-0.474879	-1.81958	26.7314	4.25865	0.0161194	0.0478978
PRDX2	-0.861469	-1.4928	-1.90058	-1.45204	-1.03912	0.040762	27.3779	4.18522	0.0171792	0.0506846
SERPINE2	1.57215	1.38714	0.675822	0.0941689	-0.896329	-1.29297	31.9238	4.15926	0.0175722	0.0514269
CYR61	-2.00371	-1.01826	-2.58409	-2.05344	-0.580384	-1.03519	26.1967	4.15238	0.017678	0.0514269
TPI1	-1.08037	-0.787607	-1.86004	-1.73177	-0.779668	-0.944162	28.812	4.03623	0.0195769	0.0562213
MYL6	-1.37671	-1.38648	-2.68788	-2.87438	-1.31117	-1.4879	25.6172	4.03354	0.0196235	0.0562213
PRDX6	-0.821201	-0.884491	-2.13456	-1.74696	-1.31336	-0.862474	27.1825	4.02452	0.0197805	0.0562213
SMOC1	-1.99152	-1.41893	-3.6077	-3.04512	-1.61618	-1.62619	27.1131	4.01961	0.0198667	0.0562213
MMP14	0.863094	0.283414	-0.886095	-1.33332	-1.74919	-1.61673	25.1224	4.00379	0.020147	0.0565203
CHST3	-1.80349	-1.41798	-1.3118	-1.58261	0.49169	-0.164633	23.8477	3.99837	0.0202441	0.0565203
HNRNPK	-1.62422	-1.44167	-0.407343	-1.5096	1.21688	-0.0679259	24.6013	3.97116	0.0207393	0.0575169
P4HB	-2.0501	-2.30444	-2.58475	-2.50032	-0.534644	-0.195874	29.3783	3.95383	0.0210617	0.0580243
EEF1A1	-1.05068	-1.44236	-1.58508	-2.96922	-0.534399	-1.52686	27.2483	3.90707	0.0219599	0.0601008
TGFB1	-1.07941	-0.798428	-2.72268	-2.21236	-1.64327	-1.41393	25.3094	3.85482	0.0230145	0.0625755
COL5A1	2.2024	0.829631	-0.130772	-0.0918274	-2.33317	-0.921459	27.2946	3.83479	0.0234336	0.0633011
MSMP	-3.0809	-3.44548	-3.13498	-3.22	-0.0540823	0.225482	26.6785	3.81255	0.023909	0.0641686
HSPG2	0.104753	-0.813958	-1.38793	-2.41215	-1.49268	-1.59819	29.3894	3.71743	0.0260669	0.0691869
LDHB	-0.827569	-0.549256	-2.46214	-0.487707	-1.63457	0.0615489	28.7271	3.71556	0.0261114	0.0691869
OLFML1	1.18838	-0.427721	-1.31855	-0.238747	-2.50693	0.188975	25.593	3.66297	0.0273994	0.0721402
GPI	-1.17774	-0.655732	-2.35838	-1.41247	-1.18064	-0.756736	27.7084	3.647	0.0278045	0.0727463
HSPA8	-1.8874	-1.43505	-1.9016	-3.14801	-0.0141988	-1.71295	26.1123	3.63565	0.0280962	0.0730501
IQGAP1	-0.675817	-0.792083	-1.83585	-2.06328	-1.16004	-1.27119	25.7809	3.62616	0.0283429	0.0730871
LUM	0.600102	0.221926	-0.515673	-1.03848	-1.11578	-1.2604	35.5085	3.62162	0.0284618	0.0730871
FNDC1	2.44478	1.64829	0.864299	0.235062	-1.58049	-1.41323	25.125	3.58801	0.029359	0.0749286
ORM1	-0.43455	-0.979572	1.80919	0.662562	2.24374	1.64213	26.9606	3.58124	0.0295437	0.07494
COL1A2	0.625006	-0.345386	-1.31029	-0.878	-1.93529	-0.532614	27.7423	3.56329	0.0300391	0.0757348
LRP1	0.59246	-0.764123	-1.14193	-1.45062	-1.73439	-0.686495	25.8579	3.48529	0.0323024	0.0805563
C1S	1.18449	0.65069	1.84127	1.08335	0.656785	0.432664	31.396	3.48177	0.0324089	0.0805563
LMNB2	1.07699	1.84688	-1.08481	-0.30954	-2.1618	-2.15642	25.0005	3.47771	0.0325323	0.0805563
PRDX5	-1.24445	-0.886887	-1.95855	-1.49996	-0.714099	-0.613068	25.7404	3.46467	0.0329318	0.0810629
SERPINA5	-0.19874	-2.44258	0.572385	0.460213	0.771125	2.90279	30.7619	3.36135	0.0362984	0.0888243
FLG2	0.240937	0.739566	2.48793	0.154479	2.24699	-0.585087	26.5293	3.34347	0.0369189	0.0898144
GRN	-2.08448	-2.58835	-1.51186	-1.25866	0.572622	1.32969	24.1592	3.29868	0.0385255	0.0931779
F13A1	-1.34007	-1.5021	-3.05407	-1.53582	-1.71401	-0.0337177	27.7135	3.28436	0.0390552	0.0939132
TNXB	1.64578	0.242149	0.412093	-0.45597	-1.23369	-0.698119	32.1062	3.24362	0.0406074	0.0969153
POF1B	0.879332	0.441503	1.42945	-0.523384	0.550114	-0.964887	25.3099	3.23741	0.0408502	0.0969153
PRDX1	-0.216893	-0.207804	-1.19075	-1.3872	-0.973859	-1.1794	29.688	3.23353	0.0410026	0.0969153
MIF	-0.332027	-0.338569	-1.90681	-1.26516	-1.57478	-0.926594	25.4715	3.21619	0.0416911	0.0979858
FRZB	-0.997005	-1.19747	-1.1206	-1.35506	-0.123591	-0.157592	28.9128	3.19893	0.0423893	0.0990672
RBP4	-1.12525	-1.54568	-1.28405	-1.08347	-0.158803	0.462205	27.4608	3.15455	0.0442447	0.102826
GNPDA1	-1.85674	-1.10779	-1.22511	-1.45655	0.631635	-0.348755	23.9796	3.12228	0.0456506	0.104925
THBS1	1.42208	0.512212	0.812723	-0.473821	-0.609358	-0.986033	33.8764	3.12223	0.0456525	0.104925
IGFBP6	-0.501018	-0.161197	1.27997	0.469752	1.78099	0.630949	26.5045	3.10194	0.0465619	0.106049
LMNA	-0.720449	-0.918497	-1.71924	-1.71495	-0.998796	-0.796457	29.3482	3.09996	0.0466515	0.106049
SDF4	-0.946155	-1.87654	-0.513463	-1.16258	0.432692	0.713964	26.041	3.08797	0.0471992	0.106711
SELENBP1	-0.760649	-0.408499	-1.72303	-1.04102	-0.962377	-0.63252	23.992	3.04181	0.0493754	0.109739
RNH1	-1.24998	-0.173421	-1.37849	-1.33562	-0.128508	-1.1622	25.1193	3.04115	0.0494073	0.109739
ANGPTL2	-1.15915	-1.16228	-1.43183	-1.67509	-0.272686	-0.512805	28.6043	3.03821	0.0495499	0.109739
CTSD	-0.561989	-1.27612	0.0573544	-1.31678	0.619343	-0.0406659	27.4266	3.03731	0.0495937	0.109739
ABI3BP	1.72885	0.768046	0.851327	-0.157503	-0.877527	-0.925549	30.5431	3.01506	0.0506874	0.111566
C1R	1.15436	0.0278968	1.8726	0.943025	0.718242	0.915128	29.139	2.99884	0.0515012	0.112501
NPC2	-1.01649	-1.46361	-0.163607	-0.296221	0.852883	1.16738	26.9531	2.99129	0.0518851	0.112501
IGHG3	0.0543529	-1.00503	1.02697	-1.77063	0.972615	-0.765597	23.2829	2.99054	0.0519233	0.112501
PSMA7	-1.455	-1.33976	-1.28211	-2.18736	0.172892	-0.847595	24.991	2.95827	0.0536015	0.115535
UBA52	-0.14912	-1.08598	-1.56026	-1.73511	-1.41114	-0.649136	28.3073	2.93603	0.0547928	0.117261
GDI1	-0.663175	0.701034	-1.44551	-1.72059	-0.78233	-2.42162	25.4447	2.93284	0.054966	0.117261
NBL1	-1.30538	-1.34637	-0.247954	-0.340359	1.05742	1.00601	24.0946	2.91126	0.0561541	0.118497
YWHAZ	-0.987429	-0.897046	-1.83902	-1.49249	-0.851591	-0.595447	27.9737	2.90688	0.0563985	0.118497
LDHA	-0.1961	0.00886506	-1.05035	-0.922901	-0.854253	-0.931766	29.5744	2.90686	0.0563998	0.118497
NUCB2	-1.34805	-0.284073	-1.21964	-1.911	0.128407	-1.62693	25.8832	2.89486	0.0570755	0.119314
FABP3	-1.55706	-1.28789	-2.3285	-1.76892	-0.771442	-0.481027	26.3663	2.84045	0.0602555	0.125331
ACAN	1.30785	1.11282	0.576554	0.630687	-0.731296	-0.482138	37.8227	2.82643	0.061106	0.126468
YWHAG	-1.47238	-1.32222	-2.53265	-2.76633	-1.06027	-1.44411	24.666	2.81876	0.0615769	0.126812
FBN1	2.53718	1.48462	1.96707	1.30453	-0.570103	-0.180087	28.7746	2.7849	0.0637044	0.130547
EMILIN1	0.75393	-0.125632	-0.393473	-1.26327	-1.1474	-1.13764	29.2131	2.7662	0.0649139	0.132178
HSPA1B	-0.851615	-0.866763	-1.06747	-2.12071	-0.215856	-1.25395	26.2514	2.76281	0.0651356	0.132178
FMOD	1.17672	0.871828	-0.171327	-0.0522617	-1.34805	-0.924089	34.23	2.74296	0.0664519	0.134194
TIMP2	-1.36003	-0.339065	-0.158081	0.0965864	1.20195	0.435652	28.0913	2.70492	0.0690574	0.138782
GAPDH	-0.575696	-0.328547	-0.488703	-1.86487	0.0869928	-1.53633	28.6375	2.68034	0.0708004	0.141601
VCP	0.342798	-0.281342	1.08842	-0.952822	0.745623	-0.67148	24.664	2.64788	0.0731762	0.145652
SEMA3A	-1.25153	0.923225	-1.49884	-2.16726	-0.247311	-3.09048	26.3409	2.5866	0.077904	0.154324
B2M	-0.246144	-1.7049	0.324689	-0.354062	0.570833	1.35084	27.3423	2.56515	0.0796374	0.15701
SH3BGRL3	0.147482	-1.93981	-0.29897	-0.495651	-0.446452	1.44416	27.7931	2.54466	0.0813331	0.159597
PKM	-0.611278	-0.725056	-0.863597	-1.44249	-0.252319	-0.717438	30.2188	2.50203	0.0849879	0.165986
MMP2	1.9178	0.59745	1.8574	1.24294	-0.0603937	0.645494	29.3921	2.48198	0.0867686	0.168672
SERPINF1	-0.467672	-2.05262	0.396039	-0.645727	0.863711	1.40689	27.0092	2.47259	0.087616	0.169527
DPT	-1.0691	-1.08766	-0.937248	-1.17448	0.131848	-0.086818	26.3512	2.46534	0.0882769	0.169941
SOD3	-0.809806	-0.996561	-0.653579	-1.2878	0.156227	-0.291236	33.6359	2.46131	0.088647	0.169941
PSMA4	1.27422	-0.477675	-0.295916	0.101983	-1.57013	0.579657	25.6362	2.44102	0.0905339	0.172762
FAP	2.07682	1.11086	0.364067	0.656694	-1.71276	-0.454168	23.2862	2.42251	0.0922944	0.174843
MIA	-1.10032	-0.822103	-1.18651	-1.31752	-0.08619	-0.495416	28.744	2.42025	0.0925117	0.174843
RCN1	-1.3579	-0.73837	-2.03313	-1.85058	-0.675236	-1.11221	25.4031	2.41638	0.0928853	0.174843
FTL	-0.875867	-0.602865	-1.79574	-1.05958	-0.919871	-0.456713	26.5001	2.40956	0.0935481	0.175297
FABP5	2.09083	2.5872	2.82285	0.701567	0.73202	-1.88564	27.9037	2.39304	0.0951746	0.177545
FLG	1.35649	0.734299	1.70306	-0.0298346	0.346564	-0.764133	26.7763	2.36282	0.0982288	0.182425
EZR	-0.0399998	-0.832893	-0.351515	-1.68618	-0.311516	-0.853285	23.8788	2.34462	0.100121	0.185112
AK1	0.644393	0.465241	-0.736834	-1.60706	-1.38123	-2.0723	27.171	2.32357	0.102358	0.188412
CASP14	-0.0792466	0.789491	1.20917	-0.261907	1.28841	-1.0514	26.6115	2.30908	0.103929	0.190461
EFEMP2	-1.35306	-1.38344	-1.09409	-2.12652	0.258968	-0.743079	24.7378	2.29798	0.105151	0.191647
VASN	-0.197114	-0.639937	-1.56246	-1.18527	-1.36535	-0.545335	26.0291	2.29485	0.105498	0.191647
TNFRSF12A	1.7708	1.20311	0.383561	0.282894	-1.38724	-0.920221	24.3111	2.29029	0.106006	0.191733
SRGN	3.34263	1.63089	1.35278	2.04951	-1.98985	0.418622	24.9856	2.24777	0.110875	0.199285
FLNA	-1.35978	-1.44214	-1.64141	-2.3905	-0.281628	-0.948356	26.0079	2.24551	0.11114	0.199285
EFEMP1	1.3727	-0.765081	0.0914119	-1.41865	-1.28129	-0.653573	25.7519	2.21087	0.115297	0.205853
ALDOA	-0.883154	-0.585692	-1.4217	-1.5763	-0.538548	-0.990605	28.2414	2.20058	0.116564	0.207225
OMD	-0.863036	-0.752769	0.372957	-0.118002	1.23599	0.634767	25.9111	2.16423	0.121162	0.214483
PPBP	2.04511	0.371196	0.652541	0.528214	-1.39257	0.157018	25.2819	2.14078	0.124232	0.218985
COL6A1	-0.648051	-0.609591	-1.16673	-1.05194	-0.518675	-0.442347	31.2661	2.13424	0.125103	0.21959
ARG1	2.59479	2.3389	4.53526	2.63193	1.94047	0.293033	27.4272	2.1301	0.125658	0.219637
HSPA5	-0.0953704	-0.465552	-0.904658	-1.67092	-0.809287	-1.20536	28.5224	2.11147	0.128187	0.223121
TGFBI	0.804918	-0.183387	0.504515	-0.732558	-0.300403	-0.549171	28.1973	2.10274	0.129392	0.224279
PSAP	-0.170203	-0.519424	-1.1103	-1.12912	-0.940102	-0.609701	29.026	2.09581	0.130356	0.225014
DSG1	0.284168	0.65726	1.22457	0.50524	0.940401	-0.15202	29.0602	2.07518	0.133275	0.229101
PKP1	0.499094	0.845031	1.66743	0.248846	1.16833	-0.596186	27.4211	2.06538	0.134686	0.230573
CALML5	2.21746	1.34741	3.21315	2.21667	0.99569	0.86926	24.543	2.03335	0.13941	0.237682
GANAB	-1.27983	-2.86452	-2.96306	-3.1484	-1.68323	-0.283883	29.9844	2.01025	0.142928	0.242686
ME1	-0.667408	-0.446057	-0.814381	-1.46985	-0.146973	-1.0238	23.059	2.00513	0.14372	0.243039
MFGE8	0.620115	0.64663	-0.380344	0.0339545	-1.00046	-0.612675	29.05	1.9845	0.146961	0.247513
PCMT1	-0.864553	-0.0195978	-1.0672	-1.05877	-0.202643	-1.03917	24.3794	1.97709	0.148145	0.248501
CFL1	-0.881287	-0.291403	-1.08402	-1.16112	-0.202734	-0.869721	26.7038	1.97264	0.148859	0.248686
PPIC	-1.19063	-1.09479	-1.03524	-1.22171	0.155387	-0.126913	24.6024	1.96898	0.149451	0.248686
SERPINB1	-1.02292	-0.526107	-1.23702	-1.35171	-0.214097	-0.825608	23.7301	1.95872	0.151122	0.250466
WDR1	-1.32837	-1.11462	-0.472909	-1.69956	0.85546	-0.584936	24.115	1.93585	0.15492	0.255741
ECM1	-0.46732	-1.18726	-0.850661	-1.20246	-0.383341	-0.0151991	27.4703	1.92851	0.156159	0.256768
MRPL38	2.53554	-0.48217	-0.0940262	-0.183975	-2.62956	0.298196	24.3779	1.91361	0.15871	0.259935
ITIH5	-1.41357	-1.22653	-2.27847	-1.33129	-0.864905	-0.104755	25.6805	1.88842	0.163123	0.266114
CRTAC1	0.336444	-0.212882	1.30727	0.494496	0.970825	0.707378	29.5036	1.88393	0.163923	0.266375
COL16A1	1.47398	0.814721	0.225285	-0.0168208	-1.2487	-0.831542	27.5288	1.87917	0.164777	0.26672
SLPI	1.46576	1.25152	0.568255	0.0623238	-0.897505	-1.18919	30.889	1.87451	0.165616	0.267039
HAL	1.47208	1.61335	1.03515	1.1852	-0.436927	-0.428157	24.8329	1.86476	0.167387	0.268854
GOT2	-2.13278	-1.89252	-1.29574	-2.47149	0.837034	-0.578975	25.316	1.80841	0.17803	0.284848
COL5A2	-0.130724	-0.504525	-1.4901	-1.41625	-1.35938	-0.911726	24.1845	1.79276	0.181112	0.288668
WARS	-0.462671	-0.512982	-0.719543	-1.9583	-0.256872	-1.44532	24.6848	1.78465	0.182731	0.290138
PRG4	-0.386213	-0.5326	-1.13258	-1.06054	-0.746368	-0.527935	28.5452	1.74931	0.189966	0.300478
CD55	-1.18627	-0.402168	-1.49382	-1.04711	-0.307555	-0.644945	27.1346	1.7451	0.190849	0.300732
SRPX2	0.569933	0.345256	-0.874708	-0.141423	-1.44464	-0.486678	27.9474	1.73536	0.192905	0.302234
IGFBP7	1.51571	1.00616	1.50632	1.31656	-0.00938193	0.310403	29.0967	1.73372	0.193255	0.302234
MATN3	1.43896	0.454757	0.171749	-0.187987	-1.26721	-0.642744	27.2698	1.71973	0.196256	0.305778
CD109	-1.08774	-0.94472	-0.885156	-1.46301	0.202585	-0.518291	28.3663	1.69143	0.20248	0.314298
CALU	-1.3625	-0.488087	-0.789258	-1.57728	0.573243	-1.0892	26.6368	1.67834	0.205427	0.317299
FBLN1	-0.617739	-0.146459	1.12555	-1.0374	1.74329	-0.89094	25.7784	1.67601	0.205957	0.317299
TGM1	-0.355533	-0.847788	1.17376	-0.0667171	1.52929	0.781071	24.0074	1.67274	0.206702	0.317299
ACTB	-0.373717	-0.809185	-0.545188	-1.39248	-0.171471	-0.583297	28.8297	1.65076	0.211788	0.323911
ANXA5	0.0651592	0.77271	-0.414061	-0.0618418	-0.479221	-0.834551	26.9291	1.63776	0.214857	0.327402
ANXA2	-0.985915	-0.359768	-0.717237	-0.900682	0.268678	-0.540914	30.2076	1.6335	0.215874	0.32774
APOD	-0.873192	-0.963237	-0.420183	-0.660201	0.453009	0.303035	31.9194	1.63023	0.216655	0.32774
IGFBP2	-2.03118	-1.19673	-1.9392	-1.68175	0.0919811	-0.48502	25.9688	1.62244	0.218533	0.329384
VCAM1	2.72106	1.89775	-3.0635	-1.2706	-5.78457	-3.16835	29.7432	1.63038	0.223725	0.335274
LTBP3	-1.20489	-0.503275	-1.90321	-0.808997	-0.698322	-0.305721	23.7654	1.59734	0.224702	0.335274
PLXDC2	0.994459	0.587782	1.03119	-1.56462	0.0367268	-2.1524	25.6285	1.59671	0.224859	0.335274
COMP	0.870798	0.325761	1.07345	0.0205984	0.202651	-0.305162	36.3503	1.58076	0.228873	0.340039
CILP	0.740321	0.117913	-0.069271	-0.822708	-0.809592	-0.94062	33.7384	1.56593	0.232674	0.343699
DCD	-0.57667	0.163583	-0.011586	-1.01516	0.565084	-1.17874	27.2129	1.56472	0.232988	0.343699
CLU	0.276624	-0.49725	1.00051	-0.0180142	0.723882	0.479236	33.9809	1.55724	0.234931	0.34534
DSP	0.681825	0.881441	1.10831	0.0627893	0.426484	-0.818652	30.9253	1.55369	0.23586	0.345485
TALDO1	-0.730962	-0.919808	-2.10964	-1.06351	-1.37868	-0.143704	27.2796	1.54736	0.237525	0.346704
EFNA1	0.842072	-0.0127314	1.06655	0.568816	0.224481	0.581547	23.869	1.50292	0.249566	0.362086
IDH1	-0.0477094	-1.43924	-0.781975	-0.972722	-0.734266	0.466518	27.3621	1.50206	0.249804	0.362086
ULBP2	1.93431	1.68758	1.1311	0.67591	-0.803202	-1.01167	26.6369	1.49892	0.25068	0.362093
PLEC	-0.0721398	-0.982232	0.672192	0.537642	0.744332	1.51987	25.0979	1.49125	0.252831	0.363937
IGHG2	0.274834	0.495891	0.72082	-0.588802	0.445987	-1.08469	25.9695	1.48742	0.253912	0.364232
HIST1H1D	-1.45879	-0.433402	-1.28204	-1.28589	0.176752	-0.852491	26.5805	1.45621	0.262903	0.375834
FGA	-1.10906	-0.93541	0.152958	-0.88783	1.26202	0.0475806	23.9929	1.44876	0.265096	0.377671
CAP1	0.231978	-0.0221079	-1.02559	-0.49084	-1.25757	-0.468733	25.454	1.43877	0.268067	0.380601
VTN	1.42407	-0.582932	-0.411377	-0.437499	-1.83545	0.145433	27.1232	1.43074	0.270478	0.382718
CFHR1	1.42329	0.239063	1.43848	1.13757	0.01519	0.898511	25.7958	1.40938	0.277005	0.388387
S100A6	-0.232014	-2.31061	-1.54638	-1.95323	-1.31437	0.357381	27.278	1.40796	0.277444	0.388387
PLG	-0.119457	0.131273	1.06608	0.212564	1.18554	0.0812903	25.2722	1.40684	0.277793	0.388387
DSC3	-0.765303	0.0125531	0.246438	-0.381685	1.01174	-0.394238	26.6226	1.40546	0.27822	0.388387
FGFBP2	0.625963	0.34482	-0.154166	-0.247834	-0.780128	-0.592654	31.639	1.40207	0.279276	0.388558
AMBP	0.952086	-0.0667498	0.225153	-0.414831	-0.726932	-0.348082	30.8328	1.3987	0.280328	0.388722
CFH	-0.0724867	-0.986915	-0.771843	-0.610102	-0.699356	0.376812	31.414	1.39327	0.282033	0.389786
CILP2	0.739953	0.445109	-0.116432	-0.454066	-0.856386	-0.899175	31.744	1.38919	0.283323	0.390272
CCDC80	0.7244	1.64357	-0.268944	0.0695217	-0.993345	-1.57405	28.8998	1.3757	0.287622	0.394887
TXN	-0.0612181	0.026356	-0.462341	-0.756283	-0.401123	-0.782639	27.4384	1.36353	0.291559	0.39793
ACTA2	2.05999	0.640345	0.612592	-0.542175	-1.4474	-1.18252	26.3144	1.36136	0.292268	0.39793
LGALS3	-0.635776	-0.355413	-0.887221	-0.934463	-0.251445	-0.57905	26.6374	1.36001	0.292708	0.39793
TUBA1A	-0.279481	-0.389217	-0.936997	-1.37027	-0.657517	-0.981056	24.0261	1.32937	0.302903	0.410448
GDF10	-0.322753	-0.259858	-0.906243	-0.955635	-0.58349	-0.695777	25.6709	1.30937	0.309749	0.418363
MAN1A1	1.49971	0.855519	1.53831	1.43618	0.0386049	0.58066	25.4299	1.29466	0.314883	0.42392
CCL14	-0.323877	-0.159255	0.431326	-0.566189	0.755204	-0.406934	25.5643	1.27524	0.321792	0.431648
VIT	1.09814	0.690961	0.287099	0.222599	-0.811042	-0.468362	29.4114	1.27272	0.322698	0.431648
IGHG1	0.343926	-0.0855465	0.487983	-0.909978	0.144057	-0.824432	27.8579	1.26688	0.32481	0.43308
C1QB	-0.755647	0.220942	0.469186	0.210782	1.22483	-0.0101606	28.7892	1.25976	0.327406	0.435061
RNASE1	0.805211	0.537131	1.32347	0.34269	0.518264	-0.194441	29.7481	1.25708	0.328387	0.435061
HBB	-0.26765	-1.397	-0.635432	-0.0991292	-0.367783	1.29787	27.4132	1.2487	0.331474	0.437757
MYOC	0.13496	0.525835	-1.18829	-0.0520892	-1.32325	-0.577924	26.1404	1.23757	0.335622	0.441831
CAPG	-0.737907	-0.675036	-0.815703	-1.37405	-0.0777959	-0.699019	26.8596	1.2261	0.339948	0.446114
HTRA1	-0.237281	-0.471653	-0.730455	-0.83588	-0.493174	-0.364226	28.6186	1.22263	0.341267	0.446438
LTBP2	-0.55762	-0.60691	0.069885	-0.881002	0.627505	-0.274092	29.005	1.21053	0.345909	0.449684
SERPINA1	-0.814894	-0.882662	-0.487785	-0.537173	0.32711	0.345489	34.1853	1.21052	0.34591	0.449684
S100A11	-0.560006	-0.46775	-0.354465	-1.04275	0.205541	-0.574998	26.1054	1.17258	0.360867	0.467666
SUSD5	-0.0593179	-1.22025	-0.0156009	-0.856778	0.043717	0.36347	24.6404	1.16684	0.363182	0.469204
HBA1	-0.789726	-0.498407	0.671357	-0.686906	1.46108	-0.188499	26.2161	1.14058	0.373965	0.481639
HSP90AB1	1.51944	2.25937	0.860139	1.15583	-0.6593	-1.10354	27.9251	1.13666	0.375601	0.482254
APOA1	-0.0441237	-0.33322	0.355283	-0.80378	0.399407	-0.47056	24.7116	1.10794	0.387796	0.496379
BGN	0.433924	0.781874	-0.208198	0.229203	-0.642122	-0.552671	32.3674	1.10143	0.390609	0.498446
FSCN1	0.490298	0.451028	1.09998	0.755154	0.609678	0.304126	25.5642	1.093	0.394284	0.500922
FN1	-0.0180022	0.131565	-0.0790278	-0.755563	-0.0610256	-0.887129	37.2094	1.09147	0.394958	0.500922
CLEC3B	-0.0238186	-0.950775	-0.30819	-0.539083	-0.284372	0.411692	28.8082	1.08004	0.4	0.505775
APOE	0.418047	-0.822877	-0.0503258	-1.28667	-0.468373	-0.463791	25.4121	1.07359	0.402871	0.507862
COL15A1	-0.714403	-1.57747	-0.773141	-1.57005	-0.0587381	0.0074199	25.7839	1.06262	0.407802	0.512524
DCN	0.872457	0.395648	0.331853	-0.198079	-0.540603	-0.593727	34.6868	1.05452	0.411478	0.514337
COL6A3	1.05118	0.114348	0.116908	-0.496805	-0.93427	-0.611153	32.4415	1.05399	0.411717	0.514337
C4B	0.286156	-0.417994	0.522552	-0.520568	0.236395	-0.102574	27.8533	1.04649	0.415152	0.515644
LOX	-1.07119	-0.276997	-1.15486	-0.427019	-0.0836777	-0.150022	24.7019	1.04629	0.415242	0.515644
PRDX4	1.52616	1.0691	0.826115	0.774932	-0.700041	-0.294167	25.068	1.03405	0.420907	0.521123
IGHA1	-0.00182633	-0.493313	-0.0628028	-0.732659	-0.0609765	-0.239347	27.4206	1.03127	0.4222	0.521173
LOR	0.176164	1.34131	0.983612	0.633543	0.807448	-0.707771	24.8852	1.00883	0.432791	0.532666
C1QC	-1.36387	-0.19254	-0.338491	-0.41155	1.02538	-0.21901	28.2143	1.00037	0.43685	0.536075
HP	-0.701143	-0.610982	-0.625502	-0.707498	0.0756408	-0.0965161	27.7338	0.995273	0.43931	0.537509
QSOX1	-0.6063	-0.507242	-0.611824	-0.98423	-0.00552405	-0.476988	29.1745	0.989763	0.441984	0.539194
C1QA	-0.613276	0.103629	0.347717	0.370797	0.960993	0.267168	29.1675	0.9798	0.446856	0.543544
NAMPT	1.90378	1.72459	1.65055	1.27668	-0.253229	-0.447908	26.9398	0.966413	0.453478	0.549991
YWHAE	-1.0516	-0.888569	-0.695142	-0.518012	0.356455	0.370557	29.2049	0.957893	0.457738	0.553544
CFP	-0.271995	-0.824411	0.219561	-0.559494	0.491556	0.264917	24.9561	0.954679	0.459355	0.553889
EEF2	-0.151301	-0.198121	-0.339511	-0.98903	-0.18821	-0.790909	27.5962	0.940025	0.466788	0.561225
EIF4A1	-1.31046	-0.865297	-0.951381	-0.760696	0.359078	0.104602	24.4047	0.929756	0.47206	0.56515
CAT	-0.492166	-0.240117	0.893517	0.165516	1.38568	0.405633	25.3671	0.928382	0.472769	0.56515
MYH9	0.240256	-0.873718	-0.215658	-0.977656	-0.455914	-0.103938	27.9277	0.894922	0.49033	0.584463
HSP90B1	0.24494	0.718577	-0.0644137	-0.485584	-0.309354	-1.20416	27.0072	0.873993	0.501595	0.59574
ALDOC	0.24824	-0.0379356	-1.34533	-0.817925	-1.59357	-0.779989	25.869	0.871425	0.502993	0.59574
HAPLN1	0.370264	0.791506	0.0870665	-0.0822315	-0.283198	-0.873738	30.6797	0.869417	0.504087	0.59574
JUP	-1.14635	-1.21261	-0.343464	-1.67815	0.802883	-0.465539	28.5895	0.857032	0.510884	0.602061
BCAT1	-0.968116	-0.323057	-0.685064	-1.10767	0.283052	-0.784611	25.7756	0.841492	0.519518	0.610507
SBSN	0.961393	0.986766	0.327291	0.0207005	-0.634102	-0.966065	26.5027	0.812597	0.535888	0.62751
OGN	0.132116	-0.358614	0.0230874	-0.575127	-0.109028	-0.216513	31.8957	0.810654	0.537004	0.62751
THBS4	-0.9299	-0.504657	-0.478737	-0.794709	0.451163	-0.290052	27.5039	0.802978	0.541428	0.630908
IGFBP5	-0.717811	-0.392227	-0.377582	-0.724597	0.340229	-0.332369	29.2488	0.795714	0.545641	0.634041
HSPB1	-1.03521	-0.212164	-0.127208	-0.903712	0.908002	-0.691548	27.1578	0.777492	0.556322	0.644652
CHAD	-0.297824	-0.142689	0.0914323	-0.646519	0.389256	-0.50383	33.9792	0.769595	0.561001	0.648268
IGFBP3	-0.970081	0.0937974	-0.941699	-0.894774	0.0283818	-0.988571	28.2518	0.753519	0.570616	0.657552
RPL10A	-1.06871	-0.407299	-0.00658411	-0.54323	1.06212	-0.135931	24.0212	0.727956	0.586155	0.673592
HSPE1	-1.18177	-0.374335	-1.04599	-0.487447	0.135778	-0.113113	26.0084	0.720338	0.590843	0.67711
ITIH4	0.314376	0.559324	-0.0438414	-0.180473	-0.358218	-0.739798	27.798	0.717615	0.592526	0.677172
PCOLCE2	-0.489701	-0.502911	-0.505677	-0.738516	-0.0159757	-0.235605	30.6538	0.713413	0.595128	0.677515
DSTN	-1.37089	0.0996847	-0.281806	-0.692731	1.08908	-0.792416	27.1757	0.711875	0.596083	0.677515
WISP2	0.0624362	-0.710244	-0.613597	-0.767159	-0.676033	-0.0569148	25.7343	0.70659	0.599371	0.678159
ACTN4	-1.40318	0.920072	-0.243247	-0.644413	1.15993	-1.56449	27.9197	0.705726	0.59991	0.678159
CTSZ	-0.274481	-1.12746	0.214305	0.111763	0.488786	1.23922	25.0758	0.689788	0.609907	0.687592
POSTN	-2.55014	-1.98102	-2.29249	-1.50798	0.257651	0.473044	27.0463	0.68591	0.612357	0.688487
IGLL5	0.31541	0.0602118	-0.737181	-0.62646	-1.05259	-0.686672	26.1656	0.679964	0.616124	0.690856
CDH1	-0.464894	0.0310248	-0.3814	-0.450768	0.0834945	-0.481793	26.4768	0.669306	0.622916	0.696594
CPE	-0.615364	-0.151597	-0.531761	-0.483839	0.0836037	-0.332241	29.7087	0.651317	0.634485	0.704462
IGKC	0.33234	-0.472462	0.39419	-0.23004	0.0618496	0.242422	27.2803	0.651108	0.634621	0.704462
CRIP1	-0.445803	-0.282899	-0.53814	-0.652554	-0.0923365	-0.369656	25.392	0.650473	0.635032	0.704462
CFD	-0.257271	-0.602807	-0.0016356	-0.771727	0.255636	-0.168921	27.1922	0.646294	0.637739	0.705584
TGM3	0.567961	1.28317	1.30032	0.56431	0.732358	-0.718856	26.4927	0.643108	0.639808	0.705995
CXCL12	0.0487363	0.279539	-0.475816	-0.306592	-0.524552	-0.586131	25.4582	0.639003	0.64248	0.706266
ANG	0.0304199	0.118228	0.716413	0.0687126	0.685993	-0.0495152	33.6575	0.637516	0.643449	0.706266
APOC1	0.552115	0.389389	0.537133	-0.083058	-0.0149825	-0.472447	27.3137	0.632269	0.646877	0.70816
CLSTN1	-0.729805	-0.0509366	-1.05254	-0.376173	-0.322732	-0.325237	28.5924	0.620546	0.654572	0.714704
HRNR	0.436471	-0.861356	0.550119	-0.476747	0.113647	0.384609	28.9436	0.580565	0.681183	0.741812
LYZ	-0.256628	-0.0925153	0.458559	-0.268592	0.715187	-0.176077	35.1244	0.568386	0.689393	0.748792
ARHGDIA	-0.257411	-0.947489	-0.224871	-0.426481	0.0325399	0.521008	27.233	0.54846	0.702918	0.761494
CFI	0.450784	0.14915	-0.0691317	-0.0585499	-0.519916	-0.2077	26.3855	0.527801	0.717049	0.774785
COL14A1	0.0938722	-0.269646	-0.424812	-0.531104	-0.518684	-0.261458	26.0361	0.524047	0.719627	0.775557
KPRP	0.551198	1.08045	1.29237	0.44459	0.741168	-0.635858	25.374	0.488892	0.743901	0.799645
CDSN	-0.0530136	-0.271399	-0.206434	-1.18006	-0.15342	-0.908666	26.6501	0.48034	0.749834	0.803945
CEP152	-1.37012	-1.8228	-1.73303	-1.53894	-0.362912	0.283863	22.2145	0.453376	0.768586	0.821932
TSSK4	0.143387	-0.0154057	-0.228595	-0.342502	-0.371982	-0.327096	26.9962	0.445619	0.773987	0.825586
COL18A1	0.153974	0.291522	0.465029	-0.126554	0.311055	-0.418076	27.8314	0.437083	0.779931	0.829798
HNRNPD	-0.129008	-0.421219	-0.703453	-0.678548	-0.574444	-0.257329	26.2604	0.432289	0.783269	0.831224
FTH1	-0.0153588	0.213433	-0.749536	-0.021393	-0.734178	-0.234826	27.757	0.42806	0.786213	0.832225
CRYZ	-0.0163927	-0.116279	-1.21533	-0.232526	-1.19893	-0.116246	25.6877	0.414434	0.795691	0.838314
APCS	0.67365	0.0876826	0.563266	0.0390335	-0.110384	-0.0486491	28.6604	0.41185	0.797486	0.838314
PNP	0.0277102	-0.596609	-0.666525	-0.496741	-0.694236	0.0998678	25.5622	0.411095	0.798011	0.838314
RNASE4	-0.101106	0.101628	0.4024	-0.0753859	0.503506	-0.177014	31.5886	0.406567	0.801155	0.839498
PRELP	0.255769	0.303824	-0.0874372	-0.161921	-0.343206	-0.465745	34.4058	0.354619	0.836949	0.874801
DSC1	0.122627	-0.0449613	0.566391	-0.247716	0.443764	-0.202755	27.208	0.341464	0.845888	0.881928
SERPINB12	0.108634	-0.576347	0.318953	-0.365693	0.210318	0.210654	25.9654	0.331369	0.852699	0.886807
NME1	-0.46203	0.298569	-0.362143	-0.380404	0.099887	-0.678973	24.5669	0.301535	0.872526	0.90363
COL6A2	0.193023	-0.188296	-0.188063	-0.42053	-0.381086	-0.232234	29.2518	0.300477	0.873219	0.90363
LECT2	-0.14731	-0.0494937	0.230201	-0.275924	0.377511	-0.22643	27.7717	0.292041	0.878722	0.907068
PRSS1	0.202884	0.918352	0.071628	-0.0375049	-0.131256	-0.955857	30.5997	0.270671	0.892429	0.918171
PLA2G2A	0.0253065	0.192634	-0.583647	-0.45989	-0.608953	-0.652524	25.8793	0.268355	0.893892	0.918171
IGKV3D.11	-0.442184	-0.118401	-0.39422	-0.297022	0.0479637	-0.178621	25.9343	0.250756	0.904854	0.927141
PAPOLA	0.00101921	-0.764644	0.901875	0.345464	0.900856	1.11011	28.4925	0.241558	0.910463	0.930596
HPX	0.00238742	-0.105903	-0.102817	-0.328537	-0.105205	-0.222633	33.5571	0.23542	0.914156	0.931992
UBE2V1	-0.0597327	-0.13503	-0.0348439	0.256165	0.0248887	0.391195	35.0638	0.231808	0.916309	0.931992
DDAH1	0.400152	-0.0342818	-0.231975	0.110086	-0.632127	0.144368	24.9561	0.188621	0.940772	0.95454
RARRES2	0.286447	0.210758	0.140269	-0.0277039	-0.146177	-0.238462	29.9763	0.160976	0.954955	0.965811
ZBTB18	-0.0387241	-0.187836	0.711721	0.138314	0.750445	0.32615	28.6091	0.155697	0.95751	0.965811
DEFA1	0.184446	-0.0902985	0.166352	-0.136838	-0.018094	-0.0465398	26.1934	0.150316	0.960059	0.965811
SOD1	0.300324	-0.235923	0.0343433	0.0856332	-0.265981	0.321557	29.3876	0.147936	0.961168	0.965811
PCOLCE	-0.130297	-0.107785	0.0113819	-0.245591	0.141679	-0.137806	30.8524	0.114993	0.975274	0.977624
SAA4	0.198795	0.0420586	0.133902	0.0865161	-0.0648935	0.0444575	23.8334	0.0474205	0.995308	0.995308

## Sheet: Human C v. N
	logFC	AveExpr	t	P.Value	adj.P.Val	B
MMP1	5.78	33.925	9.16046	1.17599e-07	1.96243e-05	7.85922
PPARD	5.44695	27.2336	9.15356	1.18777e-07	1.96243e-05	7.8502
IL8	7.75664	27.1492	9.03297	1.41521e-07	1.96243e-05	7.69139
TNFAIP6	6.13688	29.9238	8.79973	1.99534e-07	2.07516e-05	7.37873
CCL20	5.74676	23.9286	7.78336	9.61837e-07	7.88209e-05	5.92731
ICAM1	3.90445	25.756	7.68	1.13684e-06	7.88209e-05	5.77132
PCLO	9.96518	32.8541	6.62959	6.7343e-06	0.00040021	4.09397
MMP10	3.96677	28.42	6.21645	1.41248e-05	0.000734491	3.38778
MMP3	3.4325	37.231	5.84358	2.81223e-05	0.00119362	2.72811
PAM	-3.15173	24.8178	-5.83285	2.86927e-05	0.00119362	2.70883
CSF1	3.5847	26.6283	5.56664	4.74737e-05	0.00179537	2.22488
COL3A1	4.20199	33.0108	5.47737	5.63236e-05	0.00193005	2.06035
PTX3	4.27914	26.6592	5.37667	6.83877e-05	0.00193005	1.87341
MMP13	4.25795	28.0298	5.37006	6.92685e-05	0.00193005	1.86108
NQO2	-2.44797	24.3613	-5.36764	6.95931e-05	0.00193005	1.85658
CHI3L2	4.19533	34.9716	5.29827	7.96137e-05	0.00206996	1.72693
CCL5	3.68982	25.23	5.21158	9.42698e-05	0.00230684	1.564
COL9A3	-2.74414	28.7644	-5.12324	0.00011209	0.00259052	1.39699
MFSD4B	4.52629	26.78	4.98253	0.000147973	0.00323983	1.12895
CCL2	2.67914	25.1584	4.89494	0.000176107	0.00366303	0.960907
CTSS	3.51854	24.628	4.80033	0.000212736	0.00421421	0.778444
SPARC	-3.18032	31.2123	-4.66633	0.000278483	0.00501123	0.518371
SCRG1	-2.21322	30.2022	-4.62673	0.000301664	0.00501123	0.441158
ISLR	-2.38135	26.0346	-4.61109	0.000311352	0.00501123	0.41063
COL12A1	2.51633	31.9979	4.6095	0.000312356	0.00501123	0.40752
H3F3A	2.40817	28.777	4.60816	0.000313202	0.00501123	0.40491
H2AFV	2.77362	27.7442	4.54576	0.000355408	0.00547591	0.282835
PRKCSH	-1.9406	25.5854	-4.44676	0.00043466	0.0064578	0.0884847
COL11A1	-2.53373	28.2514	-4.30326	0.000582825	0.00824263	-0.194601
HIST1H4A	2.58445	30.0399	4.27954	0.00061189	0.00824263	-0.241551
XYLT1	-2.26764	27.2473	-4.27767	0.000614234	0.00824263	-0.245239
PDIA4	-2.69488	25.5345	-4.1712	0.000764556	0.00993923	-0.456354
PDIA6	-3.0785	25.0472	-4.13676	0.0008208	0.0103471	-0.524775
S100A13	-2.09969	24.5116	-4.06185	0.000958105	0.0117227	-0.673803
PYGB	-2.3782	25.5942	-3.97002	0.00115866	0.0137715	-0.856785
CFB	2.56368	31.9536	3.94443	0.00122179	0.0138054	-0.907836
AEBP1	-2.14032	28.762	-3.93598	0.00124337	0.0138054	-0.924678
MYL12B	-1.92404	24.3944	-3.92917	0.00126107	0.0138054	-0.938274
COL1A1	3.61226	29.5254	3.82866	0.00155376	0.0165734	-1.13891
CD44	2.74533	25.632	3.81156	0.00160998	0.0167438	-1.17305
MELTF	-1.73979	25.719	-3.768	0.00176265	0.0178844	-1.26005
GBE1	-2.25765	25.0747	-3.70925	0.0019919	0.0196608	-1.37736
TNC	2.69929	29.1986	3.69962	0.00203225	0.0196608	-1.39659
NUCB1	-1.89172	29.1177	-3.68381	0.00210028	0.01982	-1.42816
HIST2H2BF	2.15055	25.6686	3.67392	0.00214399	0.01982	-1.4479
CLEC3A	-2.0534	26.9622	-3.64662	0.00226944	0.0205236	-1.5024
CHST3	-1.80349	23.8477	-3.59913	0.00250553	0.0221766	-1.59717
SAA1	2.88159	26.8851	3.47037	0.0032768	0.028399	-1.85374
CTSB	-1.81901	26.4599	-3.43871	0.00350023	0.0297162	-1.91669
UGP2	-2.08262	24.747	-3.385	0.0039147	0.0325703	-2.0234
CALR	-2.11353	26.6723	-3.36097	0.00411556	0.03357	-2.07106
GNPDA1	-1.85674	23.9796	-3.34744	0.00423315	0.0338652	-2.09789
EEF1G	-1.92586	24.6446	-3.29976	0.0046748	0.0366928	-2.19231
COL10A1	2.37794	28.3186	3.28375	0.00483314	0.037233	-2.22397
CYTL1	-1.82954	30.1762	-3.23534	0.0053449	0.0399097	-2.31956
FNDC1	2.44478	25.125	3.23287	0.00537246	0.0399097	-2.32444
CTGF	-2.39441	27.1785	-3.2174	0.00554788	0.0404898	-2.35493
PFN1	-2.19906	24.3755	-3.20328	0.00571306	0.0409764	-2.38276
CHRDL2	-1.92145	25.3199	-3.17646	0.0060402	0.0425886	-2.43554
FBN1	2.53718	28.7746	3.16741	0.00615459	0.0426718	-2.45331
SERPINE2	1.57215	31.9238	3.14409	0.0064597	0.0440531	-2.49912
MGP	-1.59965	31.6969	-3.13354	0.00660253	0.0443008	-2.51982
COL9A1	-2.42707	23.481	-3.09349	0.00717363	0.0470473	-2.59826
HNRNPK	-1.62422	24.6013	-3.08917	0.00723805	0.0470473	-2.60671
COL5A1	2.2024	27.2946	3.05509	0.00776678	0.0497074	-2.67328
ACAN	1.30785	37.8227	3.03939	0.00802303	0.0505694	-2.7039
ANXA1	-4.0926	30.4125	-3.01453	0.00844565	0.0515116	-2.75229
TXNDC5	-1.77062	25.0808	-3.01434	0.00844886	0.0515116	-2.75265
SOD2	1.38693	29.5206	3.00892	0.00854399	0.0515116	-2.7632
COL11A2	-1.50822	28.6483	-2.97332	0.00919488	0.0546439	-2.83232
CLIC1	-1.96623	24.7749	-2.94878	0.00967143	0.0566664	-2.87984
MSMP	-3.0809	26.6785	-2.93993	0.00984932	0.0567482	-2.89696
SRGN	3.34263	24.9856	2.93458	0.00995822	0.0567482	-2.90729
PDIA3	-1.43697	28.6749	-2.91721	0.0103203	0.0580167	-2.94083
FAP	2.07682	23.2862	2.85222	0.0117927	0.06541	-3.06585
CP	1.53301	27.4156	2.82168	0.0125531	0.0687116	-3.1243
CYR61	-2.00371	26.1967	-2.81346	0.0127659	0.0689691	-3.14001
ABI3BP	1.72885	30.5431	2.80408	0.0130129	0.0694022	-3.15792
GPX3	-1.57403	25.9011	-2.78417	0.0135527	0.071366	-3.19586
CSTB	-2.21882	25.1899	-2.77367	0.0138458	0.0717184	-3.21582
SKP1	-1.41562	24.9377	-2.76949	0.0139644	0.0717184	-3.22378
VCL	-1.25304	24.9473	-2.73867	0.0148686	0.0751701	-3.28224
GRN	-2.08448	24.1592	-2.73442	0.0149979	0.0751701	-3.29029
COL9A2	-1.53725	26.6901	-2.71101	0.0157283	0.0770434	-3.33454
PPBP	2.04511	25.2819	2.71058	0.015742	0.0770434	-3.33535
TIMP2	-1.36003	28.0913	-2.69373	0.0162895	0.0787958	-3.36712
P4HB	-2.0501	29.3783	-2.68078	0.0167226	0.079961	-3.39148
TNXB	1.64578	32.1062	2.66997	0.0170925	0.0808008	-3.41178
GSN	-1.23032	31.4855	-2.65127	0.0177515	0.0829733	-3.44686
SERPINE1	-1.25258	27.4615	-2.63301	0.0184181	0.0851327	-3.48101
DBI	-1.44334	25.9921	-2.59549	0.0198644	0.0908088	-3.55092
MMP2	1.9178	29.3921	2.58947	0.0201064	0.090916	-3.56211
TNFRSF12A	1.7708	24.3111	2.57877	0.0205436	0.0918941	-3.58197
RPS28	-1.48539	24.3906	-2.51482	0.0233509	0.10334	-3.69994
NBL1	-1.30538	24.0946	-2.49451	0.0243167	0.106482	-3.73717
SERPINI1	-1.40465	26.4487	-2.48394	0.0248344	0.107616	-3.75651
CTHRC1	-1.27766	23.7253	-2.4614	0.025973	0.111389	-3.7976
DPT	-1.0691	26.3512	-2.44877	0.0266323	0.112592	-3.82055
AKR1B1	1.55896	25.7651	2.44571	0.0267946	0.112592	-3.82611
THBS1	1.42208	33.8764	2.43136	0.0275676	0.114681	-3.85212
RBP4	-1.12525	27.4608	-2.38804	0.030031	0.123692	-3.93024
PPIA	-1.33095	28.0615	-2.38204	0.0303883	0.123937	-3.94101
SERPINA3	-1.13002	33.1904	-2.36486	0.0314335	0.126955	-3.97179
FRZB	-0.997005	28.9128	-2.34362	0.0327717	0.130639	-4.00968
YWHAQ	-1.4694	25.1648	-2.34049	0.0329737	0.130639	-4.01526
ASS1	-1.61093	26.7314	-2.32466	0.034012	0.133481	-4.0434
PPIC	-1.19063	24.6024	-2.30158	0.0355809	0.137002	-4.08425
PLS3	-1.36895	25.6641	-2.29889	0.0357684	0.137002	-4.08901
MIA	-1.10032	28.744	-2.29618	0.0359578	0.137002	-4.09378
C1S	1.18449	31.396	2.29236	0.0362265	0.137002	-4.10052
GLOD4	-1.49886	25.2034	-2.26726	0.0380398	0.141225	-4.14465
RNH1	-1.24998	25.1193	-2.26474	0.0382264	0.141225	-4.14906
SEMA3D	-1.15738	25.6503	-2.25499	0.0389562	0.141225	-4.16612
HSPA8	-1.8874	26.1123	-2.24717	0.0395514	0.141225	-4.17979
FMOD	1.17672	34.23	2.24235	0.0399225	0.141225	-4.1882
PSMA7	-1.455	24.991	-2.24183	0.0399624	0.141225	-4.1891
HAL	1.47208	24.8329	2.23641	0.0403838	0.141225	-4.19854
IGFBP7	1.51571	29.0967	2.23215	0.0407184	0.141225	-4.20597
COL16A1	1.47398	27.5288	2.23118	0.040795	0.141225	-4.20766
HNRNPA2B1	-1.58194	26.3502	-2.22651	0.0411646	0.141225	-4.21577
PRDX5	-1.24445	25.7404	-2.2229	0.0414526	0.141225	-4.22204
ANGPTL2	-1.15915	28.6043	-2.2196	0.0417171	0.141225	-4.22776
CSPG4	-1.21807	29.9521	-2.21601	0.0420072	0.141225	-4.23399
TKT	-1.95107	26.8166	-2.21492	0.042096	0.141225	-4.23588
IGFBP2	-2.03118	25.9688	-2.20029	0.0432995	0.144101	-4.26119
CTSL	1.27675	26.7328	2.19169	0.044022	0.145342	-4.27603
ANXA2	-0.985915	30.2076	-2.17623	0.0453493	0.147471	-4.30264
GYG1	-1.74273	25.2227	-2.17592	0.0453758	0.147471	-4.30317
ULBP2	1.93431	26.6369	2.14796	0.0478712	0.154197	-4.35103
FABP3	-1.55706	26.3663	-2.14452	0.0481865	0.154197	-4.35689
AKR1A1	-0.90111	26.659	-2.12851	0.049681	0.157766	-4.38413
SLPI	1.46576	30.889	2.11542	0.0509349	0.160522	-4.40632
VIM	-1.11601	31.9084	-2.1007	0.0523789	0.163832	-4.43118
MATN2	1.14272	27.4999	2.08873	0.0535807	0.164861	-4.45133
GOT2	-2.13278	25.316	-2.0882	0.053634	0.164861	-4.45221
MATN3	1.43896	27.2698	2.08562	0.0538969	0.164861	-4.45655
PPIB	-1.0856	29.8593	-2.0753	0.0549591	0.166883	-4.47385
GDI2	-1.68617	26.3627	-2.06598	0.0559348	0.168615	-4.48944
PSMA4	1.27422	25.6362	2.05492	0.0571123	0.170893	-4.50787
NUCB2	-1.34805	25.8832	-2.05122	0.0575121	0.170893	-4.51404
PGAM1	-1.29357	27.1518	-2.04019	0.0587171	0.172616	-4.53236
CHI3L1	-1.28084	33.5072	-2.03379	0.0594268	0.172616	-4.54296
APOD	-0.873192	31.9194	-2.03357	0.0594519	0.172616	-4.54333
TPI1	-1.08037	28.812	-2.03089	0.0597517	0.172616	-4.54777
MRPL38	2.53554	24.3779	2.01272	0.0618197	0.176448	-4.57775
VIT	1.09814	29.4114	2.0118	0.0619264	0.176448	-4.57927
SMOC1	-1.99152	27.1131	-1.99466	0.0639394	0.180491	-4.60739
NPC2	-1.01649	26.9531	-1.98979	0.0645227	0.180491	-4.61537
GSTO1	-1.42542	26.3826	-1.98876	0.0646469	0.180491	-4.61706
PRDX4	1.52616	25.068	1.97627	0.0661665	0.183502	-4.63743
HIST1H1D	-1.45879	26.5805	-1.94727	0.06982	0.192174	-4.68446
CALU	-1.3625	26.6368	-1.9442	0.0702173	0.192174	-4.68941
ENO1	-0.989448	30.4939	-1.93459	0.0714737	0.194334	-4.70488
WDR1	-1.32837	24.115	-1.91724	0.0737936	0.198234	-4.73271
COL2A1	1.49242	34.8844	1.91674	0.0738612	0.198234	-4.73351
MDH1	-1.31503	27.0341	-1.88631	0.0780974	0.206085	-4.78193
EFEMP2	-1.35306	24.7378	-1.88566	0.0781904	0.206085	-4.78296
FLG	1.35649	26.7763	1.88509	0.0782727	0.206085	-4.78387
SOD3	-0.809806	33.6359	-1.86774	0.0807888	0.21054	-4.81126
CALML5	2.21746	24.543	1.85844	0.0821672	0.21054	-4.82587
FABP5	2.09083	27.9037	1.85661	0.0824411	0.21054	-4.82874
CD109	-1.08774	28.3663	-1.85626	0.0824929	0.21054	-4.82928
EIF4A1	-1.31046	24.4047	-1.85625	0.0824953	0.21054	-4.82931
GLO1	-1.18778	24.6728	-1.83881	0.0851448	0.215556	-4.85656
MAN1A1	1.49971	25.4299	1.83535	0.0856807	0.215556	-4.86196
FBLN7	-0.972763	25.9557	-1.82996	0.0865197	0.215556	-4.87034
CALM3	-0.90355	26.33	-1.82987	0.0865334	0.215556	-4.87048
C1QC	-1.36387	28.2143	-1.82515	0.0872738	0.215893	-4.8778
CD55	-1.18627	27.1346	-1.81766	0.0884605	0.215893	-4.8894
SERPINA1	-0.814894	34.1853	-1.81653	0.0886419	0.215893	-4.89116
TIMP1	-0.890482	31.5637	-1.81162	0.0894296	0.215893	-4.89875
GPI	-1.17774	27.7084	-1.80878	0.0898873	0.215893	-4.90313
SERPINB1	-1.02292	23.7301	-1.80634	0.0902828	0.215893	-4.90689
DNAJC3	-1.02361	24.7048	-1.80622	0.0903013	0.215893	-4.90707
LGALS7	1.80872	26.6895	1.7968	0.0918425	0.218187	-4.92156
YWHAE	-1.0516	29.2049	-1.79397	0.0923099	0.218187	-4.9259
RCN1	-1.3579	25.4031	-1.78545	0.0937302	0.219803	-4.93896
PARK7	-1.07733	27.3194	-1.78131	0.0944271	0.219803	-4.94528
OLFML1	1.18838	25.593	1.78042	0.0945786	0.219803	-4.94665
C1R	1.15436	29.139	1.77642	0.0952563	0.220148	-4.95275
CFHR1	1.42329	25.7958	1.75525	0.09892	0.227352	-4.98489
ACTA2	2.05999	26.3144	1.74661	0.100451	0.229603	-4.99795
NAMPT	1.90378	26.9398	1.72375	0.1046	0.237779	-5.03226
OMD	-0.863036	25.9111	-1.71657	0.105934	0.239504	-5.04298
CFL1	-0.881287	26.7038	-1.70945	0.10727	0.241214	-5.05356
YWHAZ	-0.987429	27.9737	-1.70588	0.107948	0.241432	-5.05888
PRDX2	-0.861469	27.3779	-1.68902	0.11119	0.247243	-5.0838
ITIH5	-1.41357	25.6805	-1.68623	0.111735	0.247243	-5.08792
MYL6	-1.37671	25.6172	-1.67621	0.11371	0.250283	-5.10264
SDF4	-0.946155	26.041	-1.66928	0.115094	0.251995	-5.11279
FLNA	-1.35978	26.0079	-1.66449	0.116058	0.252775	-5.11978
ARG1	2.59479	27.4272	1.65972	0.117027	0.253558	-5.12674
HP	-0.701143	27.7338	-1.65476	0.118041	0.25443	-5.13396
THBS4	-0.9299	27.5039	-1.64451	0.120158	0.257659	-5.14882
FDPS	-0.989596	24.647	-1.61416	0.126627	0.267615	-5.19247
RCN3	-0.981719	24.4569	-1.6136	0.126748	0.267615	-5.19326
FGA	-1.10906	23.9929	-1.6119	0.127119	0.267615	-5.19569
DSC3	-0.765303	26.6226	-1.61073	0.127374	0.267615	-5.19735
LCN2	0.957714	25.603	1.58743	0.132567	0.276536	-5.23043
F13A1	-1.34007	27.7135	-1.58574	0.13295	0.276536	-5.23281
YWHAG	-1.47238	24.666	-1.58224	0.133747	0.276809	-5.23774
COMP	0.870798	36.3503	1.57393	0.135656	0.277431	-5.24943
PCMT1	-0.864553	24.3794	-1.57228	0.136036	0.277431	-5.25173
PGK1	-0.822036	29.0835	-1.57013	0.136534	0.277431	-5.25474
YWHAB	-1.04565	25.9558	-1.56936	0.136715	0.277431	-5.25583
AMBP	0.952086	30.8328	1.5638	0.138012	0.278703	-5.2636
DCN	0.872457	34.6868	1.54329	0.142893	0.287166	-5.29211
LOX	-1.07119	24.7019	-1.53191	0.145662	0.291324	-5.30781
IGFBP5	-0.717811	29.2488	-1.51359	0.150215	0.298559	-5.3329
SPP1	-1.09625	33.3816	-1.51161	0.150715	0.298559	-5.3356
LTBP3	-1.20489	23.7654	-1.49547	0.154837	0.304761	-5.35751
EFNA1	0.842072	23.869	1.49364	0.155311	0.304761	-5.35999
POSTN	-2.55014	27.0463	-1.4798	0.158927	0.310158	-5.3786
POF1B	0.879332	25.3099	1.47744	0.159552	0.310158	-5.38178
PEBP1	-0.846875	28.5233	-1.46689	0.162365	0.313055	-5.39586
FTL	-0.875867	26.5001	-1.46558	0.162718	0.313055	-5.39761
COL6A1	-0.648051	31.2661	-1.45872	0.164572	0.313055	-5.40673
VTN	1.42407	27.1232	1.45839	0.164664	0.313055	-5.40718
RPL10A	-1.06871	24.0212	-1.45786	0.164805	0.313055	-5.40787
HSPE1	-1.18177	26.0084	-1.44819	0.167453	0.315582	-5.42066
ALDOA	-0.883154	28.2414	-1.44747	0.167653	0.315582	-5.42162
FGFBP2	0.625963	31.639	1.43818	0.170232	0.318049	-5.43384
SELENBP1	-0.760649	23.992	-1.43725	0.170493	0.318049	-5.43507
MFGE8	0.620115	29.05	1.39966	0.181275	0.336653	-5.48389
PRDX6	-0.821201	27.1825	-1.38701	0.185027	0.341163	-5.5001
EFEMP1	1.3727	25.7519	1.37812	0.1877	0.341163	-5.51142
HSP90AB1	1.51944	27.9251	1.37566	0.188446	0.341163	-5.51454
TGFBI	0.804918	28.1973	1.37473	0.18873	0.341163	-5.51573
MMP14	0.863094	25.1224	1.37438	0.188835	0.341163	-5.51616
BCAT1	-0.968116	25.7756	-1.37381	0.18901	0.341163	-5.51689
EEF1A1	-1.05068	27.2483	-1.37238	0.189444	0.341163	-5.5187
TGFB1	-1.07941	25.3094	-1.36415	0.191966	0.342289	-5.5291
DSTN	-1.37089	27.1757	-1.36318	0.192266	0.342289	-5.53032
COL6A3	1.05118	32.4415	1.3623	0.192538	0.342289	-5.53143
HSPB1	-1.03521	27.1578	-1.35217	0.195687	0.346408	-5.54415
LGALS3	-0.635776	26.6374	-1.34423	0.198184	0.349341	-5.55406
HSPA1B	-0.851615	26.2514	-1.3204	0.205834	0.358392	-5.58355
PKM	-0.611278	30.2188	-1.32038	0.205839	0.358392	-5.58357
CPE	-0.615364	29.7087	-1.32019	0.205903	0.358392	-5.58381
CILP2	0.739953	31.744	1.3075	0.210072	0.364124	-5.59934
GALNT2	-0.659969	24.3298	-1.30282	0.211627	0.365298	-5.60504
RNASE1	0.805211	29.7481	1.27952	0.219502	0.376036	-5.63315
C1QB	-0.755647	28.7892	-1.27849	0.219857	0.376036	-5.63439
C2orf40	1.08894	28.5716	1.27644	0.22056	0.376036	-5.63683
SH3BGRL	0.801552	25.5764	1.26538	0.224392	0.381008	-5.65001
LUM	0.600102	35.5085	1.25866	0.226749	0.381483	-5.65798
HSP90AA1	-1.0263	25.7134	-1.2575	0.227158	0.381483	-5.65936
SBSN	0.961393	26.5027	1.25674	0.227423	0.381483	-5.66024
ME1	-0.667408	23.059	-1.24135	0.232901	0.389103	-5.67833
LMNA	-0.720449	29.3482	-1.23432	0.235436	0.391766	-5.68652
LMNB2	1.07699	25.0005	1.22507	0.238808	0.394232	-5.69726
AGRN	0.896475	24.028	1.22505	0.238814	0.394232	-5.69728
CLIC4	-0.652125	26.0394	-1.22064	0.240434	0.395338	-5.70238
EMILIN1	0.75393	29.2131	1.21697	0.24179	0.395714	-5.70661
DSP	0.681825	30.9253	1.21487	0.242565	0.395714	-5.70901
QSOX1	-0.6063	29.1745	-1.20692	0.245527	0.398982	-5.71812
LDHB	-0.827569	28.7271	-1.1986	0.248656	0.402493	-5.7276
CAPG	-0.737907	26.8596	-1.18078	0.255462	0.411908	-5.74772
CILP	0.740321	33.7384	1.17494	0.257721	0.412901	-5.75426
CST3	-0.54552	30.7555	-1.17406	0.258063	0.412901	-5.75524
SEMA3A	-1.25153	26.3409	-1.14588	0.269199	0.429068	-5.7864
S100A11	-0.560006	26.1054	-1.13663	0.27293	0.433354	-5.79648
C3	0.617889	30.6569	1.12533	0.277543	0.439004	-5.80871
COL1A2	0.625006	27.7423	1.10765	0.284876	0.448896	-5.82763
IGFBP3	-0.970081	28.2518	-1.10311	0.28678	0.450191	-5.83245
JUP	-1.14635	28.5895	-1.09435	0.290486	0.454294	-5.8417
CDH1	-0.464894	26.4768	-1.08628	0.293931	0.457959	-5.85017
SDC4	-0.653192	26.6112	-1.08235	0.295619	0.458526	-5.85427
PCOLCE2	-0.489701	30.6538	-1.08031	0.296499	0.458526	-5.8564
C1QA	-0.613276	29.1675	-1.07605	0.298338	0.459661	-5.86082
STC2	-0.589691	24.6332	-1.06615	0.302652	0.463528	-5.87105
CFI	0.450784	26.3855	1.06518	0.303076	0.463528	-5.87204
IQGAP1	-0.675817	25.7809	-1.05953	0.305562	0.465619	-5.87785
LTBP2	-0.55762	29.005	-1.05241	0.308714	0.468705	-5.88511
VCAM1	2.72106	29.7432	1.04784	0.313127	0.470773	-5.88757
CTSD	-0.561989	27.4266	-1.04331	0.312776	0.470773	-5.89434
A2M	0.529404	31.8023	1.04176	0.313471	0.470773	-5.8959
DCD	-0.57667	27.2129	-1.03294	0.31745	0.474356	-5.90476
APOC1	0.552115	27.3137	1.03143	0.318138	0.474356	-5.90628
HEXB	-0.648882	25.054	-1.01647	0.324982	0.482831	-5.92114
TNFRSF11B	-0.51611	32.1092	-1.00424	0.330655	0.48913	-5.93316
CRIP1	-0.445803	25.392	-1.00228	0.331574	0.48913	-5.93508
HBA1	-0.789726	26.2161	-0.988929	0.337858	0.49664	-5.94802
ACTN4	-1.40318	27.9197	-0.976553	0.34376	0.503536	-5.95988
SRPX2	0.569933	27.9474	0.958504	0.352496	0.513992	-5.97695
APCS	0.67365	28.6604	0.956717	0.353369	0.513992	-5.97862
AHNAK	-0.623958	28.2924	-0.951156	0.356096	0.516154	-5.98382
GANAB	-1.27983	29.9844	-0.937092	0.363058	0.524238	-5.99683
GAPDH	-0.575696	28.6375	-0.93477	0.364217	0.524238	-5.99896
LRP1	0.59246	25.8579	0.932295	0.365454	0.524238	-6.00123
IGFBP6	-0.501018	26.5045	-0.905463	0.379055	0.540825	-6.02546
CLSTN1	-0.729805	28.5924	-0.904368	0.379617	0.540825	-6.02644
ECM1	-0.46732	27.4703	-0.896475	0.383687	0.544757	-6.03344
FSCN1	0.490298	25.5642	0.892313	0.385845	0.545957	-6.03711
EDIL3	-0.522778	26.81	-0.889259	0.387433	0.546346	-6.03979
CEP152	-1.37012	22.2145	-0.877103	0.393798	0.553242	-6.05039
GOLM1	-0.451572	25.4376	-0.874855	0.394983	0.553242	-6.05233
TALDO1	-0.730962	27.2796	-0.846434	0.410166	0.57258	-6.07653
BGN	0.433924	32.3674	0.838772	0.414323	0.575397	-6.08293
IGKV3D.11	-0.442184	25.9343	-0.837622	0.41495	0.575397	-6.08389
PLXDC2	0.994459	25.6285	0.826266	0.421168	0.582079	-6.09326
MSN	-0.423767	27.8248	-0.813362	0.428306	0.589985	-6.10378
GDI1	-0.663175	25.4447	-0.80068	0.435397	0.597773	-6.11396
COL15A1	-0.714403	25.7839	-0.783963	0.444856	0.606515	-6.12716
PKP1	0.499094	27.4211	0.782751	0.445547	0.606515	-6.1281
CCDC80	0.7244	28.8998	0.781715	0.446138	0.606515	-6.12891
LGALS1	0.405783	25.6513	0.762078	0.457433	0.619456	-6.14405
PRG4	-0.386213	28.5452	-0.760006	0.458636	0.619456	-6.14562
AK1	0.644393	27.171	0.747604	0.46587	0.627191	-6.15497
FBLN1	-0.617739	25.7784	-0.694144	0.497846	0.668077	-6.19364
CCL14	-0.323877	25.5643	-0.690888	0.499834	0.668588	-6.19591
HAPLN1	0.370264	30.6797	0.686567	0.50248	0.669974	-6.1989
ACTB	-0.373717	28.8297	-0.652482	0.523633	0.695947	-6.22191
CAT	-0.492166	25.3671	-0.638186	0.532652	0.703837	-6.23122
CHAD	-0.297824	33.9792	-0.636335	0.533826	0.703837	-6.23242
ANGPTL7	0.45483	26.3379	0.635045	0.534645	0.703837	-6.23324
DSG1	0.284168	29.0602	0.631472	0.536918	0.704599	-6.23553
ITIH4	0.314376	27.798	0.626123	0.54033	0.706846	-6.23893
GDF10	-0.322753	25.6709	-0.619369	0.544654	0.71027	-6.24319
GSTP1	-0.375306	26.748	-0.613151	0.548653	0.713249	-6.24707
RARRES2	0.286447	29.9763	0.603423	0.55494	0.719175	-6.25306
WARS	-0.462671	24.6848	-0.594714	0.560601	0.724255	-6.25835
TGM3	0.567961	26.4927	0.583888	0.567681	0.731131	-6.26482
SERPINF1	-0.467672	27.0092	-0.558204	0.584665	0.745566	-6.27973
CRTAC1	0.336444	29.5036	0.557831	0.584913	0.745566	-6.27994
NME1	-0.46203	24.5669	-0.557438	0.585175	0.745566	-6.28016
SMOC2	0.453964	26.2958	0.556113	0.586058	0.745566	-6.28091
ORM1	-0.43455	26.9606	-0.540082	0.596802	0.756392	-6.28985
HTRA1	-0.237281	28.6186	-0.537999	0.598205	0.756392	-6.29099
MIF	-0.332027	25.4715	-0.531697	0.60246	0.75886	-6.29443
DDAH1	0.400152	24.9561	0.529652	0.603844	0.75886	-6.29553
KPRP	0.551198	25.374	0.527019	0.605628	0.75886	-6.29695
VCP	0.342798	24.664	0.522275	0.60885	0.760605	-6.29949
PRELP	0.255769	34.4058	0.518858	0.611175	0.761224	-6.3013
IGKC	0.33234	27.2803	0.515207	0.613665	0.762044	-6.30323
IGHG1	0.343926	27.8579	0.502603	0.622296	0.770462	-6.30977
IGHG2	0.274834	25.9695	0.468273	0.646095	0.797553	-6.3268
C4B	0.286156	27.8533	0.463638	0.649339	0.798247	-6.32901
LYZ	-0.256628	35.1244	-0.461332	0.650957	0.798247	-6.3301
LDHA	-0.1961	29.5744	-0.459257	0.652413	0.798247	-6.33108
CFP	-0.271995	24.9561	-0.448493	0.659993	0.804324	-6.33608
APOE	0.418047	25.4121	0.444041	0.663138	0.804324	-6.33812
CLU	0.276624	33.9809	0.443982	0.66318	0.804324	-6.33814
TGM1	-0.355533	24.0074	-0.435913	0.668899	0.808901	-6.34178
PRDX1	-0.216893	29.688	-0.432119	0.671595	0.809808	-6.34347
SOD1	0.300324	29.3876	0.425252	0.676488	0.813349	-6.34649
CFD	-0.257271	27.1922	-0.417213	0.682234	0.817894	-6.34996
TUBA1A	-0.279481	24.0261	-0.413611	0.684815	0.818629	-6.3515
IGLL5	0.31541	26.1656	0.400427	0.694297	0.827509	-6.35701
SAA4	0.198795	23.8334	0.393963	0.698965	0.827509	-6.35964
CAP1	0.231978	25.454	0.392405	0.700093	0.827509	-6.36027
HRNR	0.436471	28.9436	0.392256	0.7002	0.827509	-6.36033
ARHGDIA	-0.257411	27.233	-0.378509	0.710177	0.836923	-6.36578
HBB	-0.26765	27.4132	-0.373041	0.714161	0.83924	-6.36789
HSP90B1	0.24494	27.0072	0.366185	0.719168	0.842744	-6.3705
B2M	-0.246144	27.3423	-0.358858	0.724534	0.846646	-6.37323
TSSK4	0.143387	26.9962	0.348249	0.73233	0.853041	-6.37709
DEFA1	0.184446	26.1934	0.345835	0.734107	0.853041	-6.37795
PSAP	-0.170203	29.026	-0.333678	0.743086	0.861069	-6.38221
INHBA	-0.22101	28.2031	-0.329336	0.746302	0.861336	-6.38369
SERPING1	-0.176288	28.8579	-0.325282	0.749309	0.861336	-6.38506
COL6A2	0.193023	29.2518	0.324987	0.749528	0.861336	-6.38515
VASN	-0.197114	26.0291	-0.321581	0.752058	0.861863	-6.38629
COL18A1	0.153974	27.8314	0.308302	0.76195	0.868989	-6.3906
FLG2	0.240937	26.5293	0.304247	0.764979	0.868989	-6.39188
LECT2	-0.14731	27.7717	-0.299277	0.768697	0.868989	-6.39343
MYH9	0.240256	27.9277	0.298953	0.76894	0.868989	-6.39353
CTSZ	-0.274481	25.0758	-0.297617	0.76994	0.868989	-6.39394
PCOLCE	-0.130297	30.8524	-0.296456	0.77081	0.868989	-6.3943
PGM1	0.156027	27.7341	0.288008	0.777149	0.873767	-6.39684
OGN	0.132116	31.8957	0.281889	0.781751	0.876572	-6.39864
EEF2	-0.151301	27.5962	-0.26952	0.791078	0.884646	-6.40217
FSTL1	0.135108	27.015	0.264597	0.794799	0.886425	-6.40352
ALDOC	0.24824	25.869	0.245693	0.809138	0.900003	-6.40851
UBA52	-0.14912	28.3073	-0.226662	0.823643	0.911685	-6.41316
LOR	0.176164	24.8852	0.225275	0.824703	0.911685	-6.41348
RNASE4	-0.101106	31.5886	-0.223298	0.826215	0.911685	-6.41394
PLG	-0.119457	25.2722	-0.213585	0.83365	0.917456	-6.41613
SERPINA5	-0.19874	30.7619	-0.209889	0.836484	0.918146	-6.41694
SH3BGRL3	0.147482	27.7931	0.199505	0.844457	0.924458	-6.41914
HNRNPD	-0.129008	26.2604	-0.189043	0.852508	0.926993	-6.42125
PRSS1	0.202884	30.5997	0.188955	0.852576	0.926993	-6.42126
S100A6	-0.232014	27.278	-0.18781	0.853458	0.926993	-6.42149
COL14A1	0.0938722	26.0361	0.179104	0.860172	0.929461	-6.42314
LTBP1	-0.124965	26.3658	-0.179071	0.860198	0.929461	-6.42315
COL5A2	-0.130724	24.1845	-0.175506	0.86295	0.930019	-6.4238
DSC1	0.122627	27.208	0.167095	0.869452	0.933366	-6.42529
MYOC	0.13496	26.1404	0.165685	0.870543	0.933366	-6.42554
TXN	-0.0612181	27.4384	-0.146541	0.88538	0.942564	-6.42863
HSPA5	-0.0953704	28.5224	-0.143369	0.887843	0.942564	-6.42911
CFH	-0.0724867	31.414	-0.13924	0.89105	0.942564	-6.42972
HSPG2	0.104753	29.3894	0.136924	0.89285	0.942564	-6.43005
UBE2V1	-0.0597327	35.0638	-0.13672	0.893009	0.942564	-6.43008
ANXA5	0.0651592	26.9291	0.136136	0.893463	0.942564	-6.43016
CASP14	-0.0792466	26.6115	-0.134182	0.894982	0.942564	-6.43043
SERPINB12	0.108634	25.9654	0.121881	0.904557	0.950241	-6.43206
PLEC	-0.0721398	25.0979	-0.0953827	0.925231	0.967515	-6.43505
WISP2	0.0624362	25.7343	0.0920357	0.927847	0.967515	-6.43538
CXCL12	0.0487363	25.4582	0.0918687	0.927977	0.967515	-6.43539
SUSD5	-0.0593179	24.6404	-0.0794557	0.937685	0.975193	-6.43649
APOA1	-0.0441237	24.7116	-0.0758999	0.940468	0.975648	-6.43678
IDH1	-0.0477094	27.3621	-0.0668589	0.947547	0.979815	-6.43745
IGHG3	0.0543529	23.2829	0.0617851	0.951522	0.979815	-6.43779
EZR	-0.0399998	23.8788	-0.0617479	0.951551	0.979815	-6.43779
ANG	0.0304199	33.6575	0.0573697	0.954982	0.98092	-6.43806
CDSN	-0.0530136	26.6501	-0.0539916	0.95763	0.981217	-6.43826
CLEC3B	-0.0238186	28.8082	-0.0442346	0.965281	0.986627	-6.43875
FN1	-0.0180022	37.2094	-0.0379666	0.970198	0.987132	-6.43902
PNP	0.0277102	25.5622	0.0375545	0.970521	0.987132	-6.43904
ZBTB18	-0.0387241	28.6091	-0.0310379	0.975635	0.989912	-6.43927
PLA2G2A	0.0253065	25.8793	0.0275284	0.978389	0.990292	-6.43938
FTH1	-0.0153588	27.757	-0.0192955	0.984851	0.994413	-6.43958
CRYZ	-0.0163927	25.6877	-0.0145976	0.988539	0.99572	-6.43966
HPX	0.00238742	33.5571	0.00608361	0.995223	0.999336	-6.43975
IGHA1	-0.00182633	27.4206	-0.00390579	0.996933	0.999336	-6.43976
PAPOLA	0.00101921	28.4925	0.000584175	0.999541	0.999541	-6.43977

## Sheet: Human IC v. N
	logFC	AveExpr	t	P.Value	adj.P.Val	B
IL8	8.29297	27.1492	9.65755	5.8113e-08	1.74607e-05	8.50936
PPARD	5.59111	27.2336	9.39582	8.39458e-08	1.74607e-05	8.17807
TNFAIP6	5.29438	29.9238	7.59167	1.31285e-06	0.000182049	5.6422
MMP1	4.57756	33.925	7.25476	2.29482e-06	0.000238661	5.11649
CCL20	4.78614	23.9286	6.48229	8.74619e-06	0.000727683	3.84566
COL9A3	-3.25387	28.7644	-6.0749	1.83039e-05	0.00126907	3.1386
SPARC	-3.58253	31.2123	-5.25648	8.63608e-05	0.0051323	1.64416
H2AFV	3.15185	27.7442	5.16564	0.000103139	0.00536324	1.4726
H3F3A	2.64695	28.777	5.06508	0.000125689	0.00580963	1.28147
PAM	-2.69566	24.8178	-4.98883	0.000146139	0.00607938	1.13571
ICAM1	2.40846	25.756	4.73741	0.000241357	0.00912769	0.650414
HIST1H4A	2.69665	30.0399	4.46532	0.000418529	0.0135094	0.117985
MMP10	2.82513	28.42	4.42735	0.000452203	0.0135094	0.0431636
PCLO	6.63666	32.8541	4.41521	0.000463547	0.0135094	0.0192106
AEBP1	-2.37575	28.762	-4.36892	0.000509512	0.0135094	-0.0721863
CHI3L2	3.45185	34.9716	4.35934	0.000519593	0.0135094	-0.0911237
CSF1	2.76856	26.6283	4.29927	0.000587623	0.0143795	-0.210029
CCL2	2.32849	25.1584	4.25429	0.000644445	0.0148938	-0.299206
PTX3	3.33979	26.6592	4.1964	0.0007259	0.0151522	-0.414159
MMP3	2.46394	37.231	4.19468	0.000728472	0.0151522	-0.417575
XYLT1	-2.21099	27.2473	-4.17082	0.000765161	0.0151575	-0.465017
HIST2H2BF	2.40563	25.6686	4.10969	0.000867949	0.0164121	-0.586678
COL9A1	-3.18868	23.481	-4.06422	0.00095343	0.0172447	-0.677304
MMP13	3.18851	28.0298	4.02129	0.00104195	0.0180604	-0.762921
COL10A1	2.84183	28.3186	3.92434	0.00127377	0.0211956	-0.956521
SCRG1	-1.84615	30.2022	-3.85938	0.00145767	0.0226275	-1.08636
NUCB1	-1.98003	29.1177	-3.85578	0.00146861	0.0226275	-1.09356
PYGB	-2.2437	25.5942	-3.74549	0.00184716	0.0274435	-1.31409
CCL5	2.57534	25.23	3.63746	0.0023132	0.0331825	-1.53007
SAA1	3.00512	26.8851	3.61913	0.00240324	0.033325	-1.56669
CHI3L1	-2.24255	33.5072	-3.56084	0.00271365	0.0364154	-1.6831
COL3A1	2.69205	33.0108	3.50914	0.0030224	0.0382471	-1.78625
GSN	-1.62645	31.4855	-3.5049	0.00304926	0.0382471	-1.79472
MYL12B	-1.70446	24.3944	-3.48075	0.00320665	0.0382471	-1.84285
COL11A1	-2.04845	28.2514	-3.47907	0.00321791	0.0382471	-1.8462
COL12A1	1.87758	31.9979	3.43941	0.00349516	0.039492	-1.92519
NQO2	-1.56728	24.3613	-3.43655	0.00351607	0.039492	-1.93089
MFSD4B	3.10482	26.78	3.41778	0.00365627	0.039492	-1.96823
CD44	2.45358	25.632	3.4065	0.00374319	0.039492	-1.99066
GRN	-2.58835	24.1592	-3.39539	0.00383088	0.039492	-2.01276
GALNT2	-1.70594	24.3298	-3.36762	0.00405895	0.039492	-2.06793
YWHAQ	-2.11217	25.1648	-3.36431	0.00408707	0.039492	-2.07451
FBLN7	-1.78484	25.9557	-3.35764	0.00414424	0.039492	-2.08776
GOLM1	-1.73115	25.4376	-3.35385	0.00417704	0.039492	-2.09527
SDF4	-1.87654	26.041	-3.31074	0.00456919	0.0422396	-2.18077
MSMP	-3.44548	26.6785	-3.28783	0.00479233	0.0422889	-2.22616
RBP4	-1.54568	27.4608	-3.2803	0.00486795	0.0422889	-2.24106
CSPG4	-1.7975	29.9521	-3.27017	0.00497164	0.0422889	-2.26111
S100A13	-1.68501	24.5116	-3.25965	0.00508153	0.0422889	-2.2819
CTSS	2.38917	24.628	3.25953	0.00508281	0.0422889	-2.28214
MELTF	-1.48804	25.719	-3.22275	0.00548664	0.0447538	-2.3548
ISLR	-1.64553	26.0346	-3.18631	0.0059179	0.0473432	-2.42664
UGP2	-1.91301	24.747	-3.10932	0.00694228	0.0544903	-2.57794
CTSB	-1.61774	26.4599	-3.05824	0.00771637	0.0594446	-2.67791
CHRDL2	-1.84451	25.3199	-3.04928	0.0078607	0.0594555	-2.69541
SOD2	1.39256	29.5206	3.02112	0.00833149	0.0607218	-2.75033
SERPINA3	-1.4408	33.1904	-3.01524	0.00843323	0.0607218	-2.76178
P4HB	-2.30444	29.3783	-3.01336	0.00846602	0.0607218	-2.76544
CYTL1	-1.69334	30.1762	-2.99449	0.00880227	0.0620634	-2.80217
PRDX2	-1.4928	27.3779	-2.92682	0.0101184	0.0701543	-2.93334
ANGPTL7	-2.07289	26.3379	-2.89423	0.0108193	0.0727798	-2.99626
AHNAK	1.89779	28.2924	2.89298	0.010847	0.0727798	-2.99866
NPC2	-1.46361	26.9531	-2.86502	0.0114872	0.0758519	-3.05246
CHST3	-1.41798	23.8477	-2.82978	0.0123469	0.0802352	-3.12008
TNC	2.05519	29.1986	2.81683	0.0126783	0.0802352	-3.14487
FRZB	-1.19747	28.9128	-2.81485	0.0127296	0.0802352	-3.14865
SERPINE2	1.38714	31.9238	2.7741	0.0138338	0.0858936	-3.22639
COL11A2	-1.39133	28.6483	-2.74286	0.0147423	0.0890423	-3.28573
HNRNPK	-1.44167	24.6013	-2.74198	0.014769	0.0890423	-3.28742
PFN1	-1.84246	24.3755	-2.68383	0.0166196	0.0987677	-3.3973
VCL	-1.21758	24.9473	-2.66116	0.0174	0.101949	-3.43992
SH3BGRL3	-1.93981	27.7931	-2.62405	0.0187541	0.108357	-3.50941
ACAN	1.11282	37.8227	2.58616	0.0202409	0.115297	-3.58001
SERPINA5	-2.44258	30.7619	-2.57959	0.0205096	0.115297	-3.59219
NBL1	-1.34637	24.0946	-2.57285	0.0207892	0.115311	-3.6047
DNAJC3	-1.4151	24.7048	-2.49704	0.0241945	0.132008	-3.74446
DPT	-1.08766	26.3512	-2.4913	0.0244729	0.132008	-3.75497
B2M	-1.7049	27.3423	-2.48562	0.0247516	0.132008	-3.76537
HAL	1.61335	24.8329	2.45104	0.0265129	0.138162	-3.82843
SERPINF1	-2.05262	27.0092	-2.44996	0.0265697	0.138162	-3.83039
CTSL	1.38046	26.7328	2.36973	0.0311337	0.158154	-3.97521
CTSD	-1.27612	27.4266	-2.36906	0.0311745	0.158154	-3.9764
MGP	-1.18236	31.6969	-2.31611	0.0345855	0.169433	-4.07078
PDIA4	-1.48781	25.5345	-2.30286	0.0354919	0.169433	-4.09423
GPX3	-1.30164	25.9011	-2.30237	0.0355263	0.169433	-4.09511
SOD3	-0.996561	33.6359	-2.29847	0.0357972	0.169433	-4.10199
FABP5	2.5872	27.9037	2.29737	0.035874	0.169433	-4.10393
PPIA	-1.28287	28.0615	-2.29599	0.0359711	0.169433	-4.10638
EEF1G	-1.33772	24.6446	-2.29204	0.0362489	0.169433	-4.11335
SKP1	-1.16668	24.9377	-2.28247	0.0369312	0.170446	-4.13022
ECM1	-1.18726	27.4703	-2.27757	0.0372851	0.170446	-4.13884
SDC4	-1.36641	26.6112	-2.26416	0.0382694	0.173044	-4.16239
PDIA6	-1.67929	25.0472	-2.25657	0.0388375	0.173725	-4.1757
PRKCSH	-0.981938	25.5854	-2.25005	0.0393311	0.174061	-4.18709
APOD	-0.963237	31.9194	-2.24327	0.0398512	0.174506	-4.19894
ANGPTL2	-1.16228	28.6043	-2.22561	0.0412359	0.178689	-4.22971
CFB	1.42377	31.9536	2.19058	0.0441162	0.189199	-4.29038
FNDC1	1.64829	25.125	2.17963	0.0450542	0.191251	-4.30925
CLIC1	-1.41709	24.7749	-2.12523	0.0499923	0.210068	-4.40223
PPIC	-1.09479	24.6024	-2.11632	0.0508473	0.211525	-4.41734
LMNB2	1.84688	25.0005	2.1008	0.0523681	0.214962	-4.44357
GANAB	-2.86452	29.9844	-2.0974	0.0527071	0.214962	-4.44931
SERPINI1	-1.16933	26.4487	-2.0678	0.0557428	0.224455	-4.49902
PSMA7	-1.33976	24.991	-2.06429	0.0561136	0.224455	-4.5049
HSP90AB1	2.25937	27.9251	2.04558	0.0581258	0.230289	-4.53608
IDH1	-1.43924	27.3621	-2.01692	0.0613361	0.240715	-4.58354
GNPDA1	-1.10779	23.9796	-1.9972	0.0636381	0.247415	-4.61598
SERPINA1	-0.882662	34.1853	-1.96759	0.067241	0.259003	-4.66432
HBB	-1.397	27.4132	-1.9471	0.0698423	0.266554	-4.69754
COL9A2	-1.09479	26.6901	-1.93071	0.0719865	0.271138	-4.72395
EFEMP2	-1.38344	24.7378	-1.928	0.0723468	0.271138	-4.7283
CFH	-0.986915	31.414	-1.89577	0.0767584	0.284205	-4.77981
EEF1A1	-1.44236	27.2483	-1.88399	0.0784295	0.284205	-4.7985
SPP1	-1.36552	33.3816	-1.88292	0.0785837	0.284205	-4.8002
CTHRC1	-0.97653	23.7253	-1.88128	0.0788185	0.284205	-4.80279
ULBP2	1.68758	26.6369	1.87398	0.0798751	0.284205	-4.81433
S100A6	-2.31061	27.278	-1.87039	0.0803992	0.284205	-4.81999
ENO1	-0.955859	30.4939	-1.86892	0.0806158	0.284205	-4.82232
FBN1	1.48462	28.7746	1.85339	0.0829235	0.287492	-4.84671
GOT2	-1.89252	25.316	-1.85296	0.0829884	0.287492	-4.84739
CALM3	-0.912885	26.33	-1.84878	0.0836215	0.287492	-4.85395
COL1A1	1.73856	29.5254	1.84271	0.0845453	0.288286	-4.86343
SLPI	1.25152	30.889	1.80622	0.0903023	0.305413	-4.92008
LGALS7	1.81276	26.6895	1.80082	0.0911824	0.305902	-4.92839
TKT	-1.57739	26.8166	-1.79071	0.0928522	0.309012	-4.94393
F13A1	-1.5021	27.7135	-1.77747	0.0950778	0.310927	-4.96418
FABP3	-1.28789	26.3663	-1.7738	0.0957037	0.310927	-4.96979
CCDC80	1.64357	28.8998	1.77361	0.0957354	0.310927	-4.97007
CLEC3B	-0.950775	28.8082	-1.76573	0.0970919	0.310927	-4.98207
FLNA	-1.44214	26.0079	-1.76531	0.0971646	0.310927	-4.98271
TNFRSF12A	1.20311	24.3111	1.75206	0.0994831	0.315916	-5.00279
COL15A1	-1.57747	25.7839	-1.73107	0.103256	0.323839	-5.0344
CLIC4	-0.924004	26.0394	-1.72954	0.103535	0.323839	-5.03669
MIA	-0.822103	28.744	-1.71558	0.106119	0.326217	-5.05756
LOR	1.34131	24.8852	1.71524	0.106182	0.326217	-5.05807
DBI	-0.952356	25.9921	-1.71258	0.106681	0.326217	-5.06203
HSPA8	-1.43505	26.1123	-1.7086	0.107432	0.326217	-5.06796
MYL6	-1.38648	25.6172	-1.6881	0.111368	0.334244	-5.09831
LTBP1	1.17693	26.3658	1.6865	0.111683	0.334244	-5.10068
AKR1B1	1.06811	25.7651	1.67565	0.11382	0.338209	-5.11662
FMOD	0.871828	34.23	1.66134	0.116697	0.344296	-5.13756
UBA52	-1.08598	28.3073	-1.65068	0.118879	0.348266	-5.15308
SUSD5	-1.22025	24.6404	-1.63451	0.122258	0.35566	-5.17648
TXNDC5	-0.950576	25.0808	-1.61828	0.12573	0.358381	-5.1998
ANXA5	0.77271	26.9291	1.6144	0.126573	0.358381	-5.20536
CD109	-0.94472	28.3663	-1.61219	0.127056	0.358381	-5.20852
WDR1	-1.11462	24.115	-1.60874	0.127812	0.358381	-5.21345
CST3	-0.746845	30.7555	-1.60735	0.128117	0.358381	-5.21543
MDH1	-1.11978	27.0341	-1.60624	0.128362	0.358381	-5.21701
GSTO1	-1.14127	26.3826	-1.5923	0.131465	0.364597	-5.2368
PRDX5	-0.886887	25.7404	-1.5842	0.133299	0.366181	-5.24825
C2orf40	-1.34648	28.5716	-1.57833	0.134642	0.366181	-5.25653
LMNA	-0.918497	29.3482	-1.57364	0.135723	0.366181	-5.26313
LCN2	0.947581	25.603	1.57063	0.136419	0.366181	-5.26734
DSP	0.881441	30.9253	1.57055	0.136438	0.366181	-5.26745
PKM	-0.725056	30.2188	-1.56615	0.137463	0.366567	-5.27362
NAMPT	1.72459	26.9398	1.5615	0.138552	0.367118	-5.28011
YWHAZ	-0.897046	27.9737	-1.54973	0.141345	0.372148	-5.29651
CLEC3A	-0.866779	26.9622	-1.53931	0.143856	0.376379	-5.31094
HNRNPA2B1	-1.08646	26.3502	-1.52914	0.146343	0.378034	-5.32496
CP	0.830531	27.4156	1.52869	0.146455	0.378034	-5.32558
FAP	1.11086	23.2862	1.52561	0.147215	0.378034	-5.32981
GBE1	-0.926266	25.0747	-1.52183	0.148154	0.378112	-5.335
YWHAE	-0.888569	29.2049	-1.51586	0.149647	0.379592	-5.34317
BGN	0.781874	32.3674	1.51135	0.15078	0.380148	-5.34931
OMD	-0.752769	25.9111	-1.49725	0.154379	0.384406	-5.36848
ARG1	2.3389	27.4272	1.49604	0.15469	0.384406	-5.37012
PRDX6	-0.884491	27.1825	-1.49391	0.155241	0.384406	-5.373
CALR	-0.933962	26.6723	-1.4852	0.157507	0.386154	-5.38474
IGFBP7	1.00616	29.0967	1.48175	0.158415	0.386154	-5.38939
TPI1	-0.787607	28.812	-1.48055	0.158731	0.386154	-5.391
HAPLN1	0.791506	30.6797	1.46766	0.162159	0.390704	-5.40825
ITIH5	-1.22653	25.6805	-1.46312	0.163381	0.390704	-5.4143
DSG1	0.65726	29.0602	1.46055	0.164076	0.390704	-5.41772
MFGE8	0.64663	29.05	1.45951	0.164359	0.390704	-5.4191
HP	-0.610982	27.7338	-1.44197	0.169176	0.398094	-5.4423
INHBA	0.967176	28.2031	1.44123	0.169382	0.398094	-5.44327
SRGN	1.63089	24.9856	1.43181	0.17202	0.401119	-5.45564
CYR61	-1.01826	26.1967	-1.42976	0.172597	0.401119	-5.45832
SMOC1	-1.41893	27.1131	-1.42117	0.175039	0.402491	-5.46953
YWHAG	-1.32222	24.666	-1.42088	0.175122	0.402491	-5.46991
ACTB	-0.809185	28.8297	-1.41278	0.177451	0.405602	-5.48043
VIM	-0.746839	31.9084	-1.40579	0.17948	0.407998	-5.48947
ARHGDIA	-0.947489	27.233	-1.39323	0.183174	0.410744	-5.50563
GLOD4	-0.920277	25.2034	-1.39206	0.183521	0.410744	-5.50713
PARK7	-0.841652	27.3194	-1.39163	0.18365	0.410744	-5.50768
PRDX4	1.0691	25.068	1.38441	0.185806	0.413344	-5.51691
COL6A1	-0.609591	31.2661	-1.37215	0.189514	0.419351	-5.5325
FGA	-0.93541	23.9929	-1.35952	0.193397	0.423052	-5.54845
CFP	-0.824411	24.9561	-1.35937	0.193444	0.423052	-5.54864
GSTP1	-0.830498	26.748	-1.35681	0.194238	0.423052	-5.55185
HSPA1B	-0.866763	26.2514	-1.34389	0.198293	0.429636	-5.56803
CASP14	0.789491	26.6115	1.33679	0.200549	0.432272	-5.57686
PKP1	0.845031	27.4211	1.3253	0.204242	0.435713	-5.59108
PEBP1	-0.762962	28.5233	-1.32154	0.205461	0.435713	-5.5957
TGM3	1.28317	26.4927	1.31915	0.206241	0.435713	-5.59865
AKR1A1	-0.558343	26.659	-1.31886	0.206335	0.435713	-5.599
PLEC	-0.982232	25.0979	-1.2987	0.213003	0.446906	-5.62362
IGFBP2	-1.19673	25.9688	-1.29637	0.213784	0.446906	-5.62644
SBSN	0.986766	26.5027	1.28991	0.215961	0.449199	-5.63425
EZR	-0.832893	23.8788	-1.28574	0.217377	0.449895	-5.63928
VIT	0.690961	29.4114	1.26584	0.224232	0.461786	-5.66308
C1S	0.65069	31.396	1.25929	0.226527	0.463763	-5.67085
HSP90AA1	-1.02539	25.7134	-1.25637	0.227553	0.463763	-5.6743
ANXA1	-1.70191	30.4125	-1.25359	0.228537	0.463763	-5.67759
PDIA3	-0.615373	28.6749	-1.24928	0.230067	0.464601	-5.68267
ABI3BP	0.768046	30.5431	1.24571	0.231338	0.464911	-5.68685
IQGAP1	-0.792083	25.7809	-1.24181	0.232737	0.465474	-5.69143
COL16A1	0.814721	27.5288	1.23325	0.235826	0.469396	-5.70142
EIF4A1	-0.865297	24.4047	-1.22568	0.238584	0.472623	-5.7102
CTSZ	-1.12746	25.0758	-1.22249	0.239753	0.472688	-5.71389
ORM1	-0.979572	26.9606	-1.21747	0.241605	0.474093	-5.71969
MSN	-0.62913	27.8248	-1.20753	0.245301	0.479085	-5.7311
LRP1	-0.764123	25.8579	-1.20242	0.247214	0.480566	-5.73692
CSTB	-0.941712	25.1899	-1.1772	0.256845	0.496965	-5.76542
CTGF	-0.873393	27.1785	-1.17359	0.258247	0.497364	-5.76946
CEP152	-1.8228	22.2145	-1.1669	0.26086	0.500082	-5.77692
JUP	-1.21261	28.5895	-1.15761	0.264519	0.503954	-5.78721
COL5A1	0.829631	27.2946	1.15083	0.267214	0.503954	-5.79468
SERPING1	-0.62305	28.8579	-1.14964	0.267692	0.503954	-5.79599
POSTN	-1.98102	27.0463	-1.14955	0.267726	0.503954	-5.79608
LTBP2	-0.60691	29.005	-1.14544	0.269376	0.504745	-5.8006
IGHG3	-1.00503	23.2829	-1.14246	0.270573	0.504745	-5.80385
CALML5	1.34741	24.543	1.12926	0.275933	0.512447	-5.8182
ITIH4	0.559324	27.798	1.11397	0.282239	0.520594	-5.83465
GYG1	-0.89107	25.2227	-1.11257	0.282823	0.520594	-5.83614
PCOLCE2	-0.502911	30.6538	-1.10945	0.284123	0.520684	-5.83947
A2M	0.552947	31.8023	1.08809	0.293156	0.531754	-5.86204
MYH9	-0.873718	27.9277	-1.08717	0.293548	0.531754	-5.863
EDIL3	0.638362	26.81	1.08587	0.294106	0.531754	-5.86437
CAPG	-0.675036	26.8596	-1.08017	0.296558	0.531754	-5.87031
PGK1	-0.564249	29.0835	-1.07775	0.297605	0.531754	-5.87284
STC2	-0.594978	24.6332	-1.07571	0.298487	0.531754	-5.87495
HSP90B1	0.718577	27.0072	1.07427	0.299111	0.531754	-5.87645
HTRA1	-0.471653	28.6186	-1.06941	0.301229	0.532943	-5.88148
TALDO1	-0.919808	27.2796	-1.06511	0.303107	0.532943	-5.88591
HSPG2	-0.813958	29.3894	-1.06393	0.303624	0.532943	-5.88712
IGHA1	-0.493313	27.4206	-1.055	0.307564	0.53457	-5.89627
AGRN	0.767423	24.028	1.0487	0.310365	0.53457	-5.90268
PRG4	-0.5326	28.5452	-1.04807	0.310645	0.53457	-5.90332
MAN1A1	0.855519	25.4299	1.04699	0.31113	0.53457	-5.90442
WISP2	-0.710244	25.7343	-1.04695	0.311144	0.53457	-5.90445
VASN	-0.639937	26.0291	-1.04402	0.312456	0.53457	-5.90742
TGM1	-0.847788	24.0074	-1.03946	0.314506	0.53457	-5.91203
RPS28	-0.611866	24.3906	-1.03591	0.316108	0.53457	-5.9156
GLO1	-0.668235	24.6728	-1.0345	0.316744	0.53457	-5.91701
KPRP	1.08045	25.374	1.03305	0.317401	0.53457	-5.91847
FLG	0.734299	26.7763	1.02044	0.323157	0.541517	-5.93104
PSAP	-0.519424	29.026	-1.01831	0.324134	0.541517	-5.93315
QSOX1	-0.507242	29.1745	-1.00973	0.328099	0.541517	-5.94161
TGFB1	-0.798428	25.3094	-1.00905	0.328418	0.541517	-5.94228
FTL	-0.602865	26.5001	-1.00877	0.328547	0.541517	-5.94255
GPI	-0.655732	27.7084	-1.00707	0.329336	0.541517	-5.94422
CFD	-0.602807	27.1922	-0.977562	0.343276	0.562216	-5.97277
RCN1	-0.73837	25.4031	-0.970859	0.346499	0.565269	-5.97916
FDPS	-0.589005	24.647	-0.960741	0.351405	0.569446	-5.98871
ALDOA	-0.585692	28.2414	-0.959936	0.351797	0.569446	-5.98947
S100A11	-0.46775	26.1054	-0.949382	0.356969	0.575579	-5.99934
FLG2	0.739566	26.5293	0.933898	0.364652	0.585697	-6.01365
SERPINB1	-0.526107	23.7301	-0.92903	0.367091	0.587346	-6.0181
THBS4	-0.504657	27.5039	-0.892478	0.385759	0.614849	-6.05088
THBS1	0.512212	33.8764	0.875739	0.394517	0.625442	-6.06549
APOE	-0.822877	25.4121	-0.874044	0.395411	0.625442	-6.06696
PLS3	-0.513193	25.6641	-0.861805	0.401908	0.630885	-6.07747
SEMA3D	-0.439609	25.6503	-0.856517	0.404736	0.630885	-6.08197
PRSS1	0.918352	30.5997	0.855299	0.405389	0.630885	-6.083
RNASE1	0.537131	29.7481	0.853528	0.406341	0.630885	-6.0845
PPIB	-0.445067	29.8593	-0.85082	0.407798	0.630885	-6.08678
GDI1	0.701034	25.4447	0.846389	0.41019	0.630885	-6.09051
SEMA3A	0.923225	26.3409	0.845287	0.410787	0.630885	-6.09144
IGHG2	0.495891	25.9695	0.84492	0.410985	0.630885	-6.09174
ME1	-0.446057	23.059	-0.829649	0.419309	0.641115	-6.10444
IGFBP5	-0.392227	29.2488	-0.827059	0.420732	0.641115	-6.10657
FSCN1	0.451028	25.5642	0.820844	0.424158	0.643977	-6.11166
PGAM1	-0.513092	27.1518	-0.809236	0.430605	0.648816	-6.12107
PNP	-0.596609	25.5622	-0.80856	0.430983	0.648816	-6.12161
MMP2	0.59745	29.3921	0.806696	0.432024	0.648816	-6.12311
CLU	-0.49725	33.9809	-0.798087	0.436856	0.651621	-6.13
LDHB	-0.549256	28.7271	-0.795511	0.438308	0.651621	-6.13204
ANXA2	-0.359768	30.2076	-0.79412	0.439094	0.651621	-6.13314
FGFBP2	0.34482	31.639	0.792239	0.440157	0.651621	-6.13463
CILP2	0.445109	31.744	0.786509	0.443408	0.654105	-6.13914
HRNR	-0.861356	28.9436	-0.7741	0.450498	0.660291	-6.14881
SELENBP1	-0.408499	23.992	-0.771858	0.451786	0.660291	-6.15054
PSMA4	-0.477675	25.6362	-0.770345	0.452657	0.660291	-6.15171
EFEMP1	-0.765081	25.7519	-0.768101	0.45395	0.660291	-6.15343
OGN	-0.358614	31.8957	-0.765157	0.455651	0.660456	-6.15569
LGALS3	-0.355413	26.6374	-0.751455	0.463616	0.669668	-6.16608
POF1B	0.441503	25.3099	0.741805	0.469278	0.67465	-6.1733
C3	0.406345	30.6569	0.740054	0.470309	0.67465	-6.1746
VCAM1	1.89775	29.7432	0.730795	0.477409	0.678359	-6.17965
IGKC	-0.472462	27.2803	-0.732428	0.474818	0.678359	-6.18023
APOC1	0.389389	27.3137	0.727433	0.477786	0.678359	-6.18389
PGM1	-0.391801	27.7341	-0.723222	0.480296	0.679603	-6.18696
DCN	0.395648	34.6868	0.699862	0.494365	0.694789	-6.20366
HSPA5	-0.465552	28.5224	-0.699857	0.494369	0.694789	-6.20366
CALU	-0.488087	26.6368	-0.696468	0.49643	0.695336	-6.20604
YWHAB	-0.458672	25.9558	-0.688391	0.501362	0.699888	-6.21167
COL5A2	-0.504525	24.1845	-0.677358	0.508146	0.704725	-6.21926
C4B	-0.417994	27.8533	-0.677246	0.508215	0.704725	-6.21934
TIMP2	-0.339065	28.0913	-0.671566	0.511728	0.707239	-6.2232
WARS	-0.512982	24.6848	-0.659383	0.51931	0.713204	-6.23138
MATN3	0.454757	27.2698	0.659122	0.519473	0.713204	-6.23156
SERPINB12	-0.576347	25.9654	-0.646626	0.527317	0.719929	-6.2398
MYOC	0.525835	26.1404	0.645543	0.528	0.719929	-6.24051
OLFML1	-0.427721	25.593	-0.640808	0.530991	0.719929	-6.24358
ACTN4	0.920072	27.9197	0.64033	0.531294	0.719929	-6.24389
CRIP1	-0.282899	25.392	-0.636026	0.534022	0.721277	-6.24667
LTBP3	-0.503275	23.7654	-0.624648	0.541273	0.72657	-6.25393
HBA1	-0.498407	26.2161	-0.624127	0.541605	0.72657	-6.25426
HNRNPD	-0.421219	26.2604	-0.617236	0.546024	0.72657	-6.25859
PRELP	0.303824	34.4058	0.616344	0.546597	0.72657	-6.25915
CD55	-0.402168	27.1346	-0.616225	0.546674	0.72657	-6.25922
COL1A2	-0.345386	27.7423	-0.612101	0.54933	0.727774	-6.26179
VTN	-0.582932	27.1232	-0.596979	0.559126	0.738402	-6.27106
COMP	0.325761	36.3503	0.588797	0.564465	0.742498	-6.27598
COL18A1	0.291522	27.8314	0.583716	0.567794	0.742498	-6.27901
SRPX2	0.345256	27.9474	0.580645	0.569811	0.742498	-6.28083
HIST1H1D	-0.433402	26.5805	-0.578527	0.571204	0.742498	-6.28207
TUBA1A	-0.389217	24.0261	-0.576013	0.572861	0.742498	-6.28355
MATN2	0.31388	27.4999	0.573729	0.574368	0.742498	-6.28488
APOA1	-0.33322	24.7116	-0.573192	0.574722	0.742498	-6.28519
CFL1	-0.291403	26.7038	-0.565242	0.579985	0.746978	-6.2898
RPL10A	-0.407299	24.0212	-0.555613	0.586392	0.752898	-6.29529
ACTA2	0.640345	26.3144	0.542931	0.594885	0.759512	-6.30238
MIF	-0.338569	25.4715	-0.542174	0.595394	0.759512	-6.3028
AK1	0.465241	27.171	0.539758	0.59702	0.759512	-6.30413
GAPDH	-0.328547	28.6375	-0.533468	0.601263	0.762577	-6.30757
CXCL12	0.279539	25.4582	0.526935	0.605685	0.765852	-6.3111
COL14A1	-0.269646	26.0361	-0.514474	0.614165	0.77422	-6.31772
GDF10	-0.259858	25.6709	-0.498672	0.625	0.785498	-6.3259
PPBP	0.371196	25.2819	0.491981	0.629615	0.788916	-6.32928
PLXDC2	0.587782	25.6285	0.488371	0.632112	0.789665	-6.33109
LUM	0.221926	35.5085	0.465468	0.648058	0.807038	-6.34227
HSPE1	-0.374335	26.0084	-0.458725	0.652787	0.807038	-6.34546
BCAT1	-0.323057	25.7756	-0.458435	0.652991	0.807038	-6.3456
LGALS1	-0.243505	25.6513	-0.457314	0.653779	0.807038	-6.34612
MMP14	0.283414	25.1224	0.451305	0.658008	0.809856	-6.34892
RARRES2	0.210758	29.9763	0.443979	0.663183	0.813817	-6.35228
PAPOLA	-0.764644	28.4925	-0.438265	0.66723	0.816375	-6.35487
NUCB2	-0.284073	25.8832	-0.432253	0.6715	0.817531	-6.35755
HEXB	-0.27537	25.054	-0.431366	0.672131	0.817531	-6.35794
VCP	-0.281342	24.664	-0.428643	0.67407	0.817531	-6.35914
PRDX1	-0.207804	29.688	-0.41401	0.684529	0.827802	-6.36547
LOX	-0.276997	24.7019	-0.396135	0.697396	0.840918	-6.37291
TNXB	0.242149	32.1062	0.39284	0.699778	0.841351	-6.37425
MRPL38	-0.48217	24.3779	-0.382749	0.707094	0.847698	-6.37827
C1QB	0.220942	28.7892	0.373814	0.713597	0.853036	-6.38175
NME1	0.298569	24.5669	0.360223	0.723534	0.859399	-6.38688
RCN3	-0.217841	24.4569	-0.358054	0.725123	0.859399	-6.38769
CRTAC1	-0.212882	29.5036	-0.352962	0.728862	0.859399	-6.38955
EEF2	-0.198121	27.5962	-0.352921	0.728893	0.859399	-6.38957
CFI	0.14915	26.3855	0.352435	0.72925	0.859399	-6.38974
TNFRSF11B	-0.176168	32.1092	-0.342787	0.736355	0.865321	-6.3932
CCL14	-0.159255	25.5643	-0.33972	0.738619	0.865536	-6.39428
SOD1	-0.235923	29.3876	-0.334062	0.742802	0.867993	-6.39624
TIMP1	-0.160643	31.5637	-0.326816	0.748171	0.870148	-6.39871
CPE	-0.151597	29.7087	-0.325233	0.749345	0.870148	-6.39924
COL6A2	-0.188296	29.2518	-0.317028	0.755445	0.870148	-6.40196
SMOC2	0.258379	26.2958	0.316519	0.755824	0.870148	-6.40213
RNH1	-0.173421	25.1193	-0.314208	0.757545	0.870148	-6.40288
TGFBI	-0.183387	28.1973	-0.313209	0.75829	0.870148	-6.4032
CAT	-0.240117	25.3671	-0.311357	0.75967	0.870148	-6.4038
UBE2V1	-0.13503	35.0638	-0.309067	0.761379	0.870148	-6.40453
CHAD	-0.142689	33.9792	-0.304872	0.764512	0.871334	-6.40586
CFHR1	0.239063	25.7958	0.29482	0.772036	0.87333	-6.40897
DCD	0.163583	27.2129	0.293014	0.773391	0.87333	-6.40952
FSTL1	-0.148815	27.015	-0.29144	0.774572	0.87333	-6.41
IGFBP6	-0.161197	26.5045	-0.291322	0.77466	0.87333	-6.41003
FN1	0.131565	37.2094	0.277471	0.785078	0.878835	-6.4141
HSPB1	-0.212164	27.1578	-0.277124	0.78534	0.878835	-6.4142
CDSN	-0.271399	26.6501	-0.276406	0.785882	0.878835	-6.41441
HPX	-0.105903	33.5571	-0.269862	0.79082	0.881076	-6.41625
FTH1	0.213433	27.757	0.268139	0.792121	0.881076	-6.41673
C1QC	-0.19254	28.2143	-0.25766	0.800053	0.887525	-6.41958
GDI2	0.205188	26.3627	0.251406	0.804797	0.890414	-6.42123
PCOLCE	-0.107785	30.8524	-0.245236	0.809485	0.893225	-6.42281
PLG	0.131273	25.2722	0.234711	0.8175	0.899682	-6.42542
RNASE4	0.101628	31.5886	0.224452	0.825332	0.902388	-6.42786
IGKV3D.11	-0.118401	25.9343	-0.224285	0.82546	0.902388	-6.4279
ANG	0.118228	33.6575	0.222969	0.826466	0.902388	-6.4282
PLA2G2A	0.192634	25.8793	0.209547	0.836746	0.91122	-6.43121
EMILIN1	-0.125632	29.2131	-0.20279	0.841932	0.914475	-6.43265
ASS1	-0.130341	26.7314	-0.188088	0.853243	0.922739	-6.43563
CILP	0.117913	33.7384	0.187136	0.853977	0.922739	-6.43581
C1QA	0.103629	29.1675	0.181827	0.858071	0.92476	-6.43683
DEFA1	-0.0902985	26.1934	-0.169309	0.86774	0.931885	-6.43911
LYZ	-0.0925153	35.1244	-0.166312	0.870058	0.931885	-6.43963
FBLN1	-0.146459	25.7784	-0.164574	0.871402	0.931885	-6.43993
ZBTB18	-0.187836	28.6091	-0.150554	0.882266	0.940626	-6.44222
COL6A3	0.114348	32.4415	0.148192	0.884098	0.940626	-6.44258
SERPINE1	0.0601756	27.4615	0.126493	0.900965	0.952889	-6.44567
IGHG1	-0.0855465	27.8579	-0.125015	0.902116	0.952889	-6.44587
APCS	0.0876826	28.6604	0.124527	0.902496	0.952889	-6.44593
AMBP	-0.0667498	30.8328	-0.109637	0.914102	0.961604	-6.44774
IGFBP3	0.0937974	28.2518	0.106661	0.916424	0.961604	-6.44807
CRYZ	-0.116279	25.6877	-0.103546	0.918855	0.961604	-6.44841
LECT2	-0.0494937	27.7717	-0.100552	0.921193	0.961604	-6.44873
DSTN	0.0996847	27.1757	0.0991245	0.922308	0.961604	-6.44888
COL2A1	0.0650063	34.8844	0.0834889	0.93453	0.9696	-6.45036
SAA4	0.0420586	23.8334	0.0833497	0.934638	0.9696	-6.45037
IGLL5	0.0602118	26.1656	0.0764416	0.940044	0.972782	-6.45094
CDH1	0.0310248	26.4768	0.0724932	0.943135	0.973559	-6.45125
CLSTN1	-0.0509366	28.5924	-0.0631202	0.950476	0.975376	-6.45191
TXN	0.026356	27.4384	0.0630899	0.9505	0.975376	-6.45191
DSC1	-0.0449613	27.208	-0.0612658	0.951929	0.975376	-6.45203
SH3BGRL	-0.034208	25.5764	-0.0540032	0.957621	0.978797	-6.45246
DDAH1	-0.0342818	24.9561	-0.0453762	0.964386	0.979084	-6.45291
C1R	0.0278968	29.139	0.0429297	0.966305	0.979084	-6.45302
ALDOC	-0.0379356	25.869	-0.0375464	0.970528	0.979084	-6.45325
TSSK4	-0.0154057	26.9962	-0.0374164	0.97063	0.979084	-6.45325
CAP1	-0.0221079	25.454	-0.0373968	0.970645	0.979084	-6.45325
PCMT1	-0.0195978	24.3794	-0.0356407	0.972023	0.979084	-6.45332
DSC3	0.0125531	26.6226	0.0264205	0.979258	0.9837	-6.45362
EFNA1	-0.0127314	23.869	-0.0225825	0.982271	0.9837	-6.45371
LDHA	0.00886506	29.5744	0.0207616	0.9837	0.9837	-6.45375

[truncated: 4 more sheets: Human CD v. N, Human ICD v. N, Human CD v. C, Human ICD v. IC]
