# Supplementary material for: Proteomic clustering reveals the kinetics of disease biomarkers in bovine and human models of post-traumatic osteoarthritis
Source: Osteoarthr Cartil Open. 2021 Jun 10;3(4):100191. doi: 10.1016/j.ocarto.2021.100191 (PMC9611763; doi:10.1016/j.ocarto.2021.100191)
Supplement: Multimedia component 5 [file mmc5.xlsx]

## Sheet: Fig. 3 (Bovine clusters)
	Control					C						IC							CD					ICD					*Unknown: accession #F1N3L5
	i	ii	iii	iv		i	ii	iii	iv	v		i	ii	iii	iv	v	vi		i	ii	iii	iv		i	ii	iii	iv
	ACAN	ACTA2	ADAMTSL4	ANXA1		ABI3BP	ALYREF	ATP5A1	ADAMTSL4	APOE		ABI3BP	ADAMTSL4	ACTN4	ACTB	C1QC	AHSG		ACAN	ALYREF	ADAMTSL4	ADM		ABI3BP	ACTN4	ADAMTSL4	C1QA
	ADM	ACTB	C1S	ANXA2		ACAN	ANXA1	BMP1	ADM	BGN		ACTA2	ADM	AK1	ACTR3	CAPG	APOE		ACTA2	ANXA1	AHSG	BGN		ACAN	AKR1A1	ADM	C1QC
	AEBP1	ACTN4	CHAD	B2M		ACTA2	ANXA2	CKAP4	AHSG	CNMD		AEBP1	ALDH9A1	AKR1A1	CALR	CHRDL2	B2M		ACTB	B2M	APOD	C1QA		ACTA2	ALDOA	APOD	C1R
	ANG1	ACTR3	CLEC11A	CCDC80		ACTB	B2M	CLSTN1	ANGPTL1	COL12A1		AHNAK	ANGPTL1	ALDOA	CHAD	CLEC11A	COL2A1		ACTN4	BMP1	APP	C1QC		ACTB	ALDOC	APP	C1S
	ANG2	AHNAK	CNPY2	CHRDL2		ACTN4	CCDC80	COL6A1	APOD	COL2A1		ANG1	APOD	ALDOC	CNPY2	CLIC4	COL9A3		ACTR3	CKAP4	C1R	CFI		ACTR3	ANP32A	CD109	CCDC80
	ANGPTL1	AK1	COL12A1	CNMD		ACTR3	CLU	COL6A2	APP	COL9A1		ANG2	APP	ANP32A	DDAH1	COL11A2	COMP		AEBP1	CLTA	C1S	CLSTN1		AEBP1	ARHGDIA	CD9	CHI3L1
	APP	AKR1A1	COL5A1	COL3A1		AEBP1	DAG1	COL6A2_2	C1R	ELN		ARCN1	BGN	ANXA8	DPYSL2	DSTN	CSPG4		AHNAK	CLU	CCDC80	COL12A1		AHNAK	BLVRB	CHST11	CLIC4
	ATP10A	ALDH9A1	DPYSL2	EDIL3		AHNAK	ECM1	CPXM1	C1S	FMOD		ATP10A	C1R	ARHGDIA	EIF4B	EZR	GALNT2		AK1	COL6A1	CD9	COL15A1		AK1	CAPN2	CLSTN1	COL15A1
	ATP5A1	ALDOA	DSTN	EGFR		AK1	HIST2H2BF	HIST1H4D	CD9	GALNT2		B4GALT4	C1S	BLVRB	EIF5A	HAPLN1	ITM2B		AKR1A1	COL6A2	CHI3L1	COL1A1		ANG1	CFI	COL12A1	ELN
	B4GALT4	ALDOC	HSPA1B	FBN1		AKR1A1	HIST2H3PS2	LGALS3	CFB	HTRA1		BMP1	CD9	C1QB	ERP29	HAPLN3	MFI2		ALDH9A1	COL6A2_2	CHST11	COL2A1		ANG2	CFL1	COL1A1	H2AFZ
	BMP1	ALYREF	IGFBP7	FMOD		ALDH9A1	IGFBP5	LMNA	CFI	ITM2B		BRB	CFB	CALM1	FBLN1	LAMA4	MGP		ALDOA	COL6A3	COL1A2	COL9A1		ANGPTL1	DBI	COL1A2	HIST1H1D
	BRB	ANP32A	LGALS1	FRZB		ALDOA	LCN2	LMNB2	CHI3L1	LOX		C3	CFI	CAPN2	GREM1	LGALS1	NID2		ALDOC	CTSB	COL3A1	COL9A3		ANXA1	DPYSL2	COL2A1	HIST2H2BF
	C1QA	ANXA8	LMNA	GAS6		ALDOC	LTBP1	RPS3	CHST11	LUM		C4A	CHI3L1	CFL1	GSTM2	MATN3	NPC2		ANG1	DAG1	EFNA1	CSPG4		ANXA2	DSTN	COL9A1	HIST2H3PS2
	C1QB	ARCN1	LMNB1	HIST1H1D		ANG1	LTBP2	TMA7	CLEC11A	MFAP2		C9	CHST11	DBI	HDGF	MATN4	PAM		ANG2	FBN1	FBN2	CYR61		ANXA8	EIF5A	COL9A3	M-SAA3.2
	C1QC	ARHGDIA	MFGE8	IGF2		ANG2	MAN1A1	VASN	COL15A1	MGP		CALU	CLU	EEF1D	HSPA1B	MMP2	PLXDC2		ANGPTL1	FN1	FSTL1	EGFR		APOE	ENO1	CTGF	MGC134473
	C1R	BLVRB	P4HA2	IGFBP4		ANP32A	MMP1		COL1A1	MMP2		CD14	COL12A1	ENO1	HSPA8	MSN	TNFRSF6B		ANP32A	GDF6	GAS6	ELN		ARCN1	GDI1	EFNA1	SPP1
	C3	CALM1	PCBP1	IGFBP5		ANXA8	MMP14		COL1A2	NPC2		CGREF1	COL14A1	FLNC	LASP1	SMOC2			ANXA8	HIST1H4D	GPC1	ENPP2		ATP10A	GPI	ENPP2	SUSD5
	C4A	CALR	PPIA	ITM2B		ARCN1	NT5E		COL3A1	NUCB1		CHADL	COL15A1	FSCN1	MDH1	TGFB2			APOE	HMGB1	GSN	HAPLN1		B2M	GSTP1	FBLN1
	C9	CALU	RAN	LGALS3		ARHGDIA	RPS19		CSPG4	ORM1		CILP2	COL1A1	FUBP1	NME2				ARCN1	HSPE1	H2AFZ	HAPLN3		B4GALT4	HSP90AA1	FBN1
	CAPN2	CFB	S100A4	LOX		ATP10A	SAA3		ENPP2	PROS1		CKAP4	COL1A2	GDI1	NUCKS1				ARHGDIA	IGF2	HIST1H1D	HP		BGN	HSP90AB1	FSTL1
	CD109	CFL1	SERPINB1	LOXL2		B4GALT4	SEMA3C		FBN1	PXYLP1		CLEC3A	COL3A1	GPI	PARK7				ATP10A	ITM2B	HIST1H2AC	IGFBP4		BMP1	LDHA	GALNT2
	CD14	CKAP4	TMSB4X	NPTX2		BLVRB			FBN2	SCUBE2		CLEC3B	COL5A1	GSTP1	PCBP1				B4GALT4	LGALS3	HIST1H2AJ	MFAP2		BRB	LDHB	GAS6
	CHADL	CLSTN1	TNFRSF12A	NT5E		BRB			FN1	SCYL1		CLSTN1	COL9A1	HSP90AA1	PCMT1				BLVRB	LMNA	HIST2H2BF	MGP		C1QB	ME1	GPC1
	CHI3L1	CLTA	TXN	PTGDS		C1QA			FSTL1	SDF4		CLTA	CTSB	HSP90AB1	PDIA4				BRB	LMNB1	IGFBP3	MMP2		C3	PARK7	GSN
	CHST11	COPB2	YIPF3	SCG5		C1QB			GAS6	SPARC		CNMD	ECM1	LDHA	PEBP1				C1QB	LMNB2	LOX	PLOD1		C4A	PEBP1	HAPLN1
	CILP2	COPE	ZNF74	SDF4		C3			GPC1	STC2		COL11A1	EDIL3	LDHB	PYGL				C3	MAN1A1	M-SAA3.2	PLXDC2		C9	PGAM1	HAPLN3
	CLEC3A	CTGF		SEMA3C		C4A			H2AFZ	VEGFA		COL12A1	EMILIN1	ME1	RAN				C4A	MATN3	MIA	SCG5		CALM1	PGD	IGFBP3
	CLEC3B	CTSL2		SMOC2		C9			HAPLN1			COL16A1	ENPP2	PGAM1	RPL10A				C9	MFGE8	MMP9	SERPINB1		CALR	PGK1	LAMC1
	CLIC4	CYR61		STC2		CALM1			HIST1H1D			COL6A1	FBN1	PGD	RPS12				CALM1	MYL6	NPTX2	SERPING1		CALU	PGM1	LOX
	CLU	DBI		VCAN		CALR			HP			COL6A2	FBN2	PGK1	SCUBE3				CALR	NPC2	OLFML3	SPARC		CD14	PGM3	LTBP1
	COL11A2	EEF1A1		ZXDC		CALU			LAMC1			COL6A2_2	FMOD	PGM1	SUMO2				CALU	OAT	PAM	SRPX2		CHAD	PKM2	MFAP2
	COL12A1	EEF1D				CAPN2			M-SAA3.2			COL6A3	FN1	PGM3	TALDO1				CAPN2	PDIA3	PTX3	SUSD5		CHADL	PPIA	MGP
	COL14A1	EIF4B				CD109			MATN1			COL9A2	FSTL1	PKM2	TUBA1D				CD109	RBMX	S100A2	TNC		CILP2	PRDX2	MIA
	COL15A1	EIF5A				CD14			MATN3			COPB2	GAPDH	PLEC	TWSG1				CD14	RPS19	SCRG1	YWHAH		CKAP4	RPL12	MMP2
	COL16A1	ENO1				CFL1			MATN4			COPE	GAS6	PNP	VIM				CFL1	RPS3	VEZF1			CLEC11A	RUSC1	MMP9
	COL1A1	ENPP2				CGREF1			MGC134473			CPXM1	GPC1	PPIA					CGREF1	SERPINE1	XYLT1			CLEC3A	SH3BGRL3	NPTX2
	COL2A1	ERP29				CHAD			MIA			CTGF	HIST1H1D	PRDX2					CHAD	SOD2	ZNF74			CLEC3B	SOD1	NT5E
	COL6A1	ERP44				CHADL			MMP9			CTHRC1	HP	PRDX5					CHADL	TGFB2	ZXDC			CLTA	ST13	OLFML3
	COL6A2	EZR				CHRDL2			OLFML3			CTSL2	HSPG2	PTMS					CHRDL2	TIMP1				CLU	TALDO1	PAM
	COL6A2_2	FABP5				CILP2			PAM			CYR61	IGFBP4	RUSC1					CILP2	TIMP2				CNMD	TARS	PLXDC2
	COL6A3	FLNB				CLEC3A			PTGDS			CYTL1	IGFBP5	S100A1					CLEC11A	TMA7				CNPY2	TKT	PNP
	COL9A2	FLNC				CLEC3B			S100A2			DAG1	LAMC1	S100A4					CLEC3A	TNFRSF12A				COL11A1	TPI1	PRDX6
	COL9A3	FSCN1				CLIC4			SERPING1			DCN	LOX	SH3BGRL3					CLEC3B	VASN				COL11A2	TPT1	PROS1
	COMP	FSTL1				CLTA			SPP1			EEF1A1	LOXL2	SOD1					CLIC4	YBX1				COL12A1	TXN	PTGDS
	CPXM1	GANAB				CNPY2			SUSD5			EEF2	LTBP1	ST13					CNMD					COL14A1	UBE2N	PTX3
	CSPG4	GAPDH				COL12A1			TGFB2			EFEMP1	LTBP2	TARS					CNPY2					COL16A1	YWHAB	S100A2
	CYTL1	GDF6				COL16A1			THBS2			EFEMP2	LTBP4	TKT					COL11A1					COL3A1	YWHAE	SCRG1
	DCN	GDI1				COL6A3			TNC			EFNA1	LUM	TPI1					COL11A2					COL5A1	YWHAG	SCUBE2
	ECM1	GPI				COL9A2			VCAN			EGFR	M-SAA3.2	TPT1					COL12A1					COL6A1	YWHAQ	SERPING1
	EEF2	GSN				COL9A3			VEZF1			EPYC	MATN1	TXN					COL14A1					COL6A2	YWHAZ	SPARC
	EFEMP1	GSTM2				COMP			XYLT1			ERP44	MGC134473	YIPF3					COL16A1					COL6A2_2		SRPX2
	EFEMP2	H2AFZ				COPB2			ZNF74			FABP5	MIA	YWHAB					COL5A1					COL6A3		STC2
	EFNA1	HDGF				COPE			ZXDC			FBLN7	MMP1	YWHAE					COL9A2					COL9A2		TNC
	EMILIN1	HIST1H2AJ				CTGF						FKBP10	MMP14	YWHAG					COMP					COMP		XYLT1
	EPYC	HIST1H4D				CTHRC1						FKBP9	MMP9	YWHAQ					COPB2					COPB2		YWHAH
	FBLN1	HIST2H2BF				CTSB						FLNB	NT5E	YWHAZ					COPE					COPE
	FBLN7	HIST2H3PS2				CTSL2						FRZB	NUCB1						CPXM1					CPXM1
	FN1	HMGB1				CYR61						GANAB	OLFML3						CTGF					CSPG4
	GDI2	HNRNPA1				CYTL1						GDI2	ORM1						CTHRC1					CTHRC1
	GLG1	HNRNPA2B1				DBI						GLG1	PTGDS						CTSL2					CTSL2
	GOLIM4	HNRNPA3				DCN						GOLIM4	PTX3						CYTL1					CYR61
	GSTP1	HNRNPD				DDAH1						GRN	PXYLP1						DBI					CYTL1
	HAPLN1	HNRNPK				DDX39B						GSN	S100A2						DCN					DAG1
	HAPLN3	HSP90AA1				DPYSL2						HMGB1	SAA3						DDAH1					DCN
	HIST1H2AC	HSP90AB1				DSTN						HNRNPA1	SCUBE2						DDX39B					DDAH1
	HP	HSPA5				EEF1A1						HNRNPA2B1	SDF4						DPYSL2					EEF1A1
	HSP90B1	HSPA8				EEF1D						HNRNPA3	SERPING1						DSTN					EEF1D
	HSPG2	HSPE1				EEF2						HNRNPD	SPP1						EDIL3					EEF2
	IGFBP3	HTRA1				EFEMP1						HNRNPK	STC2						EEF1A1					EFEMP2
	IGFBP6	IDH1				EFEMP2						HSP90B1	SUSD5						EEF1D					EIF4B
	LAMA4	INHBA				EFNA1						HSPA5	THBS2						EEF2					EMILIN1
	LAMC1	LASP1				EGFR						HSPE1	TNC						EFEMP1					EPYC
	LCN2	LDHA				EIF4B						HTRA1	VCAM1						EFEMP2					ERP29
	LECT2	LDHB				EIF5A						IDH1	VCAN						EIF4B					ERP44
	LMNB2	MAP4				ENO1						IGF2	VEGFA						EIF5A					FABP5
	LOXL3	MDH1				EPYC						IGFBP3	VEZF1						EMILIN1					FBLN7
	LTBP2	ME1				ERP29						IGFBP6	XYLT1						ENO1					FKBP10
	LTBP4	MIF				ERP44						IGFBP7	ZNF74						EPYC					FKBP9
	LTF	MMP2				EZR						INHBA	ZXDC						ERP29					FLNB
	LUM	MMP9				FABP5						LECT2							ERP44					FLNC
	M-SAA3.2	MSN				FBLN1						LGALS3							EZR					FMOD
	MAN1A1	MYL6				FBLN7						LMNA							FABP5					FRZB
	MATN1	NCL				FKBP10						LMNB1							FBLN7					GANAB
	MATN2	NME2				FKBP9						LMNB2							FKBP10					GAPDH
	MATN3	NUCB2				FLNB						LOXL3							FKBP9					GDF6
	MATN4	NUCKS1				FLNC						LTF							FLNB					GDI2
	MFAP2	OAT				FRZB						MAN1A1							FLNC					GLG1
	MFI2	P4HB				FSCN1						MAP4							FMOD					GOLIM4
	MGC134473	PARK7				FUBP1						MFAP2							FRZB					GOT2
	MMP1	PCMT1				GANAB						MIF							FSCN1					GREM1
	MMP14	PDIA3				GAPDH						MMP3							FUBP1					GRN
	MMP3	PDIA4				GDF6						MYL6							GALNT2					GSTM2
	NAGA	PDIA6				GDI1						NAGA							GANAB					HDGF
	NID2	PEBP1				GDI2						NCL							GAPDH					HMGB1
	OGN	PFN1				GOLIM4						NUCB2							GDI1					HNRNPA1
	OLFML3	PGAM1				GOT2						OGN							GDI2					HNRNPA2B1
	ORM1	PGD				GPI						P4HA2							GOLIM4					HNRNPA3
	PCOLCE	PGK1				GRN						P4HB							GPI					HNRNPD
	PDGFRL	PGM1				GSN						PCOLCE							GREM1					HNRNPK
	PGLYRP1	PGM3				GSTM2						PDGFRL							GRN					HP
	PLAUR	PKM2				GSTP1						PDIA3							GSTM2					HSP90B1
	PLXDC2	PLEC				HAPLN3						PDIA6							GSTP1					HSPA1B
	PPIB	PLOD1				HDGF						PGLYRP1							HDGF					HSPA5
	PRG4	PLOD2				HMGB1						PLAUR							HNRNPA1					HSPA8
	PTMA	PLOD3				HNRNPA1						PLOD1							HNRNPA2B1					HSPE1
	PXYLP1	PNP				HNRNPA2B1						PLOD2							HNRNPA3					HSPG2
	QSOX1	PRDX1				HNRNPA3						PLOD3							HNRNPD					HTRA1
	RARRES2	PRDX2				HNRNPD						PPIB							HNRNPK					IDH1
	RBP4	PRDX4				HNRNPK						PRDX1							HSP90AA1					IGF2
	REG1	PRDX5				HSP90AA1						PRDX4							HSP90AB1					IGFBP5
	RNASE4	PRDX6				HSP90AB1						PRDX6							HSP90B1					IGFBP6
	SAA3	PRKCSH				HSP90B1						PRG4							HSPA1B					IGFBP7
	SCUBE2	PTMS				HSPA1B						PRKCSH							HSPA5					INHBA
	SCUBE3	PYGL				HSPA5						PTMA							HSPA8					ITM2B
	SCYL1	RBMX				HSPA8						QSOX1							HSPG2					LAMA4
	SDC4	RCN1				HSPE1						RARRES2							HTRA1					LASP1
	SERPINE2	RCN3				IDH1						RBMX							IDH1					LCN2
	SERPING1	RPL10A				IGFBP3						RCN1							IGFBP5					LECT2
	SERPINH1	RPL12				IGFBP4						RCN3							IGFBP6					LGALS1
	SFPQ	RPLP2				IGFBP6						REG1							IGFBP7					LGALS3
	SOD2	RPS12				IGFBP7						RNASE4							LAMA4					LMNA
	SOD3	RPS18				INHBA						RPL12							LASP1					LMNB1
	SPARC	RPS21				LASP1						RPLP2							LDHA					LMNB2
	SUSD5	RPS27A				LDHA						RPS18							LDHB					LOXL2
	THBS1	RPS28				LDHB						RPS21							LECT2					LOXL3
	THBS2	RPSA				LECT2						RPS28							LGALS1					LTBP2
	THBS4	RRBP1				LGALS1						RPS3							LOXL2					LTBP4
	TIMP2	RUSC1				LMNB1						RPSA							LOXL3					LTF
	TNC	S100A1				LOXL3						RRBP1							LTBP4					LUM
	TNFRSF11B	SCIN				LTBP4						SCIN							LTF					MAN1A1
	TNFRSF6B	SERPINE1				LTF						SCYL1							LUM					MAP4
	VASN	SET				MAP4						SERPINE1							MAP4					MATN1
	VEZF1	SH3BGRL3				MDH1						SERPINE2							MATN1					MATN2
	VIT	SOD1				ME1						SERPINH1							MATN2					MDH1
	WDR1	SPP1				MIF						SET							MATN4					MFGE8
	ZFR2	SRSF1				MMP3						SFPQ							MDH1					MFI2
		SRSF2				MSN						SMOC1							ME1					MIF
		ST13				MYL6						SOD3							MFI2					MMP1
		SULF2				NAGA						SPARC							MGC134473					MMP14
		SUMO2				NCL						SPON1							MIF					MMP3
		TALDO1				NEK11						SRPX2							MMP1					MYL6
		TARS				NID2						SRSF1							MMP14					NAGA
		TIMP1				NME2						SRSF2							MSN					NCL
		TKT				NPTX2						THBS1							NAGA					NID2
		TPI1				NUCB2						THBS4							NCL					NME2
		TPM3				NUCKS1						TIMP1							NEK11					NPC2
		TPT1				OAT						TIMP2							NID2					NUCB1
		TWSG1				OGN						TMA7							NME2					NUCB2
		TXNDC5				P4HA2						TMSB4X							NT5E					NUCKS1
		TXNDC5				P4HB						TNFRSF11B							NUCB1					OAT
		UBE2N				PARK7						TNFRSF12A							NUCB2					OGN
		UGP2				PCBP1						TPM3							NUCKS1					P4HA2
		VCAM1				PCMT1						TXNDC5							OGN					P4HB
		VEGFA				PCOLCE						TXNDC5							ORM1					PCBP1
		VIM				PDGFRL						UGP2							P4HA2					PCMT1
		YBX1				PDIA3						VASN							P4HB					PCOLCE
		YWHAB				PDIA4						VIT							PARK7					PDGFRL
		YWHAE				PDIA6						YBX1							PCBP1					PDIA3
		YWHAG				PEBP1						ZFR2							PCMT1					PDIA4
		YWHAH				PFN1													PCOLCE					PDIA6
		YWHAQ				PGAM1													PDGFRL					PGLYRP1
		YWHAZ				PGD													PDIA4					PLAUR
						PGK1													PDIA6					PLCD1
						PGLYRP1													PEBP1					PLEC
						PGM1													PFN1					PLOD2
						PGM3													PGAM1					PLOD3
						PKM2													PGD					PPIB
						PLAUR													PGK1					PRDX1
						PLCD1													PGLYRP1					PRDX4
						PLEC													PGM1					PRG4
						PLOD1													PGM3					PRKCSH
						PLOD2													PKM2					PTMA
						PLOD3													PLAUR					PTMS
						PNP													PLCD1					PYGL
						PPIA													PLEC					QSOX1
						PPIB													PLOD2					RAN
						PRDX1													PLOD3					RARRES2
						PRDX2													PNP					RBMX
						PRDX4													PPIA					RBP4
						PRDX5													PPIB					RCN1
						PRDX6													PRDX1					RCN3
						PRG4													PRDX2					REG1
						PRKCSH													PRDX4					RNASE4
						PTMA													PRDX5					RPL10A
						PTMS													PRDX6					RPLP2
						PYGL													PRG4					RPS12
						QSOX1													PRKCSH					RPS18
						RAN													PTMA					RPS19
						RARRES2													PTMS					RPS21
						RBMX													PXYLP1					RPS28
						RBP4													PYGL					RPS3
						RCN1													QSOX1					RPSA
						RCN3													RAN					RRBP1
						REG1													RARRES2					S100A1
						RNASE4													RBP4					S100A4
						RPL10A													RCN1					SCIN
						RPL12													RCN3					SCUBE3
						RPLP2													REG1					SCYL1
						RPS12													RNASE4					SDC4
						RPS18													RPL10A					SDF4
						RPS21													RPL12					SERPINE1
						RPS27A													RPLP2					SERPINE2
						RPS28													RPS12					SERPINH1
						RPSA													RPS18					SET
						RRBP1													RPS21					SFPQ
						RUSC1													RPS27A					SMOC1
						S100A1													RPS28					SMOC2
						S100A4													RPSA					SOD3
						SCIN													RRBP1					SPON1
						SCRG1													RUSC1					SRSF1
						SCUBE3													S100A1					SRSF2
						SERPINB1													S100A4					SUMO2
						SERPINE1													SCIN					TGFB2
						SERPINE2													SCUBE2					THBS1
						SERPINH1													SCUBE3					THBS2
						SET													SCYL1					THBS4
						SFPQ													SDC4					TIMP1
						SH3BGRL3													SDF4					TIMP2
						SMOC1													SERPINE2					TMA7
						SOD1													SERPINH1					TNFRSF11B
						SOD3													SET					TNFRSF12A
						SPON1													SFPQ					TNFRSF6B
						SRPX2													SH3BGRL3					TPM3
						SRSF1													SMOC1					TUBA1D
						SRSF2													SMOC2					TWSG1
						ST13													SOD1					TXNDC5
						SUMO2													SOD3					TXNDC5
						TALDO1													SRSF1					UGP2
						TARS													SRSF2					Unknown*
						THBS1													ST13					VASN
						THBS4													STC2					VCAM1
						TIMP1													SUMO2					VCAN
						TIMP2													TALDO1					VEGFA
						TKT													TARS					VIM
						TMSB4X													THBS1					VIT
						TNFRSF11B													THBS2					WDR1
						TNFRSF12A													THBS4					YBX1
						TNFRSF6B													TKT					ZFR2
						TPI1													TMSB4X					ZXDC
						TPM3													TPI1
						TPT1													TPM3
						TUBA1D													TPT1
						TWSG1													TUBA1D
						TXN													TWSG1
						TXNDC5													TXN
						TXNDC5													TXNDC5
						UBA1													TXNDC5
						UBE2N													UBA1
						UGP2													UBE2N
						Unknown*													UGP2
						VCAM1													VCAM1
						VIM													VCAN
						VIT													VIM
						WDR1													VIT
						YBX1													WDR1
						YIPF3													YIPF3
						YWHAB													YWHAB
						YWHAE													YWHAE
						YWHAG													YWHAG
						YWHAH													YWHAQ
						YWHAQ													YWHAZ
						YWHAZ													ZFR2
						ZFR2

## Sheet: Fig. 4 (Human clusters)
	Control					C							IC					CD							ICD
	i	ii	iii	iv		i	ii	iii	iv	v	vi		i	ii	iii	iv		i	ii	iii	iv	v	vi		i	ii	iii	iv	v
	A2M	ACTA2	ACTN4	ANXA1		AEBP1	A2M	AMBP	ABI3BP	ANXA2	CFHR1		A2M	ACAN	ABI3BP	APCS		A2M	CD44	ACTA2	B2M	AKR1A1	CD44		A2M	HSPE1	CASP14	ABI3BP	C3
	ABI3BP	ACTB	ANXA2	APOA1		AHNAK	ACTB	ANXA5	ACAN	ARG1	CTSB		ACTA2	AKR1B1	C1S	ARG1		ACAN	CDH1	ACTB	CTSS	CAT	CDH1		ACAN	C2orf40	CDH1	C1R	CD44
	ACAN	AHNAK	CALML5	APOD		ANG	ALDOA	APOD	ACTA2	C3	CTSD		ACTB	CEP152	CCL20	CASP14		AEBP1	CEP152	AGRN	CCL20	CCDC80	CEP152		ACTA2	CLSTN1	CHI3L2	C1S	COL3A1
	AEBP1	AK1	CALR	CDH1		ANGPTL2	ALDOC	ARHGDIA	AGRN	CASP14	CTSS		ACTN4	COL12A1	CCL5	CAT		AKR1B1	CHRDL2	ALDOA	CLU	CDSN	CHRDL2		ACTB	CP	CLU	CCDC80	CSF1
	AMBP	AKR1A1	CALU	CFI		APCS	ANXA1	C1QC	AK1	CAT	CYR61		AEBP1	COL15A1	CFB	CCDC80		ALDOC	COL12A1	ANXA1	COL1A1	CLIC4	COL12A1		ACTN4	DDAH1	COL10A1	CCL20	CTSB
	ANG	AKR1B1	CCDC80	F13A1		APOA1	ASS1	CCL2	AKR1B1	DSC1	DCD		AK1	COL1A2	COL16A1	CDSN		AMBP	DCD	ANXA2	COL3A1	CP	DCD		AEBP1	FRZB	COL12A1	CFB	CTSD
	ANGPTL7	ALDOA	CD44	FABP5		C1QA	C1QB	CD109	APOC1	DSG1	EEF1G		AKR1A1	COMP	COL1A1	COL10A1		ANG	DSTN	APOA1	C1R	DBI	DSTN		AGRN	H2AFV	CPE	CFI	CTSS
	ANXA5	ALDOC	CLEC3A	GOT2		C4B	CALM3	CD55	APOE	DSP	HIST1H1D		ALDOA	CTSL	COL2A1	CTSD		ANGPTL2	EDIL3	BCAT1	C1S	GLO1	EDIL3		AHNAK	H3F3A	DSC1	COL5A1	DCD
	APCS	ANGPTL2	COL10A1	H2AFV		CALML5	CALR	CEP152	B2M	FABP5	NME1		ALDOC	FBLN1	COL3A1	CTSS		ANGPTL7	FABP3	CALML5	C3	ITIH5	FABP3		AK1	HNRNPD	HEXB	CST3	EEF1G
	APOC1	ARHGDIA	CSTB	HIST1H4A		CCL14	CCDC80	CHI3L2	BGN	FLG	NPC2		AMBP	FGFBP2	EDIL3	DSC1		ANXA5	IGFBP7	CAP1	CFB	KPRP	IGFBP7		AKR1A1	IL8	HP	CTSZ	IGFBP7
	APOE	ASS1	CYTL1	HP		CFD	CFI	CLU	C1R	FLG2	ORM1		ANG	H2AFV	EMILIN1	DSG1		APCS	LMNB2	CASP14	CST3	PEBP1	LMNB2		AKR1B1	MATN3	HPX	KPRP	MSMP
	B2M	BCAT1	EDIL3	HPX		CFH	CFL1	COL6A2	C1S	FSCN1	PSAP		ANGPTL2	H3F3A	FNDC1	DSP		APOC1	LOR	CFL1	DSC1	S100A13	LOR		ALDOA	MMP3	HSP90AB1	LCN2	NPC2
	BGN	C2orf40	EEF1A1	IGHA1		CFP	COL1A2	COL9A2	C2orf40	HAL	SERPINI1		ANGPTL7	HIST1H1D	GRN	FBN1		APOD	MAN1A1	CLIC1	DSP	SMOC2	MAN1A1		ALDOC	NAMPT	HSPB1	MAN1A1	ORM1
	C1QA	CALM3	EEF1G	IGKV3D-11		CHAD	COL5A1	DBI	CAP1	HRNR	SH3BGRL		ANXA5	HIST1H4A	HSPG2	FLG		APOE	MMP2	CSTB	FABP5	SRGN	MMP2		AMBP	NBL1	ITIH4	MMP1	PSAP
	C1QB	CAP1	FRZB	ITIH4		CHI3L1	COMP	EZR	CAPG	HSPA5	TNFRSF12A		APOA1	HIST2H2BF	LMNA	FLG2		ARG1	PAM	CTSB	FTH1	TPI1	PAM		ANG	S100A6	LRP1	MMP2	UBE2V1
	C1QC	CAPG	GBE1	LGALS3		CHST3	CRYZ	FBLN1	CCL20	IGFBP3			APOC1	HSPE1	LMNB2	FMOD		ASS1	PCMT1	CTSD	FNDC1		PCMT1		ANGPTL2	SCRG1	MYL6	POSTN	VCP
	C1R	CD55	HBB	OLFML1		CLEC3A	CTGF	GDF10	CCL5	JUP			APOD	HTRA1	MMP13	GANAB		BGN	PLA2G2A	DNAJC3	SERPINE2		PLA2G2A		ANGPTL7	SRPX2	OLFML1	PSMA4
	C1S	CFL1	HIST1H1D	PTX3		CLEC3B	DDAH1	GDI1	CD44	LGALS7			APOE	IL8	OLFML1	HAL		C1QA	RCN1	EEF1A1	HNRNPK		RCN1		ANXA1		PAM	PTX3
	C3	CLIC1	HSP90AB1	SAA4		CLSTN1	DSTN	GDI2	CDH1	MELTF			ARHGDIA	IQGAP1	PLA2G2A	HAPLN1		C1QB	SERPINA5	EEF1G	HRNR		SERPINA5		ANXA2		PLA2G2A	SERPINE2
	C4B	CLIC4	HSPA1B	SBSN		COL11A1	EEF2	HBB	CDSN	P4HB			ASS1	LRP1	PTX3	HBA1		C1QC	SMOC1	EEF2	MMP1		SMOC1		ANXA5		PPARD	SOD2
	CASP14	COL5A2	HSPA5	VIT		COL11A2	EIF4A1	HP	CFB	PKP1			B2M	LTBP3	SERPINE2	HBB		C2orf40	TSSK4	EIF4A1	JUP		TSSK4		APCS		PRELP	TNC
	CAT	CRYZ	HSPB1			COL14A1	ENO1	HPX	CILP	SBSN			BCAT1	LUM	SLPI	HPX		C4B	TXNDC5	ENO1	MMP14		TXNDC5		APOA1		SBSN	TNFAIP6
	CCL14	CTGF	HSPE1			COL18A1	F13A1	HSP90AB1	CILP2	SEMA3D			BGN	MATN3	SMOC2	HRNR		CALM3	VIT	FLG	NBL1		VIT		APOC1		SEMA3A
	CCL2	CTSB	LMNA			COL6A1	FBLN7	IGHA1	CLIC1	SERPINB12			C1QA	MFSD4B	SOD2	JUP		CALU		FLNA	GANAB				APOD		SERPINA5
	CCL20	CTSL	LMNB2			COL9A1	FLNA	IGHG1	CLIC4	TGFB1			C1QB	MGP	TNC	KPRP		CCL14		GAPDH	NPC2				APOE		SERPINI1
	CCL5	CTSS	MMP13			COL9A3	FRZB	IGHG2	COL10A1	TGM1			C1QC	MMP1	TNFAIP6	LOR		CCL2		GDI2	PTX3				ARG1		SLPI
	CD109	CYR61	MSMP			CP	FSTL1	ITIH4	COL12A1	TXN			C3	MMP10	VIT	MATN2		CCL5		GPI	SERPING1				ARHGDIA		SUSD5
	CFB	DBI	MYL6			CRIP1	FTL	ITIH5	COL16A1	VCP			C4B	MMP14		NUCB2		CD109		GSTO1	PSAP				ASS1		VIT
	CFD	DCD	PDIA3			CRTAC1	GAPDH	OLFML1	COL1A1				CALM3	MMP3		POF1B		CD55		H2AFV	ARHGDIA				B2M
	CFH	DDAH1	PDIA4			CSF1	GBE1	PCLO	COL2A1				CALML5	MSMP		PRELP		CFD		H3F3A	RNH1				BCAT1
	CFHR1	DSG1	PDIA6			CSPG4	GOT2	PCOLCE2	COL3A1				CALR	RCN1		SBSN		CFH		HAL	SAA1				BGN
	CFP	DSP	PLA2G2A			CXCL12	GPI	PFN1	COL6A3				CALU	SEMA3D		SERPINB12		CFHR1		HIST1H1D	SOD2				C1QA
	CHAD	DSTN	PLEC			CYTL1	GSN	PLXDC2	CST3				CAP1	SPP1				CFI		HIST1H4A	SUSD5				C1QB
	CHI3L1	EEF2	PNP			DEFA1	GSTO1	PPBP	CSTB				CAPG	THBS1				CFP		HIST2H2BF	ABI3BP				C1QC
	CHI3L2	EIF4A1	POSTN			DPT	GSTP1	PRSS1	CTHRC1				CCL14	TNXB				CHAD		HNRNPA2B1	TNC				C4B
	CHRDL2	ENO1	PRDX4			DSC3	GYG1	QSOX1	CTSL				CCL2	VCAM1				CHI3L1		HSPA1B	THBS1				CALM3
	CHST3	EZR	PRKCSH			EFEMP2	HNRNPA2B1	TSSK4	CTSZ				CD55	VTN				CHI3L2		HSPA8	TALDO1				CALR
	CILP	FABP3	PSMA4			EFNA1	HNRNPK	VASN	DCN				CDH1					CHST3		HSPB1	TNFAIP6				CALU
	CILP2	FDPS	PSMA7			FGA	HSPA1B	VCAM1	DNAJC3				CFD					CILP		ICAM1	UBE2V1				CAP1
	CLEC3B	FGFBP2	PYGB			FN1	HSPB1		ECM1				CFH					CILP2		IGFBP3	WDR1				CAPG
	CLSTN1	FLG2	RCN1			GALNT2	HSPE1		EDIL3				CFL1					CLEC3A		IGHA1					CAT
	CLU	FLNA	S100A13			GLOD4	IGKV3D-11		EEF1A1				CFP					CLEC3B		LDHA					CCL14
	COL11A1	FNDC1	S100A6			GPX3	INHBA		EFEMP1				CHAD					CLSTN1		LGALS1					CCL2
	COL12A1	FSCN1	SMOC1			IGFBP2	LDHA		EMILIN1				CHI3L1					COL11A1		LGALS7					CD109
	COL14A1	FTH1	SMOC2			IGFBP5	LDHB		FAP				CHI3L2					COL11A2		LMNA					CDSN
	COL15A1	FTL	SOD2			IGFBP6	LGALS3		FBN1				CHST3					COL14A1		MDH1					CEP152
	COL16A1	GAPDH	SPP1			IGHG3	LTBP1		FGFBP2				CILP					COL15A1		ME1					CFD
	COL18A1	GDI1	SRPX2			IGKC	MDH1		FMOD				CILP2					COL16A1		MIF					CFH
	COL1A2	GDI2	TGM3			IGLL5	MIF		FNDC1				CLEC3A					COL18A1		MMP13					CFHR1
	COL2A1	GLO1	TNFAIP6			ISLR	MYL12B		GANAB				CLEC3B					COL1A2		MYL12B					CFL1
	COL3A1	GLOD4	TNFRSF11B			LECT2	MYOC		GLO1				CLIC1					COL2A1		MYL6					CFP
	COL5A1	GNPDA1	TXNDC5			LOX	NBL1		GOLM1				CLIC4					COL5A1		PARK7					CHAD
	COL6A1	GPI	UBA52			LTBP2	NUCB2		GRN				CLSTN1					COL5A2		PDIA3					CHI3L1
	COL6A2	GSN	UBE2V1			LTBP3	PAM		H2AFV				CLU					COL6A1		PDIA6					CHST3
	COL6A3	GSTO1	VCP			LYZ	PARK7		H3F3A				COL11A1					COL6A2		PGAM1					CILP
	COL9A1	GSTP1				ME1	PCMT1		HAPLN1				COL11A2					COL6A3		PGK1					CILP2
	COL9A2	GYG1				MIA	PDIA3		HBA1				COL14A1					COL9A2		PKM					CLEC3A
	COL9A3	HAL				MSN	PDIA6		HEXB				COL18A1					COL9A3		PKP1					CLEC3B
	COMP	HBA1				NUCB1	PEBP1		HIST1H4A				COL6A1					COMP		PLEC					CLIC1
	CP	HEXB				OGN	PGAM1		HIST2H2BF				COL6A2					CPE		POF1B					CLIC4
	CPE	HNRNPA2B1				OMD	PGK1		HNRNPD				COL6A3					CRIP1		PPIA					COL11A1
	CRIP1	HNRNPD				PCOLCE	PKM		HSP90AA1				COL9A2					CRTAC1		PRDX1					COL11A2
	CRTAC1	HNRNPK				PGM1	PLS3		HSPA8				COL9A3					CSF1		PRDX2					COL14A1
	CSPG4	HSP90AA1				PLG	PPIA		HSPG2				CP					CSPG4		PRDX5					COL18A1
	CST3	HSP90B1				PPARD	PPIB		HTRA1				CPE					CTGF		PSMA4					COL1A2
	CTHRC1	HSPA8				PPIC	PRDX4		ICAM1				CRIP1					CTHRC1		PSMA7					COL2A1
	CTSD	HTRA1				PRDX5	PRDX6		IGFBP7				CRTAC1					CTSL		S100A11					COL6A1
	CXCL12	IDH1				PRG4	PRKCSH		IL8				CRYZ					CTSZ		SBSN					COL6A2
	DCN	IGFBP3				RARRES2	PSMA7		IQGAP1				CSF1					CXCL12		SERPINB1					COL6A3
	DEFA1	IGFBP5				RBP4	RNH1		LGALS1				CSPG4					CYR61		SERPINB12					COL9A1
	DNAJC3	IQGAP1				RCN3	S100A13		LMNA				CST3					CYTL1		SRPX2					COL9A3
	DPT	ISLR				RNASE1	SELENBP1		LMNB2				CSTB					DCN		TGM1					COMP
	DSC3	ITIH5				RNASE4	SERPINB1		LOR				CTGF					DEFA1		TKT					CRIP1
	ECM1	JUP				RPS28	SKP1		LRP1				CTHRC1					DPT		TUBA1A					CRTAC1
	EFEMP1	LDHA				SAA1	SOD1		LUM				CTSB					DSC3		TXN					CRYZ
	EFEMP2	LDHB				SCRG1	SPP1		MAN1A1				CTSZ					DSG1		UBA52					CSPG4
	EFNA1	LGALS1				SDC4	SRPX2		MATN2				CXCL12					EFEMP1		VCP					CSTB
	EMILIN1	LOR				SDF4	TALDO1		MATN3				CYR61					EFEMP2		WARS					CTGF
	FBLN1	MATN3				SERPINA1	THBS1		MFGE8				CYTL1					EFNA1		YWHAB					CTHRC1
	FBLN7	MDH1				SERPINA3	TIMP1		MFSD4B				DBI					EMILIN1		YWHAE					CTSL
	FBN1	ME1				SERPINE1	TKT		MGP				DDAH1					F13A1		YWHAG					CXCL12
	FGA	MIF				SERPINF1	TNFRSF11B		MMP1				DEFA1					FAP		YWHAQ					CYR61
	FMOD	MMP1				SERPING1	TNXB		MMP10				DPT					FBLN1		YWHAZ					CYTL1
	FN1	MRPL38				SOD3	TPI1		MMP13				DSC3					FBLN7							DBI
	FSTL1	MYH9				SPARC	ULBP2		MMP14				DSTN					FBN1							DCN
	GALNT2	MYL12B				STC2	VIM		MMP2				ECM1					FDPS							DEFA1
	GDF10	NAMPT				TGFBI	WARS		MMP3				EEF1A1					FGA							DNAJC3
	GOLM1	NBL1				THBS4	YWHAB		MRPL38				EEF1G					FGFBP2							DPT
	GPX3	NME1				TIMP2	YWHAE		MSMP				EEF2					FLG2							DSC3
	H3F3A	NQO2				UBE2V1	YWHAG		MYH9				EFEMP1					FMOD							DSG1
	HAPLN1	ORM1				WISP2	YWHAQ		MYL6				EFNA1					FN1							DSP
	HIST2H2BF	P4HB				XYLT1	YWHAZ		NAMPT				EIF4A1					FRZB							DSTN
	HSPG2	PARK7				ZBTB18			PDIA4				ENO1					FSTL1							ECM1
	ICAM1	PCMT1							PLA2G2A				EZR					GALNT2							EDIL3
	IGFBP2	PEBP1							PRDX1				F13A1					GBE1							EEF1A1
	IGFBP6	PFN1							PRDX2				FABP3					GDF10							EEF2
	IGFBP7	PGAM1							PRELP				FABP5					GDI1							EFEMP1
	IGHG1	PGK1							PSMA4				FBLN7					GOT2							EFEMP2
	IGHG2	PGM1							PTX3				FDPS					GPX3							EFNA1
	IGHG3	PKM							RCN1				FGA					GRN							EIF4A1
	IGKC	PLS3							S100A11				FLNA					GSN							EMILIN1
	IGLL5	PPIA							S100A6				FN1					GSTP1							ENO1
	IL8	PPIB							SAA4				FSCN1					GYG1							EZR
	INHBA	PRDX1							SEMA3A				FSTL1					HAPLN1							F13A1
	KPRP	PRDX5							SERPINA5				FTH1					HEXB							FABP3
	LCN2	PRDX6							SERPINE2				FTL					HNRNPD							FABP5
	LECT2	PSAP							SH3BGRL3				GALNT2					HP							FAP
	LOX	RNH1							SLPI				GAPDH					HPX							FBLN1
	LRP1	RPL10A							SMOC1				GBE1					HSP90AB1							FBLN7
	LTBP1	RPS28							SMOC2				GDF10					HSPG2							FBN1
	LTBP2	S100A11							SOD2				GDI1					HTRA1							FDPS
	LTBP3	SELENBP1							SRGN				GDI2					IDH1							FGA
	LUM	SEMA3A							SUSD5				GLO1					IGFBP2							FGFBP2
	LYZ	SEMA3D							TNC				GLOD4					IGFBP5							FLG
	MAN1A1	SERPINB1							TNFAIP6				GNPDA1					IGFBP6							FLNA
	MATN2	SERPINE2							TUBA1A				GOLM1					IGHG1							FMOD
	MELTF	SERPINI1							TXNDC5				GPI					IGHG2							FN1
	MFGE8	SH3BGRL							UBA52				GPX3					IGHG3							FSCN1
	MFSD4B	SH3BGRL3							UGP2				GSN					IGKC							FSTL1
	MGP	SKP1							VIT				GSTO1					IGKV3D-11							FTH1
	MIA	SOD1							VTN				GSTP1					IGLL5							FTL
	MMP10	TALDO1							WDR1				HEXB					IL8							GALNT2
	MMP14	TGFB1											HNRNPA2B1					INHBA							GAPDH
	MMP2	TGM1											HNRNPD					ISLR							GBE1
	MMP3	TIMP1											HNRNPK					ITIH4							GDF10
	MSN	TKT											HP					LECT2							GDI1
	MYOC	TNC											HSP90AA1					LGALS3							GDI2
	NPC2	TNFRSF12A											HSP90B1					LOX							GLO1
	NUCB1	TPI1											HSPA1B					LTBP1							GLOD4
	OGN	TSSK4											HSPA5					LTBP2							GNPDA1
	OMD	TUBA1A											HSPA8					LTBP3							GOLM1
	PAM	TXN											ICAM1					LUM							GOT2
	PAPOLA	UGP2											IDH1					LYZ							GPI
	PCLO	VCL											IGFBP2					MATN2							GPX3
	PCOLCE	VIM											IGFBP3					MATN3							GSN
	PCOLCE2	WARS											IGFBP5					MFGE8							GSTO1
	PKP1	WDR1											IGFBP6					MGP							GSTP1
	PLG	YWHAB											IGHA1					MIA							GYG1
	PLXDC2	YWHAG											IGHG1					MRPL38							HAL
	POF1B	YWHAQ											IGHG2					MSMP							HAPLN1
	PPARD	YWHAZ											IGHG3					MSN							HIST1H4A
	PPBP												IGKC					MYOC							HIST2H2BF
	PPIC												IGKV3D-11					NAMPT							HNRNPA2B1
	PRG4												IGLL5					NQO2							HRNR
	PRSS1												INHBA					NUCB1							HSP90AA1
	QSOX1												ISLR					NUCB2							HSP90B1
	RARRES2												LCN2					OGN							HSPA1B
	RBP4												LDHA					OLFML1							HSPA5
	RCN3												LDHB					OMD							HSPA8
	RNASE1												LECT2					P4HB							HSPG2
	RNASE4												LGALS1					PAPOLA							HTRA1
	SAA1												LGALS3					PCLO							ICAM1
	SCRG1												LGALS7					PCOLCE							IDH1
	SDC4												LOX					PCOLCE2							IGFBP2
	SDF4												LTBP1					PGM1							IGFBP3
	SERPINA1												LTBP2					PPBP							IGFBP5
	SERPINA3												LYZ					PPIB							IGFBP6
	SERPINA5												MDH1					PPIC							IGHA1
	SERPINB12												ME1					PRELP							IGHG1
	SERPINE1												MELTF					PRG4							IGHG2
	SERPINF1												MFGE8					QSOX1							IGHG3
	SERPING1												MIA					RARRES2							IGKC
	SLPI												MIF					RBP4							IGKV3D-11
	SOD3												MRPL38					RCN3							IGLL5
	SPARC												MSN					RNASE1							INHBA
	STC2												MYL12B					RNASE4							ISLR
	SUSD5												MYL6					RPS28							JUP
	TGFBI												MYOC					SAA4							LDHA
	THBS1												NAMPT					SCRG1							LDHB
	THBS4												NBL1					SDC4							LECT2
	TIMP2												NME1					SDF4							LGALS1
	TNXB												NQO2					SELENBP1							LGALS3
	ULBP2												NUCB1					SEMA3A							LMNB2
	VASN												OGN					SEMA3D							LOR
	VCAM1												OMD					SERPINA1							LOX
	VTN												ORM1					SERPINA3							LTBP1
	WISP2												P4HB					SERPINE1							LTBP2
	XYLT1												PAM					SERPINF1							LTBP3
	YWHAE												PAPOLA					SH3BGRL							LUM
	ZBTB18												PARK7					SH3BGRL3							LYZ
													PCMT1					SKP1							MATN2
													PCOLCE					SLPI							MDH1
													PCOLCE2					SOD1							ME1
													PDIA3					SOD3							MELTF
													PDIA4					SPARC							MFGE8
													PDIA6					SPP1							MGP
													PEBP1					STC2							MIA
													PFN1					TGFB1							MIF
													PGAM1					TGFBI							MMP10
													PGK1					TGM3							MMP13
													PGM1					THBS4							MMP14
													PKM					TIMP1							MRPL38
													PKP1					TIMP2							MSN
													PLEC					TNFRSF11B							MYL12B
													PLG					TNFRSF12A							MYOC
													PLS3					TNXB							NME1
													POSTN					VASN							NQO2
													PPARD					VCAM1							NUCB1
													PPBP					VTN							NUCB2
													PPIA					WISP2							OGN
													PPIB					XYLT1							OMD
													PPIC					ZBTB18							P4HB
													PRDX1												PAPOLA
													PRDX2												PARK7
													PRDX4												PCLO
													PRDX5												PCMT1
													PRDX6												PCOLCE
													PRG4												PCOLCE2
													PRKCSH												PDIA3
													PSAP												PDIA4
													PSMA4												PDIA6
													PSMA7												PEBP1
													PYGB												PFN1
													QSOX1												PGAM1
													RARRES2												PGK1
													RBP4												PGM1
													RCN3												PKM
													RNASE1												PKP1
													RNASE4												PLG
													RNH1												PLS3
													RPL10A												PLXDC2
													RPS28												PNP
													S100A11												POF1B
													SAA1												PPBP
													SAA4												PPIA
													SCRG1												PPIB
													SDC4												PPIC
													SDF4												PRDX1
													SELENBP1												PRDX2
													SEMA3A												PRDX4
													SERPINA1												PRDX5
													SERPINA3												PRDX6
													SERPINA5												PRG4
													SERPINB1												PRKCSH
													SERPINE1												PSMA7
													SERPINF1												PYGB
													SERPING1												QSOX1
													SH3BGRL												RARRES2
													SH3BGRL3												RBP4
													SKP1												RCN1
													SOD1												RCN3
													SOD3												RNASE1
													SPARC												RNASE4
													SRGN												RNH1
													SUSD5												RPS28
													TALDO1												S100A11
													TGFB1												S100A13
													TGFBI												SAA1
													TGM1												SAA4
													THBS4												SDC4
													TIMP1												SDF4
													TIMP2												SELENBP1
													TKT												SERPINA1
													TNFRSF11B												SERPINA3
													TNFRSF12A												SERPINB1
													TPI1												SERPINB12
													TSSK4												SERPINE1
													TUBA1A												SERPINF1
													TXN												SH3BGRL
													TXNDC5												SH3BGRL3
													UBA52												SKP1
													UBE2V1												SOD1
													UGP2												SOD3
													ULBP2												SPARC
													VASN												SPP1
													VCL												SRGN
													VIM												STC2
													WARS												TALDO1
													WDR1												TGFB1
													WISP2												TGFBI
													XYLT1												TGM1
													YWHAB												THBS4
													YWHAE												TIMP1
													YWHAG												TIMP2
													YWHAQ												TKT
													YWHAZ												TNFRSF11B
													ZBTB18												TNFRSF12A
																									TNXB
																									TPI1
																									TSSK4
																									TUBA1A
																									TXN
																									TXNDC5
																									UBA52
																									UGP2
																									ULBP2
																									VASN
																									VCL
																									VIM
																									VTN
																									WARS
																									WDR1
																									WISP2
																									XYLT1
																									YWHAB
																									YWHAE
																									YWHAG
																									YWHAQ
																									YWHAZ
																									ZBTB18
