# Supplementary material for: Proteomic clustering reveals the kinetics of disease biomarkers in bovine and human models of post-traumatic osteoarthritis
Source: Osteoarthr Cartil Open. 2021 Jun 10;3(4):100191. doi: 10.1016/j.ocarto.2021.100191 (PMC9611763; doi:10.1016/j.ocarto.2021.100191)
Supplement: Multimedia component 7 [file mmc7.xlsx]

## Sheet: Bovine Control
	A	B	C	D	E	F	G	H	I	J	K
	n=162	n=136	n=31	n=26	n=13	n=12	n=9	n=7	n=6	n=2	n=1		*Unknown: accession #F1N3L5
	ACTA2	ACAN	ANXA1	ADAMTSL4	BGN	APOE	AHSG	CAPG	ABI3BP	CFI	FBN2
	ACTB	ADM	ANXA2	C1S	CD9	DDX39B	APOD	CTSB	FKBP10	NPC2
	ACTN4	AEBP1	B2M	CHAD	CGREF1	ELN	COL11A1	DAG1	FKBP9
	ACTR3	ANG1	CCDC80	CLEC11A	CTHRC1	GRN	COL1A2	GALNT2	GREM1
	AHNAK	ANG2	CHRDL2	CNPY2	DDAH1	LTBP1	COL9A1	GOT2	MIA
	AK1	ANGPTL1	CNMD	COL12A1	FUBP1	MGP	PLCD1	RPS19	Unknown*
	AKR1A1	APP	COL3A1	COL5A1	GPC1	NEK11	SMOC1	TMA7
	ALDH9A1	ATP10A	EDIL3	DPYSL2	PROS1	NUCB1	SPON1
	ALDOA	ATP5A1	EGFR	DSTN	RPS3	PAM	UBA1
	ALDOC	B4GALT4	FBN1	HSPA1B	SCRG1	PTX3
	ALYREF	BMP1	FMOD	IGFBP7	SRPX2	S100A2
	ANP32A	BRB	FRZB	LGALS1	TUBA1D	TGFB2
	ANXA8	C1QA	GAS6	LMNA	XYLT1
	ARCN1	C1QB	HIST1H1D	LMNB1
	ARHGDIA	C1QC	IGF2	MFGE8
	BLVRB	C1R	IGFBP4	P4HA2
	CALM1	C3	IGFBP5	PCBP1
	CALR	C4A	ITM2B	PPIA
	CALU	C9	LGALS3	RAN
	CFB	CAPN2	LOX	S100A4
	CFL1	CD109	LOXL2	SERPINB1
	CKAP4	CD14	NPTX2	TMSB4X
	CLSTN1	CHADL	NT5E	TNFRSF12A
	CLTA	CHI3L1	PTGDS	TXN
	COPB2	CHST11	SCG5	YIPF3
	COPE	CILP2	SDF4	ZNF74
	CTGF	CLEC3A	SEMA3C
	CTSL2	CLEC3B	SMOC2
	CYR61	CLIC4	STC2
	DBI	CLU	VCAN
	EEF1A1	COL11A2	ZXDC
	EEF1D	COL12A1
	EIF4B	COL14A1
	EIF5A	COL15A1
	ENO1	COL16A1
	ENPP2	COL1A1
	ERP29	COL2A1
	ERP44	COL6A1
	EZR	COL6A2
	FABP5	COL6A2_2
	FLNB	COL6A3
	FLNC	COL9A2
	FSCN1	COL9A3
	FSTL1	COMP
	GANAB	CPXM1
	GAPDH	CSPG4
	GDF6	CYTL1
	GDI1	DCN
	GPI	ECM1
	GSN	EEF2
	GSTM2	EFEMP1
	H2AFZ	EFEMP2
	HDGF	EFNA1
	HIST1H2AJ	EMILIN1
	HIST1H4D	EPYC
	HIST2H2BF	FBLN1
	HIST2H3PS2	FBLN7
	HMGB1	FN1
	HNRNPA1	GDI2
	HNRNPA2B1	GLG1
	HNRNPA3	GOLIM4
	HNRNPD	GSTP1
	HNRNPK	HAPLN1
	HSP90AA1	HAPLN3
	HSP90AB1	HIST1H2AC
	HSPA5	HP
	HSPA8	HSP90B1
	HSPE1	HSPG2
	HTRA1	IGFBP3
	IDH1	IGFBP6
	INHBA	LAMA4
	LASP1	LAMC1
	LDHA	LCN2
	LDHB	LECT2
	MAP4	LMNB2
	MDH1	LOXL3
	ME1	LTBP2
	MIF	LTBP4
	MMP2	LTF
	MMP9	LUM
	MSN	M-SAA3.2
	MYL6	MAN1A1
	NCL	MATN1
	NME2	MATN2
	NUCB2	MATN3
	NUCKS1	MATN4
	OAT	MFAP2
	P4HB	MFI2
	PARK7	MGC134473
	PCMT1	MMP1
	PDIA3	MMP14
	PDIA4	MMP3
	PDIA6	NAGA
	PEBP1	NID2
	PFN1	OGN
	PGAM1	OLFML3
	PGD	ORM1
	PGK1	PCOLCE
	PGM1	PDGFRL
	PGM3	PGLYRP1
	PKM2	PLAUR
	PLEC	PLXDC2
	PLOD1	PPIB
	PLOD2	PRG4
	PLOD3	PTMA
	PNP	PXYLP1
	PRDX1	QSOX1
	PRDX2	RARRES2
	PRDX4	RBP4
	PRDX5	REG1
	PRDX6	RNASE4
	PRKCSH	SAA3
	PTMS	SCUBE2
	PYGL	SCUBE3
	RBMX	SCYL1
	RCN1	SDC4
	RCN3	SERPINE2
	RPL10A	SERPING1
	RPL12	SERPINH1
	RPLP2	SFPQ
	RPS12	SOD2
	RPS18	SOD3
	RPS21	SPARC
	RPS27A	SUSD5
	RPS28	THBS1
	RPSA	THBS2
	RRBP1	THBS4
	RUSC1	TIMP2
	S100A1	TNC
	SCIN	TNFRSF11B
	SERPINE1	TNFRSF6B
	SET	VASN
	SH3BGRL3	VEZF1
	SOD1	VIT
	SPP1	WDR1
	SRSF1	ZFR2
	SRSF2
	ST13
	SULF2
	SUMO2
	TALDO1
	TARS
	TIMP1
	TKT
	TPI1
	TPM3
	TPT1
	TWSG1
	TXNDC5
	TXNDC5
	UBE2N
	UGP2
	VCAM1
	VEGFA
	VIM
	YBX1
	YWHAB
	YWHAE
	YWHAG
	YWHAH
	YWHAQ
	YWHAZ

## Sheet: Bovine C
	A	B	C	D	E	F	G	H	I	J	K	L
	n=263	n=53	n=27	n=21	n=15	n=10	n=5	n=3	n=2	n=2	n=2	n=2		*Unknown: accession #F1N3L5
	ABI3BP	ADAMTSL4	APOE	ALYREF	ATP5A1	C1QC	COL11A2	HIST1H2AC	MATN2	CAPG	GLG1	HIST1H2AJ
	ACAN	ADM	BGN	ANXA1	BMP1	COL11A1	COL14A1	IGF2	SOD2	GREM1	SCG5	PTX3
	ACTA2	AHSG	CNMD	ANXA2	CKAP4	EDIL3	COL5A1	SULF2
	ACTB	ANGPTL1	COL12A1	B2M	CLSTN1	HSPG2	EMILIN1
	ACTN4	APOD	COL2A1	CCDC80	COL6A1	LAMA4	MFI2
	ACTR3	APP	COL9A1	CLU	COL6A2	LOXL2
	AEBP1	C1R	ELN	DAG1	COL6A2_2	MFGE8
	AHNAK	C1S	FMOD	ECM1	CPXM1	PLXDC2
	AK1	CD9	GALNT2	HIST2H2BF	HIST1H4D	SDC4
	AKR1A1	CFB	HTRA1	HIST2H3PS2	LGALS3	SMOC2
	ALDH9A1	CFI	ITM2B	IGFBP5	LMNA
	ALDOA	CHI3L1	LOX	LCN2	LMNB2
	ALDOC	CHST11	LUM	LTBP1	RPS3
	ANG1	CLEC11A	MFAP2	LTBP2	TMA7
	ANG2	COL15A1	MGP	MAN1A1	VASN
	ANP32A	COL1A1	MMP2	MMP1
	ANXA8	COL1A2	NPC2	MMP14
	ARCN1	COL3A1	NUCB1	NT5E
	ARHGDIA	CSPG4	ORM1	RPS19
	ATP10A	ENPP2	PROS1	SAA3
	B4GALT4	FBN1	PXYLP1	SEMA3C
	BLVRB	FBN2	SCUBE2
	BRB	FN1	SCYL1
	C1QA	FSTL1	SDF4
	C1QB	GAS6	SPARC
	C3	GPC1	STC2
	C4A	H2AFZ	VEGFA
	C9	HAPLN1
	CALM1	HIST1H1D
	CALR	HP
	CALU	LAMC1
	CAPN2	M-SAA3.2
	CD109	MATN1
	CD14	MATN3
	CFL1	MATN4
	CGREF1	MGC134473
	CHAD	MIA
	CHADL	MMP9
	CHRDL2	OLFML3
	CILP2	PAM
	CLEC3A	PTGDS
	CLEC3B	S100A2
	CLIC4	SERPING1
	CLTA	SPP1
	CNPY2	SUSD5
	COL12A1	TGFB2
	COL16A1	THBS2
	COL6A3	TNC
	COL9A2	VCAN
	COL9A3	VEZF1
	COMP	XYLT1
	COPB2	ZNF74
	COPE	ZXDC
	CTGF
	CTHRC1
	CTSB
	CTSL2
	CYR61
	CYTL1
	DBI
	DCN
	DDAH1
	DDX39B
	DPYSL2
	DSTN
	EEF1A1
	EEF1D
	EEF2
	EFEMP1
	EFEMP2
	EFNA1
	EGFR
	EIF4B
	EIF5A
	ENO1
	EPYC
	ERP29
	ERP44
	EZR
	FABP5
	FBLN1
	FBLN7
	FKBP10
	FKBP9
	FLNB
	FLNC
	FRZB
	FSCN1
	FUBP1
	GANAB
	GAPDH
	GDF6
	GDI1
	GDI2
	GOLIM4
	GOT2
	GPI
	GRN
	GSN
	GSTM2
	GSTP1
	HAPLN3
	HDGF
	HMGB1
	HNRNPA1
	HNRNPA2B1
	HNRNPA3
	HNRNPD
	HNRNPK
	HSP90AA1
	HSP90AB1
	HSP90B1
	HSPA1B
	HSPA5
	HSPA8
	HSPE1
	IDH1
	IGFBP3
	IGFBP4
	IGFBP6
	IGFBP7
	INHBA
	LASP1
	LDHA
	LDHB
	LECT2
	LGALS1
	LMNB1
	LOXL3
	LTBP4
	LTF
	MAP4
	MDH1
	ME1
	MIF
	MMP3
	MSN
	MYL6
	NAGA
	NCL
	NEK11
	NID2
	NME2
	NPTX2
	NUCB2
	NUCKS1
	OAT
	OGN
	P4HA2
	P4HB
	PARK7
	PCBP1
	PCMT1
	PCOLCE
	PDGFRL
	PDIA3
	PDIA4
	PDIA6
	PEBP1
	PFN1
	PGAM1
	PGD
	PGK1
	PGLYRP1
	PGM1
	PGM3
	PKM2
	PLAUR
	PLCD1
	PLEC
	PLOD1
	PLOD2
	PLOD3
	PNP
	PPIA
	PPIB
	PRDX1
	PRDX2
	PRDX4
	PRDX5
	PRDX6
	PRG4
	PRKCSH
	PTMA
	PTMS
	PYGL
	QSOX1
	RAN
	RARRES2
	RBMX
	RBP4
	RCN1
	RCN3
	REG1
	RNASE4
	RPL10A
	RPL12
	RPLP2
	RPS12
	RPS18
	RPS21
	RPS27A
	RPS28
	RPSA
	RRBP1
	RUSC1
	S100A1
	S100A4
	SCIN
	SCRG1
	SCUBE3
	SERPINB1
	SERPINE1
	SERPINE2
	SERPINH1
	SET
	SFPQ
	SH3BGRL3
	SMOC1
	SOD1
	SOD3
	SPON1
	SRPX2
	SRSF1
	SRSF2
	ST13
	SUMO2
	TALDO1
	TARS
	THBS1
	THBS4
	TIMP1
	TIMP2
	TKT
	TMSB4X
	TNFRSF11B
	TNFRSF12A
	TNFRSF6B
	TPI1
	TPM3
	TPT1
	TUBA1D
	TWSG1
	TXN
	TXNDC5
	TXNDC5
	UBA1
	UBE2N
	UGP2
	Unknown*
	VCAM1
	VIM
	VIT
	WDR1
	YBX1
	YIPF3
	YWHAB
	YWHAE
	YWHAG
	YWHAH
	YWHAQ
	YWHAZ
	ZFR2

## Sheet: Bovine IC
	A	B	C	D	E	F	G	H	I	J	K	L	M	N	O	P	Q
	n=159	n=79	n=56	n=35	n=18	n=16	n=6	n=6	n=5	n=5	n=4	n=4	n=3	n=3	n=2	n=2	n=2		*Unknown: accession #F1N3L5
	ABI3BP	ADAMTSL4	ACTN4	ACTB	C1QC	AHSG	GOT2	ATP5A1	ACAN	ALYREF	ANXA1	CD109	ANXA2	DDX39B	NEK11	ELN	PFN1
	ACTA2	ADM	AK1	ACTR3	CAPG	APOE	MATN2	HIST1H2AC	GDF6	CCDC80	NPTX2	SDC4	C1QA	OAT	PROS1	SCG5	SEMA3C
	AEBP1	ALDH9A1	AKR1A1	CALR	CHRDL2	B2M	MFGE8	HIST1H2AJ	HIST1H4D	H2AFZ	RPS19	UBA1	SULF2	PLCD1
	AHNAK	ANGPTL1	ALDOA	CHAD	CLEC11A	COL2A1	RBP4	HIST2H2BF	LCN2	SCRG1	RPS27A	Unknown*
	ANG1	APOD	ALDOC	CNPY2	CLIC4	COL9A3	SERPINB1	HIST2H3PS2	UBE2N	YWHAH
	ANG2	APP	ANP32A	DDAH1	COL11A2	COMP	WDR1	SOD2
	ARCN1	BGN	ANXA8	DPYSL2	DSTN	CSPG4
	ATP10A	C1R	ARHGDIA	EIF4B	EZR	GALNT2
	B4GALT4	C1S	BLVRB	EIF5A	HAPLN1	ITM2B
	BMP1	CD9	C1QB	ERP29	HAPLN3	MFI2
	BRB	CFB	CALM1	FBLN1	LAMA4	MGP
	C3	CFI	CAPN2	GREM1	LGALS1	NID2
	C4A	CHI3L1	CFL1	GSTM2	MATN3	NPC2
	C9	CHST11	DBI	HDGF	MATN4	PAM
	CALU	CLU	EEF1D	HSPA1B	MMP2	PLXDC2
	CD14	COL12A1	ENO1	HSPA8	MSN	TNFRSF6B
	CGREF1	COL14A1	FLNC	LASP1	SMOC2
	CHADL	COL15A1	FSCN1	MDH1	TGFB2
	CILP2	COL1A1	FUBP1	NME2
	CKAP4	COL1A2	GDI1	NUCKS1
	CLEC3A	COL3A1	GPI	PARK7
	CLEC3B	COL5A1	GSTP1	PCBP1
	CLSTN1	COL9A1	HSP90AA1	PCMT1
	CLTA	CTSB	HSP90AB1	PDIA4
	CNMD	ECM1	LDHA	PEBP1
	COL11A1	EDIL3	LDHB	PYGL
	COL12A1	EMILIN1	ME1	RAN
	COL16A1	ENPP2	PGAM1	RPL10A
	COL6A1	FBN1	PGD	RPS12
	COL6A2	FBN2	PGK1	SCUBE3
	COL6A2_2	FMOD	PGM1	SUMO2
	COL6A3	FN1	PGM3	TALDO1
	COL9A2	FSTL1	PKM2	TUBA1D
	COPB2	GAPDH	PLEC	TWSG1
	COPE	GAS6	PNP	VIM
	CPXM1	GPC1	PPIA
	CTGF	HIST1H1D	PRDX2
	CTHRC1	HP	PRDX5
	CTSL2	HSPG2	PTMS
	CYR61	IGFBP4	RUSC1
	CYTL1	IGFBP5	S100A1
	DAG1	LAMC1	S100A4
	DCN	LOX	SH3BGRL3
	EEF1A1	LOXL2	SOD1
	EEF2	LTBP1	ST13
	EFEMP1	LTBP2	TARS
	EFEMP2	LTBP4	TKT
	EFNA1	LUM	TPI1
	EGFR	M-SAA3.2	TPT1
	EPYC	MATN1	TXN
	ERP44	MGC134473	YIPF3
	FABP5	MIA	YWHAB
	FBLN7	MMP1	YWHAE
	FKBP10	MMP14	YWHAG
	FKBP9	MMP9	YWHAQ
	FLNB	NT5E	YWHAZ
	FRZB	NUCB1
	GANAB	OLFML3
	GDI2	ORM1
	GLG1	PTGDS
	GOLIM4	PTX3
	GRN	PXYLP1
	GSN	S100A2
	HMGB1	SAA3
	HNRNPA1	SCUBE2
	HNRNPA2B1	SDF4
	HNRNPA3	SERPING1
	HNRNPD	SPP1
	HNRNPK	STC2
	HSP90B1	SUSD5
	HSPA5	THBS2
	HSPE1	TNC
	HTRA1	VCAM1
	IDH1	VCAN
	IGF2	VEGFA
	IGFBP3	VEZF1
	IGFBP6	XYLT1
	IGFBP7	ZNF74
	INHBA	ZXDC
	LECT2
	LGALS3
	LMNA
	LMNB1
	LMNB2
	LOXL3
	LTF
	MAN1A1
	MAP4
	MFAP2
	MIF
	MMP3
	MYL6
	NAGA
	NCL
	NUCB2
	OGN
	P4HA2
	P4HB
	PCOLCE
	PDGFRL
	PDIA3
	PDIA6
	PGLYRP1
	PLAUR
	PLOD1
	PLOD2
	PLOD3
	PPIB
	PRDX1
	PRDX4
	PRDX6
	PRG4
	PRKCSH
	PTMA
	QSOX1
	RARRES2
	RBMX
	RCN1
	RCN3
	REG1
	RNASE4
	RPL12
	RPLP2
	RPS18
	RPS21
	RPS28
	RPS3
	RPSA
	RRBP1
	SCIN
	SCYL1
	SERPINE1
	SERPINE2
	SERPINH1
	SET
	SFPQ
	SMOC1
	SOD3
	SPARC
	SPON1
	SRPX2
	SRSF1
	SRSF2
	THBS1
	THBS4
	TIMP1
	TIMP2
	TMA7
	TMSB4X
	TNFRSF11B
	TNFRSF12A
	TPM3
	TXNDC5
	TXNDC5
	UGP2
	VASN
	VIT
	YBX1
	ZFR2

## Sheet: Bovine CD
	A	B	C	D	E	F	G	H	I
	n=262	n=44	n=38	n=34	n=14	n=6	n=5	n=1	n=1		*Unknown: accession #F1N3L5
	ACAN	ALYREF	ADAMTSL4	ADM	ANXA2	ABI3BP	GLG1	CAPG	SEMA3C
	ACTA2	ANXA1	AHSG	BGN	CFB	ATP5A1	GOT2
	ACTB	B2M	APOD	C1QA	ECM1	FBLN1	INHBA
	ACTN4	BMP1	APP	C1QC	HIST2H3PS2	MMP3	PROS1
	ACTR3	CKAP4	C1R	CFI	LAMC1	TNFRSF11B	SULF2
	AEBP1	CLTA	C1S	CLSTN1	LCN2	Unknown*
	AHNAK	CLU	CCDC80	COL12A1	LTBP1
	AK1	COL6A1	CD9	COL15A1	LTBP2
	AKR1A1	COL6A2	CHI3L1	COL1A1	PTGDS
	ALDH9A1	COL6A2_2	CHST11	COL2A1	SAA3
	ALDOA	COL6A3	COL1A2	COL9A1	SPON1
	ALDOC	CTSB	COL3A1	COL9A3	SPP1
	ANG1	DAG1	EFNA1	CSPG4	TNFRSF6B
	ANG2	FBN1	FBN2	CYR61	VEGFA
	ANGPTL1	FN1	FSTL1	EGFR
	ANP32A	GDF6	GAS6	ELN
	ANXA8	HIST1H4D	GPC1	ENPP2
	APOE	HMGB1	GSN	HAPLN1
	ARCN1	HSPE1	H2AFZ	HAPLN3
	ARHGDIA	IGF2	HIST1H1D	HP
	ATP10A	ITM2B	HIST1H2AC	IGFBP4
	B4GALT4	LGALS3	HIST1H2AJ	MFAP2
	BLVRB	LMNA	HIST2H2BF	MGP
	BRB	LMNB1	IGFBP3	MMP2
	C1QB	LMNB2	LOX	PLOD1
	C3	MAN1A1	M-SAA3.2	PLXDC2
	C4A	MATN3	MIA	SCG5
	C9	MFGE8	MMP9	SERPINB1
	CALM1	MYL6	NPTX2	SERPING1
	CALR	NPC2	OLFML3	SPARC
	CALU	OAT	PAM	SRPX2
	CAPN2	PDIA3	PTX3	SUSD5
	CD109	RBMX	S100A2	TNC
	CD14	RPS19	SCRG1	YWHAH
	CFL1	RPS3	VEZF1
	CGREF1	SERPINE1	XYLT1
	CHAD	SOD2	ZNF74
	CHADL	TGFB2	ZXDC
	CHRDL2	TIMP1
	CILP2	TIMP2
	CLEC11A	TMA7
	CLEC3A	TNFRSF12A
	CLEC3B	VASN
	CLIC4	YBX1
	CNMD
	CNPY2
	COL11A1
	COL11A2
	COL12A1
	COL14A1
	COL16A1
	COL5A1
	COL9A2
	COMP
	COPB2
	COPE
	CPXM1
	CTGF
	CTHRC1
	CTSL2
	CYTL1
	DBI
	DCN
	DDAH1
	DDX39B
	DPYSL2
	DSTN
	EDIL3
	EEF1A1
	EEF1D
	EEF2
	EFEMP1
	EFEMP2
	EIF4B
	EIF5A
	EMILIN1
	ENO1
	EPYC
	ERP29
	ERP44
	EZR
	FABP5
	FBLN7
	FKBP10
	FKBP9
	FLNB
	FLNC
	FMOD
	FRZB
	FSCN1
	FUBP1
	GALNT2
	GANAB
	GAPDH
	GDI1
	GDI2
	GOLIM4
	GPI
	GREM1
	GRN
	GSTM2
	GSTP1
	HDGF
	HNRNPA1
	HNRNPA2B1
	HNRNPA3
	HNRNPD
	HNRNPK
	HSP90AA1
	HSP90AB1
	HSP90B1
	HSPA1B
	HSPA5
	HSPA8
	HSPG2
	HTRA1
	IDH1
	IGFBP5
	IGFBP6
	IGFBP7
	LAMA4
	LASP1
	LDHA
	LDHB
	LECT2
	LGALS1
	LOXL2
	LOXL3
	LTBP4
	LTF
	LUM
	MAP4
	MATN1
	MATN2
	MATN4
	MDH1
	ME1
	MFI2
	MGC134473
	MIF
	MMP1
	MMP14
	MSN
	NAGA
	NCL
	NEK11
	NID2
	NME2
	NT5E
	NUCB1
	NUCB2
	NUCKS1
	OGN
	ORM1
	P4HA2
	P4HB
	PARK7
	PCBP1
	PCMT1
	PCOLCE
	PDGFRL
	PDIA4
	PDIA6
	PEBP1
	PFN1
	PGAM1
	PGD
	PGK1
	PGLYRP1
	PGM1
	PGM3
	PKM2
	PLAUR
	PLCD1
	PLEC
	PLOD2
	PLOD3
	PNP
	PPIA
	PPIB
	PRDX1
	PRDX2
	PRDX4
	PRDX5
	PRDX6
	PRG4
	PRKCSH
	PTMA
	PTMS
	PXYLP1
	PYGL
	QSOX1
	RAN
	RARRES2
	RBP4
	RCN1
	RCN3
	REG1
	RNASE4
	RPL10A
	RPL12
	RPLP2
	RPS12
	RPS18
	RPS21
	RPS27A
	RPS28
	RPSA
	RRBP1
	RUSC1
	S100A1
	S100A4
	SCIN
	SCUBE2
	SCUBE3
	SCYL1
	SDC4
	SDF4
	SERPINE2
	SERPINH1
	SET
	SFPQ
	SH3BGRL3
	SMOC1
	SMOC2
	SOD1
	SOD3
	SRSF1
	SRSF2
	ST13
	STC2
	SUMO2
	TALDO1
	TARS
	THBS1
	THBS2
	THBS4
	TKT
	TMSB4X
	TPI1
	TPM3
	TPT1
	TUBA1D
	TWSG1
	TXN
	TXNDC5
	TXNDC5
	UBA1
	UBE2N
	UGP2
	VCAM1
	VCAN
	VIM
	VIT
	WDR1
	YIPF3
	YWHAB
	YWHAE
	YWHAG
	YWHAQ
	YWHAZ
	ZFR2

## Sheet: Bovine ICD
	A	B	C	D	E	F	G	H	I
	n=239	n=55	n=50	n=17	n=12	n=11	n=10	n=6	n=5		*Unknown: accession #F1N3L5
	ABI3BP	ADAMTSL4	ACTN4	C1QA	ALYREF	AHSG	CHRDL2	ALDH9A1	FUBP1
	ACAN	ADM	AKR1A1	C1QC	ATP5A1	CAPG	CTSB	CGREF1	MSN
	ACTA2	APOD	ALDOA	C1R	CFB	EGFR	EDIL3	FBN2	PRDX5
	ACTB	APP	ALDOC	C1S	DDX39B	EZR	EFEMP1	PLOD1	SULF2
	ACTR3	CD109	ANP32A	CCDC80	ECM1	FSCN1	IGFBP4	PXYLP1	VEZF1
	AEBP1	CD9	ARHGDIA	CHI3L1	FN1	HIST1H2AC	MATN4	TMSB4X
	AHNAK	CHST11	BLVRB	CLIC4	HIST1H4D	HIST1H2AJ	ORM1
	AK1	CLSTN1	CAPN2	COL15A1	MATN3	SOD2	PFN1
	ANG1	COL12A1	CFI	ELN	NEK11	UBA1	SCG5
	ANG2	COL1A1	CFL1	H2AFZ	RPS27A	YIPF3	SERPINB1
	ANGPTL1	COL1A2	DBI	HIST1H1D	SAA3	ZNF74
	ANXA1	COL2A1	DPYSL2	HIST2H2BF	SEMA3C
	ANXA2	COL9A1	DSTN	HIST2H3PS2
	ANXA8	COL9A3	EIF5A	M-SAA3.2
	APOE	CTGF	ENO1	MGC134473
	ARCN1	EFNA1	GDI1	SPP1
	ATP10A	ENPP2	GPI	SUSD5
	B2M	FBLN1	GSTP1
	B4GALT4	FBN1	HSP90AA1
	BGN	FSTL1	HSP90AB1
	BMP1	GALNT2	LDHA
	BRB	GAS6	LDHB
	C1QB	GPC1	ME1
	C3	GSN	PARK7
	C4A	HAPLN1	PEBP1
	C9	HAPLN3	PGAM1
	CALM1	IGFBP3	PGD
	CALR	LAMC1	PGK1
	CALU	LOX	PGM1
	CD14	LTBP1	PGM3
	CHAD	MFAP2	PKM2
	CHADL	MGP	PPIA
	CILP2	MIA	PRDX2
	CKAP4	MMP2	RPL12
	CLEC11A	MMP9	RUSC1
	CLEC3A	NPTX2	SH3BGRL3
	CLEC3B	NT5E	SOD1
	CLTA	OLFML3	ST13
	CLU	PAM	TALDO1
	CNMD	PLXDC2	TARS
	CNPY2	PNP	TKT
	COL11A1	PRDX6	TPI1
	COL11A2	PROS1	TPT1
	COL12A1	PTGDS	TXN
	COL14A1	PTX3	UBE2N
	COL16A1	S100A2	YWHAB
	COL3A1	SCRG1	YWHAE
	COL5A1	SCUBE2	YWHAG
	COL6A1	SERPING1	YWHAQ
	COL6A2	SPARC	YWHAZ
	COL6A2_2	SRPX2
	COL6A3	STC2
	COL9A2	TNC
	COMP	XYLT1
	COPB2	YWHAH
	COPE
	CPXM1
	CSPG4
	CTHRC1
	CTSL2
	CYR61
	CYTL1
	DAG1
	DCN
	DDAH1
	EEF1A1
	EEF1D
	EEF2
	EFEMP2
	EIF4B
	EMILIN1
	EPYC
	ERP29
	ERP44
	FABP5
	FBLN7
	FKBP10
	FKBP9
	FLNB
	FLNC
	FMOD
	FRZB
	GANAB
	GAPDH
	GDF6
	GDI2
	GLG1
	GOLIM4
	GOT2
	GREM1
	GRN
	GSTM2
	HDGF
	HMGB1
	HNRNPA1
	HNRNPA2B1
	HNRNPA3
	HNRNPD
	HNRNPK
	HP
	HSP90B1
	HSPA1B
	HSPA5
	HSPA8
	HSPE1
	HSPG2
	HTRA1
	IDH1
	IGF2
	IGFBP5
	IGFBP6
	IGFBP7
	INHBA
	ITM2B
	LAMA4
	LASP1
	LCN2
	LECT2
	LGALS1
	LGALS3
	LMNA
	LMNB1
	LMNB2
	LOXL2
	LOXL3
	LTBP2
	LTBP4
	LTF
	LUM
	MAN1A1
	MAP4
	MATN1
	MATN2
	MDH1
	MFGE8
	MFI2
	MIF
	MMP1
	MMP14
	MMP3
	MYL6
	NAGA
	NCL
	NID2
	NME2
	NPC2
	NUCB1
	NUCB2
	NUCKS1
	OAT
	OGN
	P4HA2
	P4HB
	PCBP1
	PCMT1
	PCOLCE
	PDGFRL
	PDIA3
	PDIA4
	PDIA6
	PGLYRP1
	PLAUR
	PLCD1
	PLEC
	PLOD2
	PLOD3
	PPIB
	PRDX1
	PRDX4
	PRG4
	PRKCSH
	PTMA
	PTMS
	PYGL
	QSOX1
	RAN
	RARRES2
	RBMX
	RBP4
	RCN1
	RCN3
	REG1
	RNASE4
	RPL10A
	RPLP2
	RPS12
	RPS18
	RPS19
	RPS21
	RPS28
	RPS3
	RPSA
	RRBP1
	S100A1
	S100A4
	SCIN
	SCUBE3
	SCYL1
	SDC4
	SDF4
	SERPINE1
	SERPINE2
	SERPINH1
	SET
	SFPQ
	SMOC1
	SMOC2
	SOD3
	SPON1
	SRSF1
	SRSF2
	SUMO2
	TGFB2
	THBS1
	THBS2
	THBS4
	TIMP1
	TIMP2
	TMA7
	TNFRSF11B
	TNFRSF12A
	TNFRSF6B
	TPM3
	TUBA1D
	TWSG1
	TXNDC5
	TXNDC5
	UGP2
	Unknown*
	VASN
	VCAM1
	VCAN
	VEGFA
	VIM
	VIT
	WDR1
	YBX1
	ZFR2
	ZXDC

## Sheet: Human Control
	A	B	C	D	E	F	G	H	I	J
	n=180	n=141	n=55	n=21	n=5	n=5	n=4	n=2	n=2	n=1
	A2M	ACTA2	ACTN4	ANXA1	ARG1	CDSN	COL11A2	COL1A1	AGRN	GRN
	ABI3BP	ACTB	ANXA2	APOA1	CSF1	CEP152	CTSZ	FAP	GANAB
	ACAN	AHNAK	CALML5	APOD	DSC1	FLG	PRELP
	AEBP1	AK1	CALR	CDH1	LGALS7	HRNR	SRGN
	AMBP	AKR1A1	CALU	CFI	NUCB2	PRDX2
	ANG	AKR1B1	CCDC80	F13A1
	ANGPTL7	ALDOA	CD44	FABP5
	ANXA5	ALDOC	CLEC3A	GOT2
	APCS	ANGPTL2	COL10A1	H2AFV
	APOC1	ARHGDIA	CSTB	HIST1H4A
	APOE	ASS1	CYTL1	HP
	B2M	BCAT1	EDIL3	HPX
	BGN	C2orf40	EEF1A1	IGHA1
	C1QA	CALM3	EEF1G	IGKV3D-11
	C1QB	CAP1	FRZB	ITIH4
	C1QC	CAPG	GBE1	LGALS3
	C1R	CD55	HBB	OLFML1
	C1S	CFL1	HIST1H1D	PTX3
	C3	CLIC1	HSP90AB1	SAA4
	C4B	CLIC4	HSPA1B	SBSN
	CASP14	COL5A2	HSPA5	VIT
	CAT	CRYZ	HSPB1
	CCL14	CTGF	HSPE1
	CCL2	CTSB	LMNA
	CCL20	CTSL	LMNB2
	CCL5	CTSS	MMP13
	CD109	CYR61	MSMP
	CFB	DBI	MYL6
	CFD	DCD	PDIA3
	CFH	DDAH1	PDIA4
	CFHR1	DSG1	PDIA6
	CFP	DSP	PLA2G2A
	CHAD	DSTN	PLEC
	CHI3L1	EEF2	PNP
	CHI3L2	EIF4A1	POSTN
	CHRDL2	ENO1	PRDX4
	CHST3	EZR	PRKCSH
	CILP	FABP3	PSMA4
	CILP2	FDPS	PSMA7
	CLEC3B	FGFBP2	PYGB
	CLSTN1	FLG2	RCN1
	CLU	FLNA	S100A13
	COL11A1	FNDC1	S100A6
	COL12A1	FSCN1	SMOC1
	COL14A1	FTH1	SMOC2
	COL15A1	FTL	SOD2
	COL16A1	GAPDH	SPP1
	COL18A1	GDI1	SRPX2
	COL1A2	GDI2	TGM3
	COL2A1	GLO1	TNFAIP6
	COL3A1	GLOD4	TNFRSF11B
	COL5A1	GNPDA1	TXNDC5
	COL6A1	GPI	UBA52
	COL6A2	GSN	UBE2V1
	COL6A3	GSTO1	VCP
	COL9A1	GSTP1
	COL9A2	GYG1
	COL9A3	HAL
	COMP	HBA1
	CP	HEXB
	CPE	HNRNPA2B1
	CRIP1	HNRNPD
	CRTAC1	HNRNPK
	CSPG4	HSP90AA1
	CST3	HSP90B1
	CTHRC1	HSPA8
	CTSD	HTRA1
	CXCL12	IDH1
	DCN	IGFBP3
	DEFA1	IGFBP5
	DNAJC3	IQGAP1
	DPT	ISLR
	DSC3	ITIH5
	ECM1	JUP
	EFEMP1	LDHA
	EFEMP2	LDHB
	EFNA1	LGALS1
	EMILIN1	LOR
	FBLN1	MATN3
	FBLN7	MDH1
	FBN1	ME1
	FGA	MIF
	FMOD	MMP1
	FN1	MRPL38
	FSTL1	MYH9
	GALNT2	MYL12B
	GDF10	NAMPT
	GOLM1	NBL1
	GPX3	NME1
	H3F3A	NQO2
	HAPLN1	ORM1
	HIST2H2BF	P4HB
	HSPG2	PARK7
	ICAM1	PCMT1
	IGFBP2	PEBP1
	IGFBP6	PFN1
	IGFBP7	PGAM1
	IGHG1	PGK1
	IGHG2	PGM1
	IGHG3	PKM
	IGKC	PLS3
	IGLL5	PPIA
	IL8	PPIB
	INHBA	PRDX1
	KPRP	PRDX5
	LCN2	PRDX6
	LECT2	PSAP
	LOX	RNH1
	LRP1	RPL10A
	LTBP1	RPS28
	LTBP2	S100A11
	LTBP3	SELENBP1
	LUM	SEMA3A
	LYZ	SEMA3D
	MAN1A1	SERPINB1
	MATN2	SERPINE2
	MELTF	SERPINI1
	MFGE8	SH3BGRL
	MFSD4B	SH3BGRL3
	MGP	SKP1
	MIA	SOD1
	MMP10	TALDO1
	MMP14	TGFB1
	MMP2	TGM1
	MMP3	TIMP1
	MSN	TKT
	MYOC	TNC
	NPC2	TNFRSF12A
	NUCB1	TPI1
	OGN	TSSK4
	OMD	TUBA1A
	PAM	TXN
	PAPOLA	UGP2
	PCLO	VCL
	PCOLCE	VIM
	PCOLCE2	WARS
	PKP1	WDR1
	PLG	YWHAB
	PLXDC2	YWHAG
	POF1B	YWHAQ
	PPARD	YWHAZ
	PPBP
	PPIC
	PRG4
	PRSS1
	QSOX1
	RARRES2
	RBP4
	RCN3
	RNASE1
	RNASE4
	SAA1
	SCRG1
	SDC4
	SDF4
	SERPINA1
	SERPINA3
	SERPINA5
	SERPINB12
	SERPINE1
	SERPINF1
	SERPING1
	SLPI
	SOD3
	SPARC
	STC2
	SUSD5
	TGFBI
	THBS1
	THBS4
	TIMP2
	TNXB
	ULBP2
	VASN
	VCAM1
	VTN
	WISP2
	XYLT1
	YWHAE
	ZBTB18

## Sheet: Human C
	A	B	C	D	E	F	G	H	I	J	K
	n=122	n=93	n=92	n=39	n=28	n=15	n=9	n=8	n=4	n=4	n=2
	ABI3BP	AEBP1	A2M	AMBP	ANXA2	CFHR1	AKR1A1	ANGPTL7	CHRDL2	ACTN4	PLEC
	ACAN	AHNAK	ACTB	ANXA5	ARG1	CTSB	GNPDA1	BCAT1	CPE	COL15A1	RPL10A
	ACTA2	ANG	ALDOA	APOD	C3	CTSD	IDH1	CALU	PAPOLA	HSP90B1
	AGRN	ANGPTL2	ALDOC	ARHGDIA	CASP14	CTSS	KPRP	COL5A2	PNP	PYGB
	AK1	APCS	ANXA1	C1QC	CAT	CYR61	NQO2	FABP3
	AKR1B1	APOA1	ASS1	CCL2	DSC1	DCD	POF1B	FDPS
	APOC1	C1QA	C1QB	CD109	DSG1	EEF1G	POSTN	FTH1
	APOE	C4B	CALM3	CD55	DSP	HIST1H1D	TGM3	LCN2
	B2M	CALML5	CALR	CEP152	FABP5	NME1	VCL
	BGN	CCL14	CCDC80	CHI3L2	FLG	NPC2
	C1R	CFD	CFI	CLU	FLG2	ORM1
	C1S	CFH	CFL1	COL6A2	FSCN1	PSAP
	C2orf40	CFP	COL1A2	COL9A2	HAL	SERPINI1
	CAP1	CHAD	COL5A1	DBI	HRNR	SH3BGRL
	CAPG	CHI3L1	COMP	EZR	HSPA5	TNFRSF12A
	CCL20	CHST3	CRYZ	FBLN1	IGFBP3
	CCL5	CLEC3A	CTGF	GDF10	JUP
	CD44	CLEC3B	DDAH1	GDI1	LGALS7
	CDH1	CLSTN1	DSTN	GDI2	MELTF
	CDSN	COL11A1	EEF2	HBB	P4HB
	CFB	COL11A2	EIF4A1	HP	PKP1
	CILP	COL14A1	ENO1	HPX	SBSN
	CILP2	COL18A1	F13A1	HSP90AB1	SEMA3D
	CLIC1	COL6A1	FBLN7	IGHA1	SERPINB12
	CLIC4	COL9A1	FLNA	IGHG1	TGFB1
	COL10A1	COL9A3	FRZB	IGHG2	TGM1
	COL12A1	CP	FSTL1	ITIH4	TXN
	COL16A1	CRIP1	FTL	ITIH5	VCP
	COL1A1	CRTAC1	GAPDH	OLFML1
	COL2A1	CSF1	GBE1	PCLO
	COL3A1	CSPG4	GOT2	PCOLCE2
	COL6A3	CXCL12	GPI	PFN1
	CST3	CYTL1	GSN	PLXDC2
	CSTB	DEFA1	GSTO1	PPBP
	CTHRC1	DPT	GSTP1	PRSS1
	CTSL	DSC3	GYG1	QSOX1
	CTSZ	EFEMP2	HNRNPA2B1	TSSK4
	DCN	EFNA1	HNRNPK	VASN
	DNAJC3	FGA	HSPA1B	VCAM1
	ECM1	FN1	HSPB1
	EDIL3	GALNT2	HSPE1
	EEF1A1	GLOD4	IGKV3D-11
	EFEMP1	GPX3	INHBA
	EMILIN1	IGFBP2	LDHA
	FAP	IGFBP5	LDHB
	FBN1	IGFBP6	LGALS3
	FGFBP2	IGHG3	LTBP1
	FMOD	IGKC	MDH1
	FNDC1	IGLL5	MIF
	GANAB	ISLR	MYL12B
	GLO1	LECT2	MYOC
	GOLM1	LOX	NBL1
	GRN	LTBP2	NUCB2
	H2AFV	LTBP3	PAM
	H3F3A	LYZ	PARK7
	HAPLN1	ME1	PCMT1
	HBA1	MIA	PDIA3
	HEXB	MSN	PDIA6
	HIST1H4A	NUCB1	PEBP1
	HIST2H2BF	OGN	PGAM1
	HNRNPD	OMD	PGK1
	HSP90AA1	PCOLCE	PKM
	HSPA8	PGM1	PLS3
	HSPG2	PLG	PPIA
	HTRA1	PPARD	PPIB
	ICAM1	PPIC	PRDX4
	IGFBP7	PRDX5	PRDX6
	IL8	PRG4	PRKCSH
	IQGAP1	RARRES2	PSMA7
	LGALS1	RBP4	RNH1
	LMNA	RCN3	S100A13
	LMNB2	RNASE1	SELENBP1
	LOR	RNASE4	SERPINB1
	LRP1	RPS28	SKP1
	LUM	SAA1	SOD1
	MAN1A1	SCRG1	SPP1
	MATN2	SDC4	SRPX2
	MATN3	SDF4	TALDO1
	MFGE8	SERPINA1	THBS1
	MFSD4B	SERPINA3	TIMP1
	MGP	SERPINE1	TKT
	MMP1	SERPINF1	TNFRSF11B
	MMP10	SERPING1	TNXB
	MMP13	SOD3	TPI1
	MMP14	SPARC	ULBP2
	MMP2	STC2	VIM
	MMP3	TGFBI	WARS
	MRPL38	THBS4	YWHAB
	MSMP	TIMP2	YWHAE
	MYH9	UBE2V1	YWHAG
	MYL6	WISP2	YWHAQ
	NAMPT	XYLT1	YWHAZ
	PDIA4	ZBTB18
	PLA2G2A
	PRDX1
	PRDX2
	PRELP
	PSMA4
	PTX3
	RCN1
	S100A11
	S100A6
	SAA4
	SEMA3A
	SERPINA5
	SERPINE2
	SH3BGRL3
	SLPI
	SMOC1
	SMOC2
	SOD2
	SRGN
	SUSD5
	TNC
	TNFAIP6
	TUBA1A
	TXNDC5
	UBA52
	UGP2
	VIT
	VTN
	WDR1

## Sheet: Human IC
	A	B	C	D	E	F	G	H	I	J	K	L	M
	n=277	n=37	n=32	n=27	n=12	n=8	n=6	n=4	n=4	n=3	n=3	n=2	n=1
	A2M	ACAN	APCS	ABI3BP	ANXA1	C1R	AGRN	CFHR1	CHRDL2	AHNAK	DCD	SERPINI1	STC2
	ACTA2	AKR1B1	ARG1	C1S	ANXA2	CFI	CD44	COL5A1	HSP90AB1	DCN	ITIH4	SMOC1
	ACTB	CEP152	CASP14	CCL20	C2orf40	IGFBP7	COL9A1	DNAJC3	PLXDC2	FAP	PRSS1
	ACTN4	COL12A1	CAT	CCL5	CD109	ITIH5	EFEMP2	GOT2	PNP
	AEBP1	COL15A1	CCDC80	CFB	COL5A2	MMP2	MYH9
	AK1	COL1A2	CDSN	COL16A1	FRZB	NPC2	SRPX2
	AKR1A1	COMP	COL10A1	COL1A1	GYG1	S100A6
	ALDOA	CTSL	CTSD	COL2A1	HSPB1	TGM3
	ALDOC	FBLN1	CTSS	COL3A1	MAN1A1
	AMBP	FGFBP2	DSC1	EDIL3	PCLO
	ANG	H2AFV	DSG1	EMILIN1	S100A13
	ANGPTL2	H3F3A	DSP	FNDC1	VCP
	ANGPTL7	HIST1H1D	FBN1	GRN
	ANXA5	HIST1H4A	FLG	HSPG2
	APOA1	HIST2H2BF	FLG2	LMNA
	APOC1	HSPE1	FMOD	LMNB2
	APOD	HTRA1	GANAB	MMP13
	APOE	IL8	HAL	OLFML1
	ARHGDIA	IQGAP1	HAPLN1	PLA2G2A
	ASS1	LRP1	HBA1	PTX3
	B2M	LTBP3	HBB	SERPINE2
	BCAT1	LUM	HPX	SLPI
	BGN	MATN3	HRNR	SMOC2
	C1QA	MFSD4B	JUP	SOD2
	C1QB	MGP	KPRP	TNC
	C1QC	MMP1	LOR	TNFAIP6
	C3	MMP10	MATN2	VIT
	C4B	MMP14	NUCB2
	CALM3	MMP3	POF1B
	CALML5	MSMP	PRELP
	CALR	RCN1	SBSN
	CALU	SEMA3D	SERPINB12
	CAP1	SPP1
	CAPG	THBS1
	CCL14	TNXB
	CCL2	VCAM1
	CD55	VTN
	CDH1
	CFD
	CFH
	CFL1
	CFP
	CHAD
	CHI3L1
	CHI3L2
	CHST3
	CILP
	CILP2
	CLEC3A
	CLEC3B
	CLIC1
	CLIC4
	CLSTN1
	CLU
	COL11A1
	COL11A2
	COL14A1
	COL18A1
	COL6A1
	COL6A2
	COL6A3
	COL9A2
	COL9A3
	CP
	CPE
	CRIP1
	CRTAC1
	CRYZ
	CSF1
	CSPG4
	CST3
	CSTB
	CTGF
	CTHRC1
	CTSB
	CTSZ
	CXCL12
	CYR61
	CYTL1
	DBI
	DDAH1
	DEFA1
	DPT
	DSC3
	DSTN
	ECM1
	EEF1A1
	EEF1G
	EEF2
	EFEMP1
	EFNA1
	EIF4A1
	ENO1
	EZR
	F13A1
	FABP3
	FABP5
	FBLN7
	FDPS
	FGA
	FLNA
	FN1
	FSCN1
	FSTL1
	FTH1
	FTL
	GALNT2
	GAPDH
	GBE1
	GDF10
	GDI1
	GDI2
	GLO1
	GLOD4
	GNPDA1
	GOLM1
	GPI
	GPX3
	GSN
	GSTO1
	GSTP1
	HEXB
	HNRNPA2B1
	HNRNPD
	HNRNPK
	HP
	HSP90AA1
	HSP90B1
	HSPA1B
	HSPA5
	HSPA8
	ICAM1
	IDH1
	IGFBP2
	IGFBP3
	IGFBP5
	IGFBP6
	IGHA1
	IGHG1
	IGHG2
	IGHG3
	IGKC
	IGKV3D-11
	IGLL5
	INHBA
	ISLR
	LCN2
	LDHA
	LDHB
	LECT2
	LGALS1
	LGALS3
	LGALS7
	LOX
	LTBP1
	LTBP2
	LYZ
	MDH1
	ME1
	MELTF
	MFGE8
	MIA
	MIF
	MRPL38
	MSN
	MYL12B
	MYL6
	MYOC
	NAMPT
	NBL1
	NME1
	NQO2
	NUCB1
	OGN
	OMD
	ORM1
	P4HB
	PAM
	PAPOLA
	PARK7
	PCMT1
	PCOLCE
	PCOLCE2
	PDIA3
	PDIA4
	PDIA6
	PEBP1
	PFN1
	PGAM1
	PGK1
	PGM1
	PKM
	PKP1
	PLEC
	PLG
	PLS3
	POSTN
	PPARD
	PPBP
	PPIA
	PPIB
	PPIC
	PRDX1
	PRDX2
	PRDX4
	PRDX5
	PRDX6
	PRG4
	PRKCSH
	PSAP
	PSMA4
	PSMA7
	PYGB
	QSOX1
	RARRES2
	RBP4
	RCN3
	RNASE1
	RNASE4
	RNH1
	RPL10A
	RPS28
	S100A11
	SAA1
	SAA4
	SCRG1
	SDC4
	SDF4
	SELENBP1
	SEMA3A
	SERPINA1
	SERPINA3
	SERPINA5
	SERPINB1
	SERPINE1
	SERPINF1
	SERPING1
	SH3BGRL
	SH3BGRL3
	SKP1
	SOD1
	SOD3
	SPARC
	SRGN
	SUSD5
	TALDO1
	TGFB1
	TGFBI
	TGM1
	THBS4
	TIMP1
	TIMP2
	TKT
	TNFRSF11B
	TNFRSF12A
	TPI1
	TSSK4
	TUBA1A
	TXN
	TXNDC5
	UBA52
	UBE2V1
	UGP2
	ULBP2
	VASN
	VCL
	VIM
	WARS
	WDR1
	WISP2
	XYLT1
	YWHAB
	YWHAE
	YWHAG
	YWHAQ
	YWHAZ
	ZBTB18

## Sheet: Human CD
	A	B	C	D	E	F	G	H	I	J	K
	n=202	n=83	n=40	n=23	n=16	n=15	n=13	n=10	n=6	n=5	n=3
	A2M	ACTA2	B2M	CD44	ACTN4	AKR1A1	AHNAK	CRYZ	COL10A1	COL9A1	GLOD4
	ACAN	ACTB	CTSS	CDH1	CAPG	CAT	AK1	ECM1	FSCN1	GOLM1	S100A6
	AEBP1	AGRN	CCL20	CEP152	EZR	CCDC80	CALR	FTL	HSPA5	NME1	UGP2
	AKR1B1	ALDOA	CLU	CHRDL2	HBA1	CDSN	DDAH1	GNPDA1	PRSS1	PLG
	ALDOC	ANXA1	COL1A1	COL12A1	HSP90AA1	CLIC4	HBB	HSPE1	PYGB	PRKCSH
	AMBP	ANXA2	COL3A1	DCD	LCN2	CP	HSP90B1	LDHB	VCL
	ANG	APOA1	C1R	DSTN	MFSD4B	DBI	IQGAP1	POSTN
	ANGPTL2	BCAT1	C1S	EDIL3	MMP10	GLO1	LRP1	PRDX4
	ANGPTL7	CALML5	C3	FABP3	MMP3	ITIH5	MELTF	SERPINI1
	ANXA5	CAP1	CFB	IGFBP7	MYH9	KPRP	PFN1	VIM
	APCS	CASP14	CST3	LMNB2	ORM1	PEBP1	PLS3
	APOC1	CFL1	DSC1	LOR	PDIA4	S100A13	PLXDC2
	APOD	CLIC1	DSP	MAN1A1	PNP	SMOC2	PPARD
	APOE	CSTB	FABP5	MMP2	PRDX6	SRGN
	ARG1	CTSB	FTH1	PAM	RPL10A	TPI1
	ASS1	CTSD	FNDC1	PCMT1	ULBP2
	BGN	DNAJC3	SERPINE2	PLA2G2A
	C1QA	EEF1A1	HNRNPK	RCN1
	C1QB	EEF1G	HRNR	SERPINA5
	C1QC	EEF2	MMP1	SMOC1
	C2orf40	EIF4A1	JUP	TSSK4
	C4B	ENO1	MMP14	TXNDC5
	CALM3	FLG	NBL1	VIT
	CALU	FLNA	GANAB
	CCL14	GAPDH	NPC2
	CCL2	GDI2	PTX3
	CCL5	GPI	SERPING1
	CD109	GSTO1	PSAP
	CD55	H2AFV	ARHGDIA
	CFD	H3F3A	RNH1
	CFH	HAL	SAA1
	CFHR1	HIST1H1D	SOD2
	CFI	HIST1H4A	SUSD5
	CFP	HIST2H2BF	ABI3BP
	CHAD	HNRNPA2B1	TNC
	CHI3L1	HSPA1B	THBS1
	CHI3L2	HSPA8	TALDO1
	CHST3	HSPB1	TNFAIP6
	CILP	ICAM1	UBE2V1
	CILP2	IGFBP3	WDR1
	CLEC3A	IGHA1
	CLEC3B	LDHA
	CLSTN1	LGALS1
	COL11A1	LGALS7
	COL11A2	LMNA
	COL14A1	MDH1
	COL15A1	ME1
	COL16A1	MIF
	COL18A1	MMP13
	COL1A2	MYL12B
	COL2A1	MYL6
	COL5A1	PARK7
	COL5A2	PDIA3
	COL6A1	PDIA6
	COL6A2	PGAM1
	COL6A3	PGK1
	COL9A2	PKM
	COL9A3	PKP1
	COMP	PLEC
	CPE	POF1B
	CRIP1	PPIA
	CRTAC1	PRDX1
	CSF1	PRDX2
	CSPG4	PRDX5
	CTGF	PSMA4
	CTHRC1	PSMA7
	CTSL	S100A11
	CTSZ	SBSN
	CXCL12	SERPINB1
	CYR61	SERPINB12
	CYTL1	SRPX2
	DCN	TGM1
	DEFA1	TKT
	DPT	TUBA1A
	DSC3	TXN
	DSG1	UBA52
	EFEMP1	VCP
	EFEMP2	WARS
	EFNA1	YWHAB
	EMILIN1	YWHAE
	F13A1	YWHAG
	FAP	YWHAQ
	FBLN1	YWHAZ
	FBLN7
	FBN1
	FDPS
	FGA
	FGFBP2
	FLG2
	FMOD
	FN1
	FRZB
	FSTL1
	GALNT2
	GBE1
	GDF10
	GDI1
	GOT2
	GPX3
	GRN
	GSN
	GSTP1
	GYG1
	HAPLN1
	HEXB
	HNRNPD
	HP
	HPX
	HSP90AB1
	HSPG2
	HTRA1
	IDH1
	IGFBP2
	IGFBP5
	IGFBP6
	IGHG1
	IGHG2
	IGHG3
	IGKC
	IGKV3D-11
	IGLL5
	IL8
	INHBA
	ISLR
	ITIH4
	LECT2
	LGALS3
	LOX
	LTBP1
	LTBP2
	LTBP3
	LUM
	LYZ
	MATN2
	MATN3
	MFGE8
	MGP
	MIA
	MRPL38
	MSMP
	MSN
	MYOC
	NAMPT
	NQO2
	NUCB1
	NUCB2
	OGN
	OLFML1
	OMD
	P4HB
	PAPOLA
	PCLO
	PCOLCE
	PCOLCE2
	PGM1
	PPBP
	PPIB
	PPIC
	PRELP
	PRG4
	QSOX1
	RARRES2
	RBP4
	RCN3
	RNASE1
	RNASE4
	RPS28
	SAA4
	SCRG1
	SDC4
	SDF4
	SELENBP1
	SEMA3A
	SEMA3D
	SERPINA1
	SERPINA3
	SERPINE1
	SERPINF1
	SH3BGRL
	SH3BGRL3
	SKP1
	SLPI
	SOD1
	SOD3
	SPARC
	SPP1
	STC2
	TGFB1
	TGFBI
	TGM3
	THBS4
	TIMP1
	TIMP2
	TNFRSF11B
	TNFRSF12A
	TNXB
	VASN
	VCAM1
	VTN
	WISP2
	XYLT1
	ZBTB18

## Sheet: Human ICD
	A	B	C	D	E	F	G	H	I	J	K	L
	n=300	n=28	n=22	n=17	n=16	n=11	n=8	n=6	n=3	n=3	n=1	n=1
	A2M	CASP14	ABI3BP	HSPE1	C3	CHRDL2	COL1A1	CALML5	CCL5	COL16A1	LGALS7	COL9A2
	ACAN	CDH1	C1R	C2orf40	CD44	COL15A1	IQGAP1	CD55	GANAB	HNRNPK
	ACTA2	CHI3L2	C1S	CLSTN1	COL3A1	COL5A2	LMNA	FNDC1	SMOC1	SERPING1
	ACTB	CLU	CCDC80	CP	CSF1	FLG2	MFSD4B	ITIH5
	ACTN4	COL10A1	CCL20	DDAH1	CTSB	GRN	PRSS1	PLEC
	AEBP1	COL12A1	CFB	FRZB	CTSD	HBA1	RPL10A	VCAM1
	AGRN	CPE	CFI	H2AFV	CTSS	HBB	TGM3
	AHNAK	DSC1	COL5A1	H3F3A	DCD	HIST1H1D	THBS1
	AK1	HEXB	CST3	HNRNPD	EEF1G	MYH9
	AKR1A1	HP	CTSZ	IL8	IGFBP7	SEMA3D
	AKR1B1	HPX	KPRP	MATN3	MSMP	SMOC2
	ALDOA	HSP90AB1	LCN2	MMP3	NPC2
	ALDOC	HSPB1	MAN1A1	NAMPT	ORM1
	AMBP	ITIH4	MMP1	NBL1	PSAP
	ANG	LRP1	MMP2	S100A6	UBE2V1
	ANGPTL2	MYL6	POSTN	SCRG1	VCP
	ANGPTL7	OLFML1	PSMA4	SRPX2
	ANXA1	PAM	PTX3
	ANXA2	PLA2G2A	SERPINE2
	ANXA5	PPARD	SOD2
	APCS	PRELP	TNC
	APOA1	SBSN	TNFAIP6
	APOC1	SEMA3A
	APOD	SERPINA5
	APOE	SERPINI1
	ARG1	SLPI
	ARHGDIA	SUSD5
	ASS1	VIT
	B2M
	BCAT1
	BGN
	C1QA
	C1QB
	C1QC
	C4B
	CALM3
	CALR
	CALU
	CAP1
	CAPG
	CAT
	CCL14
	CCL2
	CD109
	CDSN
	CEP152
	CFD
	CFH
	CFHR1
	CFL1
	CFP
	CHAD
	CHI3L1
	CHST3
	CILP
	CILP2
	CLEC3A
	CLEC3B
	CLIC1
	CLIC4
	COL11A1
	COL11A2
	COL14A1
	COL18A1
	COL1A2
	COL2A1
	COL6A1
	COL6A2
	COL6A3
	COL9A1
	COL9A3
	COMP
	CRIP1
	CRTAC1
	CRYZ
	CSPG4
	CSTB
	CTGF
	CTHRC1
	CTSL
	CXCL12
	CYR61
	CYTL1
	DBI
	DCN
	DEFA1
	DNAJC3
	DPT
	DSC3
	DSG1
	DSP
	DSTN
	ECM1
	EDIL3
	EEF1A1
	EEF2
	EFEMP1
	EFEMP2
	EFNA1
	EIF4A1
	EMILIN1
	ENO1
	EZR
	F13A1
	FABP3
	FABP5
	FAP
	FBLN1
	FBLN7
	FBN1
	FDPS
	FGA
	FGFBP2
	FLG
	FLNA
	FMOD
	FN1
	FSCN1
	FSTL1
	FTH1
	FTL
	GALNT2
	GAPDH
	GBE1
	GDF10
	GDI1
	GDI2
	GLO1
	GLOD4
	GNPDA1
	GOLM1
	GOT2
	GPI
	GPX3
	GSN
	GSTO1
	GSTP1
	GYG1
	HAL
	HAPLN1
	HIST1H4A
	HIST2H2BF
	HNRNPA2B1
	HRNR
	HSP90AA1
	HSP90B1
	HSPA1B
	HSPA5
	HSPA8
	HSPG2
	HTRA1
	ICAM1
	IDH1
	IGFBP2
	IGFBP3
	IGFBP5
	IGFBP6
	IGHA1
	IGHG1
	IGHG2
	IGHG3
	IGKC
	IGKV3D-11
	IGLL5
	INHBA
	ISLR
	JUP
	LDHA
	LDHB
	LECT2
	LGALS1
	LGALS3
	LMNB2
	LOR
	LOX
	LTBP1
	LTBP2
	LTBP3
	LUM
	LYZ
	MATN2
	MDH1
	ME1
	MELTF
	MFGE8
	MGP
	MIA
	MIF
	MMP10
	MMP13
	MMP14
	MRPL38
	MSN
	MYL12B
	MYOC
	NME1
	NQO2
	NUCB1
	NUCB2
	OGN
	OMD
	P4HB
	PAPOLA
	PARK7
	PCLO
	PCMT1
	PCOLCE
	PCOLCE2
	PDIA3
	PDIA4
	PDIA6
	PEBP1
	PFN1
	PGAM1
	PGK1
	PGM1
	PKM
	PKP1
	PLG
	PLS3
	PLXDC2
	PNP
	POF1B
	PPBP
	PPIA
	PPIB
	PPIC
	PRDX1
	PRDX2
	PRDX4
	PRDX5
	PRDX6
	PRG4
	PRKCSH
	PSMA7
	PYGB
	QSOX1
	RARRES2
	RBP4
	RCN1
	RCN3
	RNASE1
	RNASE4
	RNH1
	RPS28
	S100A11
	S100A13
	SAA1
	SAA4
	SDC4
	SDF4
	SELENBP1
	SERPINA1
	SERPINA3
	SERPINB1
	SERPINB12
	SERPINE1
	SERPINF1
	SH3BGRL
	SH3BGRL3
	SKP1
	SOD1
	SOD3
	SPARC
	SPP1
	SRGN
	STC2
	TALDO1
	TGFB1
	TGFBI
	TGM1
	THBS4
	TIMP1
	TIMP2
	TKT
	TNFRSF11B
	TNFRSF12A
	TNXB
	TPI1
	TSSK4
	TUBA1A
	TXN
	TXNDC5
	UBA52
	UGP2
	ULBP2
	VASN
	VCL
	VIM
	VTN
	WARS
	WDR1
	WISP2
	XYLT1
	YWHAB
	YWHAE
	YWHAG
	YWHAQ
	YWHAZ
	ZBTB18
